# Supplementary material for: Achiral guest-mediated modulation of circularly polarized luminescence in chiral charge-transfer cocrystals
Source: Chem Sci. 2026 Jul 13. Online ahead of print. doi: 10.1039/d6sc04089f (PMC13384016; doi:10.1039/d6sc04089f)
Supplement: SC-OLF-D6SC04089F-s002 [file SC-OLF-D6SC04089F-s002.cif]

# Supplementary Information (SI) for Chemical Science.
# This journal is © The Royal Society of Chemistry 2026

####################################################################### 
# 
# This file contains crystal structure data downloaded from the 
# Cambridge Structural Database (CSD) hosted by the Cambridge 
# Crystallographic Data Centre (CCDC).
# 
# Full information about CCDC data access policies and citation 
# guidelines are available at http://www.ccdc.cam.ac.uk/access/V1 
# 
# Audit and citation data items may have been added by the CCDC. 
# Please retain this information to preserve the provenance of 
# this file and to allow appropriate attribution of the data. 
# 
#######################################################################

data_fei-r
_database_code_depnum_ccdc_archive 'CCDC 2544382'
loop_
_audit_author_name
_audit_author_address
'Jialin Cui'
;Qingdao University of Science and Technology
China
;
_audit_update_record             
;
2026-04-07 deposited with the CCDC.	2026-07-13 downloaded from the CCDC.
;
_audit_creation_date             2025-07-08
_audit_creation_method           
;
Olex2 1.5
(compiled 2024.02.16 svn.r378c4104 for OlexSys, GUI svn.r6928)
;
_shelx_SHELXL_version_number     2018/3
_chemical_name_common            ?
_chemical_name_systematic        ?
_chemical_formula_moiety         
'0.092(C Cl3), 0.031(C60 N6 O12), 0.056(C14), 0.015[], 0.015[]'
_chemical_formula_sum            'C168 H120 Cl18 N12 O24'
_chemical_formula_weight         3328.85
_chemical_absolute_configuration syn
_chemical_melting_point          ?
_chemical_oxdiff_usercomment     CO
loop_
_atom_type_symbol
_atom_type_description
_atom_type_scat_dispersion_real
_atom_type_scat_dispersion_imag
_atom_type_scat_source
C C 0.0181 0.0091 'International Tables Vol C Tables 4.2.6.8 and 6.1.1.4'
H H 0.0000 0.0000 'International Tables Vol C Tables 4.2.6.8 and 6.1.1.4'
Cl Cl 0.3639 0.7018 'International Tables Vol C Tables 4.2.6.8 and 6.1.1.4'
N N 0.0311 0.0180 'International Tables Vol C Tables 4.2.6.8 and 6.1.1.4'
O O 0.0492 0.0322 'International Tables Vol C Tables 4.2.6.8 and 6.1.1.4'

_shelx_space_group_comment       
;
The symmetry employed for this shelxl refinement is uniquely defined
by the following loop, which should always be used as a source of
symmetry information in preference to the above space-group names.
They are only intended as comments.
;
_space_group_crystal_system      trigonal
_space_group_IT_number           150
_space_group_name_H-M_alt        'P 3 2 1'
_space_group_name_Hall           'P 3 2"'
loop_
_space_group_symop_operation_xyz
'x, y, z'
'-y, x-y, z'
'-x+y, -x, z'
'y, x, -z'
'x-y, -y, -z'
'-x, -x+y, -z'

_cell_length_a                   19.1753(12)
_cell_length_b                   19.1753(12)
_cell_length_c                   15.4885(8)
_cell_angle_alpha                90
_cell_angle_beta                 90
_cell_angle_gamma                120
_cell_volume                     4932.0(7)
_cell_formula_units_Z            1
_cell_measurement_reflns_used    2977
_cell_measurement_temperature    99.99(10)
_cell_measurement_theta_max      67.9390
_cell_measurement_theta_min      2.7130
_shelx_estimated_absorpt_T_max   0.874
_shelx_estimated_absorpt_T_min   0.829
_exptl_absorpt_coefficient_mu    2.775
_exptl_absorpt_correction_T_max  1.00000
_exptl_absorpt_correction_T_min  0.52699
_exptl_absorpt_correction_type   multi-scan
_exptl_absorpt_process_details   
;
CrysAlisPro 1.171.42.84a (Rigaku Oxford Diffraction, 2023)
Empirical absorption correction using spherical harmonics,
implemented in SCALE3 ABSPACK scaling algorithm.
;
_exptl_absorpt_special_details   ?
_exptl_crystal_colour            ?
_exptl_crystal_density_diffrn    1.121
_exptl_crystal_density_meas      ?
_exptl_crystal_density_method    ?
_exptl_crystal_description       block
_exptl_crystal_F_000             1710
_exptl_crystal_size_max          0.07
_exptl_crystal_size_mid          0.06
_exptl_crystal_size_min          0.05
_exptl_transmission_factor_max   ?
_exptl_transmission_factor_min   ?
_diffrn_reflns_av_R_equivalents  0.0475
_diffrn_reflns_av_unetI/netI     0.0626
_diffrn_reflns_Laue_measured_fraction_full 0.989
_diffrn_reflns_Laue_measured_fraction_max 0.989
_diffrn_reflns_limit_h_max       21
_diffrn_reflns_limit_h_min       -21
_diffrn_reflns_limit_k_max       22
_diffrn_reflns_limit_k_min       -22
_diffrn_reflns_limit_l_max       6
_diffrn_reflns_limit_l_min       -18
_diffrn_reflns_number            13319
_diffrn_reflns_point_group_measured_fraction_full 0.960
_diffrn_reflns_point_group_measured_fraction_max 0.960
_diffrn_reflns_theta_full        66.546
_diffrn_reflns_theta_max         66.546
_diffrn_reflns_theta_min         2.853
_diffrn_ambient_environment      N~2~
_diffrn_ambient_temperature      99.99(10)
_diffrn_detector                 'Hybrid Pixel Array Detector'
_diffrn_detector_area_resol_mean 10.0000
_diffrn_detector_type            HyPix
_diffrn_measured_fraction_theta_full 0.989
_diffrn_measured_fraction_theta_max 0.989
_diffrn_measurement_details      
;
List of Runs (angles in degrees, time in seconds):

  # Type    Start    End  Width  t~exp~   \w     \q     \k     \f   Frames
#--------------------------------------------------------------------------
  1  \w   -140.00 -94.00   0.50    1.55    --  -55.29-139.00  17.00   92
  2  \w    -65.00 -40.00   0.50    0.39    --    0.00 178.00-150.00   50
  3  \w   -101.00 -70.00   0.50    0.39    --    0.00 178.00-150.00   62
  4  \w    -90.00 -49.00   0.50    1.55    -- -102.00 145.00 -15.00   82
  5  \w    105.00 135.00   0.50    1.55    --   55.29 125.00 -30.00   60
  6  \w     -8.00 113.00   0.50    1.55    --   55.29   6.00  69.00  242
  7  \w    -24.00   6.00   0.50    0.39    --    0.00   6.00  69.00   60
  8  \w     23.00  63.00   0.50    0.39    --    0.00   6.00  69.00   80
  9  \w     20.00 134.00   0.50    1.55    --  110.57   6.00  69.00  228
 10  \w     33.00  58.00   0.50    1.55    --  110.57 -50.00  60.00   50
 11  \w     40.00  71.00   0.50    1.55    --  110.57 -63.00 150.00   62
 12  \w     26.00  53.00   0.50    1.55    --  110.57 -50.00 150.00   54
 13  \w     26.00  73.00   0.50    1.55    --  110.57 -63.00   0.00   94
 14  \w     28.00  56.00   0.50    1.55    --  110.57 -50.00-150.00   56
 15  \w     71.00  97.00   0.50    1.55    --  110.57-111.00-150.00   52
 16  \w     44.00 122.00   0.50    1.55    --  110.57-139.00  17.00  156
 17  \w     27.00  53.00   0.50    1.55    --   55.29-125.00 150.00   52
 18  \w     64.00  93.00   0.50    1.55    --   55.29-125.00 150.00   58
 19  \w     74.00 108.00   0.50    1.55    --  110.57-111.00 150.00   68
 20  \w     27.00  53.00   0.50    1.55    --  110.57-111.00 150.00   52
 21  \w     63.00 103.00   0.50    1.55    --  110.57-111.00-120.00   80
 22  \w     28.00  53.00   0.50    1.55    --  110.57-111.00-120.00   50
;
_diffrn_measurement_device       'four-circle diffractometer'
_diffrn_measurement_device_type  'XtaLAB Synergy R, DW system, HyPix'
_diffrn_measurement_method       '\w scans'
_diffrn_orient_matrix_type       
'CrysAlisPro convention (1999,Acta A55,543-557)'
_diffrn_orient_matrix_UB_11      -0.0623005000
_diffrn_orient_matrix_UB_12      -0.0903424000
_diffrn_orient_matrix_UB_13      0.0075578000
_diffrn_orient_matrix_UB_21      -0.0686793000
_diffrn_orient_matrix_UB_22      0.0198054000
_diffrn_orient_matrix_UB_23      -0.0024913000
_diffrn_orient_matrix_UB_31      -0.0030686000
_diffrn_orient_matrix_UB_32      -0.0073981000
_diffrn_orient_matrix_UB_33      -0.0990228000
_diffrn_radiation_monochromator  mirror
_diffrn_radiation_probe          x-ray
_diffrn_radiation_type           'Cu K\a'
_diffrn_radiation_wavelength     1.54178
_diffrn_source                   'Rotating-anode X-ray tube'
_diffrn_source_type              'Rigaku (Cu) X-ray Source'
_reflns_Friedel_coverage         0.767
_reflns_Friedel_fraction_full    0.924
_reflns_Friedel_fraction_max     0.924
_reflns_number_gt                4098
_reflns_number_total             5595
_reflns_special_details          
;
 Reflections were merged by SHELXL according to the crystal
 class for the calculation of statistics and refinement.
 
 Structure factors included contributions from the .fab file.
 
 _reflns_Friedel_fraction is defined as the number of unique
 Friedel pairs measured divided by the number that would be
 possible theoretically, ignoring centric projections and
 systematic absences. Completness statistics refer to single and
 composite reflections containing twin component 1 only.
;
_reflns_threshold_expression     'I > 2\s(I)'
_computing_cell_refinement       'CrysAlisPro 1.171.42.84a (Rigaku OD, 2023)'
_computing_data_collection       'CrysAlisPro 1.171.42.84a (Rigaku OD, 2023)'
_computing_data_reduction        'CrysAlisPro 1.171.42.84a (Rigaku OD, 2023)'
_computing_molecular_graphics    'Olex2 1.5 (Dolomanov et al., 2009)'
_computing_publication_material  'Olex2 1.5 (Dolomanov et al., 2009)'
_computing_structure_refinement  'SHELXL 2018/3 (Sheldrick, 2015)'
_computing_structure_solution    'SHELXT 2018/2 (Sheldrick, 2018)'
_refine_diff_density_max         1.443
_refine_diff_density_min         -0.423
_refine_diff_density_rms         0.132
_refine_ls_abs_structure_details 
;
 Refined as an inversion twin.
;
_refine_ls_abs_structure_Flack   0.14(8)
_refine_ls_extinction_coef       .
_refine_ls_extinction_method     none
_refine_ls_goodness_of_fit_ref   1.265
_refine_ls_hydrogen_treatment    constr
_refine_ls_matrix_type           full
_refine_ls_number_parameters     374
_refine_ls_number_reflns         5595
_refine_ls_number_restraints     205
_refine_ls_R_factor_all          0.1398
_refine_ls_R_factor_gt           0.1192
_refine_ls_restrained_S_all      1.270
_refine_ls_shift/su_max          0.000
_refine_ls_shift/su_mean         0.000
_refine_ls_structure_factor_coef Fsqd
_refine_ls_weighting_details     
'w=1/[\s^2^(Fo^2^)+(0.2000P)^2^] where P=(Fo^2^+2Fc^2^)/3'
_refine_ls_weighting_scheme      calc
_refine_ls_wR_factor_gt          0.3284
_refine_ls_wR_factor_ref         0.3485
_refine_special_details          
;
 Refined as a 2-component inversion twin.
;
_olex2_refinement_description    
;
1. Twinned data refinement
 Scales: 0.86(8)
 0.14(8)
2. Fixed Uiso
 At 1.2 times of:
  All C(H) groups, All C(H,H) groups
3. Restrained distances
 C28-C26 = C35-C28 = C9-C32 = C34-C32
 1.52 with sigma of 0.01
 C7-C17 = C7-C27 = C3-C27
 1.39 with sigma of 0.01
4. Uiso/Uaniso restraints and constraints
C2 \\sim C3 \\sim C7 \\sim C11 \\sim C13 \\sim C15 \\sim C17 \\sim C21 \\sim
C23 \\sim C25 \\sim C27 \\sim C29 \\sim C31 \\sim C33: within 2A with sigma of
0.01 and sigma for terminal atoms of 0.02 within 2A
Uanis(C20) \\sim Ueq, Uanis(O3) \\sim Ueq: with sigma of 0.001 and sigma for
terminal atoms of 0.002
Uanis(C23) \\sim Ueq, Uanis(C21) \\sim Ueq, Uanis(C11) \\sim Ueq, Uanis(C13)
\\sim Ueq, Uanis(C25) \\sim Ueq, Uanis(C3) \\sim Ueq, Uanis(C29) \\sim Ueq,
Uanis(C27) \\sim Ueq, Uanis(C15) \\sim Ueq, Uanis(C17) \\sim Ueq, Uanis(C7)
\\sim Ueq, Uanis(C31) \\sim Ueq, Uanis(C33) \\sim Ueq, Uanis(C2) \\sim Ueq:
with sigma of 0.01 and sigma for terminal atoms of 0.02
Uanis(C30) \\sim Ueq: with sigma of 0.01 and sigma for terminal atoms of 0.02
5. Others
 Fixed Sof: C27(0.5) H27(0.5) C3(0.5) C25(0.5) H25(0.5) C13(0.5) H13(0.5)
 C21(0.5) H21(0.5) C11(0.5) H11(0.5) C23(0.5) C29(0.5) C15(0.5) H15(0.5)
 C31(0.5) H31(0.5) C2(0.5) H2(0.5) C33(0.5) H33(0.5) C17(0.5) C7(0.5) H7(0.5)
6.a Ternary CH refined with riding coordinates:
 C5(H5), C34(H34), C26(H26)
6.b Secondary CH2 refined with riding coordinates:
 C9(H9A,H9B), C32(H32A,H32B), C28(H28A,H28B), C35(H35A,H35B)
6.c Aromatic/amide H refined with riding coordinates:
 C16(H16), C22(H22), C19(H19), C30(H30), C27(H27), C25(H25), C13(H13),
 C21(H21), C11(H11), C15(H15), C31(H31), C2(H2), C33(H33), C7(H7)
6.d Fitted hexagon refined as free rotating group:
 C3(C25,C13,C21,C11,C23), C29(C15,C31,C2,C33,C17)
;
_atom_sites_solution_hydrogens   geom
_atom_sites_solution_primary     dual
_atom_sites_solution_secondary   ?
loop_
_atom_site_label
_atom_site_type_symbol
_atom_site_fract_x
_atom_site_fract_y
_atom_site_fract_z
_atom_site_U_iso_or_equiv
_atom_site_adp_type
_atom_site_occupancy
_atom_site_site_symmetry_order
_atom_site_calc_flag
_atom_site_refinement_flags_posn
_atom_site_refinement_flags_adp
_atom_site_refinement_flags_occupancy
_atom_site_disorder_assembly
_atom_site_disorder_group
Cl1 Cl 0.1561(4) -0.3016(3) 1.4044(3) 0.1169(18) Uani 1 1 d . . . . .
Cl2 Cl 0.1394(6) -0.3654(4) 1.2335(4) 0.169(4) Uani 1 1 d . . . . .
Cl3 Cl 0.2939(4) -0.2337(4) 1.2906(4) 0.132(2) Uani 1 1 d . . . . .
C5 C 0.1861(10) -0.2782(9) 1.2971(10) 0.080(4) Uani 1 1 d . . . . .
H5 H 0.170530 -0.238781 1.275481 0.096 Uiso 1 1 calc R U . . .
O1 O 0.1080(5) -0.2026(4) 1.1595(4) 0.0474(17) Uani 1 1 d . . . . .
O4 O 0.0907(5) -0.2171(4) 0.8686(4) 0.0498(18) Uani 1 1 d . . . . .
N1 N 0.0876(5) -0.2115(4) 1.0149(5) 0.0353(17) Uani 1 1 d . . . . .
C1 C 0.1077(5) -0.1769(5) 0.9319(4) 0.0281(17) Uani 1 1 d . . . . .
C4 C 0.1175(6) -0.1676(5) 1.0905(5) 0.0325(19) Uani 1 1 d . . . . .
C8 C 0.1767(6) -0.0398(6) 1.0031(5) 0.0347(19) Uani 1 1 d . . . . .
C9 C 0.0409(8) -0.4318(6) 1.0213(9) 0.064(3) Uani 1 1 d D . . . .
H9A H 0.071786 -0.457259 1.000921 0.076 Uiso 1 1 calc R U . . .
H9B H 0.033938 -0.439682 1.084514 0.076 Uiso 1 1 calc R U . . .
C10 C 0.1522(6) -0.0899(6) 0.9263(5) 0.039(2) Uani 1 1 d . . . . .
C16 C 0.1781(8) -0.0508(6) 0.8464(5) 0.051(3) Uani 1 1 d . . . . .
H16 H 0.166216 -0.081455 0.794773 0.062 Uiso 1 1 calc R U . . .
C20 C 0.2410(6) 0.0808(6) 0.9147(6) 0.0365(19) Uani 1 1 d . U . . .
C22 C 0.2201(6) 0.0308(6) 0.8426(5) 0.039(2) Uani 1 1 d . . . . .
H22 H 0.236322 0.055350 0.787473 0.046 Uiso 1 1 calc R U . . .
C32 C 0.0884(6) -0.3421(5) 1.0019(6) 0.045(2) Uani 1 1 d D . . . .
H32A H 0.138963 -0.317014 1.035721 0.054 Uiso 1 1 calc R U . . .
H32B H 0.102676 -0.333910 0.939871 0.054 Uiso 1 1 calc R U . . .
C34 C 0.0397(6) -0.3019(5) 1.0244(6) 0.037(2) Uani 1 1 d D . . . .
H34 H 0.025845 -0.312938 1.086981 0.045 Uiso 1 1 calc R U . . .
O2 O 0.2042(4) -0.1113(5) 1.3412(4) 0.055(2) Uani 1 1 d . . . . .
O3 O 0.2189(5) -0.0819(5) 1.6336(5) 0.057(2) Uani 1 1 d . U . . .
N2 N 0.2116(5) -0.0889(5) 1.4866(4) 0.0391(19) Uani 1 1 d . . . . .
C6 C 0.0432(6) -0.1794(7) 1.4958(6) 0.042(2) Uani 1 1 d . . . . .
C12 C 0.0798(6) -0.1627(7) 1.4169(6) 0.044(2) Uani 1 1 d . . . . .
C14 C 0.0886(8) -0.1550(8) 1.5728(7) 0.064(3) Uani 1 1 d . . . . .
C18 C 0.1671(6) -0.1212(6) 1.4097(6) 0.041(2) Uani 1 1 d . . . . .
C19 C 0.0343(6) -0.1895(8) 1.3425(5) 0.050(3) Uani 1 1 d . . . . .
H19 H 0.060081 -0.179108 1.287773 0.061 Uiso 1 1 calc R U . . .
C24 C 0.1779(6) -0.1073(7) 1.5686(6) 0.049(3) Uani 1 1 d . . . . .
C26 C 0.3027(6) -0.0399(6) 1.4775(6) 0.045(2) Uani 1 1 d D . . . .
H26 H 0.313648 -0.027890 1.414544 0.054 Uiso 1 1 calc R U . . .
C28 C 0.3419(6) -0.0905(7) 1.5023(5) 0.054(3) Uani 1 1 d D . . . .
H28A H 0.334087 -0.103442 1.564639 0.065 Uiso 1 1 calc R U . . .
H28B H 0.316399 -0.141632 1.469463 0.065 Uiso 1 1 calc R U . . .
C30 C -0.0498(8) -0.2320(10) 1.3478(6) 0.071(4) Uani 1 1 d . U . . .
H30 H -0.080869 -0.253276 1.296798 0.085 Uiso 1 1 calc R U . . .
C35 C 0.4301(6) -0.0432(8) 1.4819(8) 0.059(3) Uani 1 1 d D . . . .
H35A H 0.436925 -0.040550 1.418432 0.071 Uiso 1 1 calc R U . . .
H35B H 0.456408 -0.072253 1.505462 0.071 Uiso 1 1 calc R U . . .
C27 C 0.2978(13) -0.1368(13) 1.0064(12) 0.065(5) Uani 0.5 1 d D U P A -1
H27 H 0.262261 -0.193105 1.000052 0.078 Uiso 0.5 1 calc R U P A -1
C3 C 0.3325(12) -0.0856(10) 0.9350(9) 0.058(5) Uani 0.5 1 d DG U P A -1
C25 C 0.3206(12) -0.1160(9) 0.8515(11) 0.062(5) Uani 0.5 1 d G U P A -1
H25 H 0.292692 -0.172559 0.842212 0.074 Uiso 0.5 1 calc R U P A -1
C13 C 0.3495(12) -0.0637(11) 0.7815(8) 0.063(5) Uani 0.5 1 d G U P A -1
H13 H 0.341421 -0.084444 0.724458 0.076 Uiso 0.5 1 calc R U P A -1
C21 C 0.3904(11) 0.0191(11) 0.7951(9) 0.057(5) Uani 0.5 1 d G U P A -1
H21 H 0.410141 0.054842 0.747297 0.068 Uiso 0.5 1 calc R U P A -1
C11 C 0.4022(11) 0.0495(9) 0.8786(11) 0.056(5) Uani 0.5 1 d G U P A -1
H11 H 0.430133 0.106015 0.887891 0.067 Uiso 0.5 1 calc R U P A -1
C23 C 0.3733(12) -0.0029(10) 0.9486(8) 0.055(4) Uani 0.5 1 d G U P A -1
C29 C 0.3844(13) 0.0309(12) 1.0364(10) 0.068(5) Uani 0.5 1 d G U P A -1
C15 C 0.4274(14) 0.1143(11) 1.0437(12) 0.069(6) Uani 0.5 1 d G U P A -1
H15 H 0.443504 0.146893 0.993228 0.083 Uiso 0.5 1 calc R U P A -1
C31 C 0.4469(13) 0.1501(9) 1.1248(14) 0.077(6) Uani 0.5 1 d G U P A -1
H31 H 0.476330 0.207153 1.129756 0.092 Uiso 0.5 1 calc R U P A -1
C2 C 0.4234(13) 0.1025(12) 1.1986(11) 0.077(6) Uani 0.5 1 d G U P A -1
H2 H 0.436710 0.126993 1.254005 0.092 Uiso 0.5 1 calc R U P A -1
C33 C 0.3803(12) 0.0191(12) 1.1913(11) 0.060(5) Uani 0.5 1 d G U P A -1
H33 H 0.364263 -0.013427 1.241729 0.071 Uiso 0.5 1 calc R U P A -1
C17 C 0.3608(12) -0.0167(9) 1.1102(13) 0.064(5) Uani 0.5 1 d DG U P A -1
C7 C 0.3191(14) -0.0994(12) 1.0875(16) 0.072(5) Uani 0.5 1 d D U P A -1
H7 H 0.302956 -0.135446 1.135129 0.087 Uiso 0.5 1 calc R U P A -1

loop_
_atom_site_aniso_label
_atom_site_aniso_U_11
_atom_site_aniso_U_22
_atom_site_aniso_U_33
_atom_site_aniso_U_23
_atom_site_aniso_U_13
_atom_site_aniso_U_12
Cl1 0.165(5) 0.108(3) 0.093(3) 0.034(3) 0.001(3) 0.079(3)
Cl2 0.276(9) 0.119(4) 0.139(5) -0.066(4) -0.126(6) 0.119(5)
Cl3 0.131(4) 0.183(6) 0.116(4) -0.037(4) -0.010(3) 0.105(4)
C5 0.120(12) 0.072(8) 0.068(8) -0.032(7) -0.017(8) 0.063(9)
O1 0.072(5) 0.047(4) 0.016(3) -0.003(3) -0.001(3) 0.025(4)
O4 0.077(5) 0.046(4) 0.023(3) 0.000(3) -0.001(3) 0.028(4)
N1 0.064(5) 0.030(4) 0.029(3) 0.003(3) 0.000(3) 0.036(4)
C1 0.053(5) 0.038(4) 0.007(3) -0.007(3) -0.007(3) 0.033(4)
C4 0.048(5) 0.047(5) 0.020(4) 0.000(4) -0.003(4) 0.036(4)
C8 0.039(5) 0.052(5) 0.018(4) 0.002(4) 0.000(3) 0.026(4)
C9 0.096(9) 0.057(6) 0.070(7) -0.001(6) 0.005(7) 0.062(7)
C10 0.053(6) 0.062(6) 0.021(4) 0.005(4) 0.004(4) 0.042(5)
C16 0.093(9) 0.054(6) 0.010(3) -0.005(4) -0.008(4) 0.039(6)
C20 0.037(2) 0.037(2) 0.034(2) -0.0020(13) 0.0003(13) 0.0172(15)
C22 0.041(5) 0.055(6) 0.009(3) 0.010(4) 0.000(3) 0.017(4)
C32 0.064(6) 0.043(5) 0.041(5) -0.013(4) -0.023(5) 0.036(5)
C34 0.057(6) 0.030(4) 0.029(4) -0.001(3) 0.005(4) 0.025(4)
O2 0.054(4) 0.099(6) 0.011(3) 0.001(3) 0.006(3) 0.036(4)
O3 0.055(3) 0.065(3) 0.043(3) 0.003(2) -0.002(2) 0.022(2)
N2 0.057(5) 0.054(5) 0.014(3) 0.010(3) 0.016(3) 0.034(4)
C6 0.051(5) 0.055(6) 0.021(4) -0.001(4) -0.004(4) 0.027(5)
C12 0.044(5) 0.068(7) 0.018(4) -0.004(4) -0.009(4) 0.027(5)
C14 0.068(7) 0.070(7) 0.025(5) 0.003(5) 0.007(5) 0.014(6)
C18 0.043(5) 0.046(5) 0.034(5) 0.008(4) 0.003(4) 0.023(5)
C19 0.049(6) 0.088(8) 0.009(4) 0.008(4) 0.004(4) 0.029(6)
C24 0.044(5) 0.080(7) 0.014(4) 0.003(4) 0.002(4) 0.023(5)
C26 0.040(5) 0.059(6) 0.028(4) -0.007(4) -0.006(4) 0.020(5)
C28 0.089(8) 0.087(8) 0.019(4) -0.005(5) -0.003(5) 0.068(8)
C30 0.062(6) 0.117(9) 0.015(4) -0.001(5) -0.002(4) 0.031(6)
C35 0.052(6) 0.099(9) 0.054(6) -0.002(6) -0.007(5) 0.058(6)
C27 0.045(7) 0.074(8) 0.079(8) 0.000(7) 0.000(7) 0.033(6)
C3 0.051(7) 0.066(8) 0.059(7) 0.002(7) -0.003(6) 0.031(6)
C25 0.060(8) 0.068(8) 0.065(8) 0.001(7) 0.002(7) 0.038(7)
C13 0.063(8) 0.067(8) 0.063(8) 0.007(7) 0.000(7) 0.035(7)
C21 0.054(8) 0.069(8) 0.056(8) 0.004(7) -0.003(7) 0.038(7)
C11 0.055(8) 0.061(8) 0.059(8) -0.002(7) -0.007(7) 0.034(6)
C23 0.049(7) 0.070(8) 0.052(7) -0.001(7) 0.003(6) 0.035(6)
C29 0.056(7) 0.083(8) 0.064(7) -0.003(7) 0.005(7) 0.035(6)
C15 0.063(8) 0.079(9) 0.071(9) -0.009(8) 0.011(8) 0.041(7)
C31 0.071(9) 0.075(9) 0.083(9) -0.005(8) 0.007(8) 0.036(7)
C2 0.068(9) 0.082(9) 0.074(9) -0.007(8) 0.000(8) 0.034(7)
C33 0.054(8) 0.070(8) 0.067(8) -0.011(7) 0.009(7) 0.040(7)
C17 0.050(7) 0.081(8) 0.070(8) 0.002(7) 0.004(6) 0.039(6)
C7 0.049(7) 0.089(9) 0.081(8) -0.007(8) 0.007(7) 0.035(7)

_geom_special_details            
;
 All esds (except the esd in the dihedral angle between two l.s. planes)
 are estimated using the full covariance matrix.  The cell esds are taken
 into account individually in the estimation of esds in distances, angles
 and torsion angles; correlations between esds in cell parameters are only
 used when they are defined by crystal symmetry.  An approximate (isotropic)
 treatment of cell esds is used for estimating esds involving l.s. planes.
;
loop_
_geom_bond_atom_site_label_1
_geom_bond_atom_site_label_2
_geom_bond_distance
_geom_bond_site_symmetry_2
_geom_bond_publ_flag
Cl1 C5 1.743(16) . ?
Cl2 C5 1.752(14) . ?
Cl3 C5 1.801(18) . ?
C5 H5 1.0000 . ?
O1 C4 1.226(10) . ?
O4 C1 1.189(10) . ?
N1 C1 1.409(10) . ?
N1 C4 1.388(11) . ?
N1 C34 1.510(11) . ?
C1 C10 1.447(13) . ?
C4 C20 1.443(13) 5_557 ?
C8 C8 1.33(2) 5_557 ?
C8 C10 1.451(13) . ?
C8 C20 1.446(12) 5_557 ?
C9 C9 1.51(3) 6_557 ?
C9 H9A 0.9900 . ?
C9 H9B 0.9900 . ?
C9 C32 1.519(11) . ?
C10 C16 1.404(12) . ?
C16 H16 0.9500 . ?
C16 C22 1.355(15) . ?
C20 C22 1.394(13) . ?
C22 H22 0.9500 . ?
C32 H32A 0.9900 . ?
C32 H32B 0.9900 . ?
C32 C34 1.518(10) . ?
C34 C34 1.520(19) 6_557 ?
C34 H34 1.0000 . ?
O2 C18 1.238(11) . ?
O3 C24 1.220(12) . ?
N2 C18 1.416(12) . ?
N2 C24 1.388(11) . ?
N2 C26 1.520(13) . ?
C6 C6 1.44(2) 6_558 ?
C6 C12 1.366(14) . ?
C6 C14 1.411(14) . ?
C12 C18 1.454(14) . ?
C12 C19 1.380(12) . ?
C14 C24 1.486(16) . ?
C14 C30 1.396(15) 6_558 ?
C19 H19 0.9500 . ?
C19 C30 1.400(17) . ?
C26 C26 1.50(2) 5_558 ?
C26 H26 1.0000 . ?
C26 C28 1.542(10) . ?
C28 H28A 0.9900 . ?
C28 H28B 0.9900 . ?
C28 C35 1.499(11) . ?
C30 H30 0.9500 . ?
C35 C35 1.54(3) 5_558 ?
C35 H35A 0.9900 . ?
C35 H35B 0.9900 . ?
C27 H27 0.9500 . ?
C27 C3 1.406(13) . ?
C27 C7 1.403(13) . ?
C3 C25 1.3900 . ?
C3 C23 1.3900 . ?
C25 H25 0.9500 . ?
C25 C13 1.3900 . ?
C13 H13 0.9500 . ?
C13 C21 1.3900 . ?
C21 H21 0.9500 . ?
C21 C11 1.3900 . ?
C11 H11 0.9500 . ?
C11 C23 1.3900 . ?
C23 C29 1.476(16) . ?
C29 C15 1.3900 . ?
C29 C17 1.3900 . ?
C15 H15 0.9500 . ?
C15 C31 1.3900 . ?
C31 H31 0.9500 . ?
C31 C2 1.3900 . ?
C2 H2 0.9500 . ?
C2 C33 1.3900 . ?
C33 H33 0.9500 . ?
C33 C17 1.3900 . ?
C17 C7 1.418(13) . ?
C7 H7 0.9500 . ?

loop_
_geom_angle_atom_site_label_1
_geom_angle_atom_site_label_2
_geom_angle_atom_site_label_3
_geom_angle
_geom_angle_site_symmetry_1
_geom_angle_site_symmetry_3
_geom_angle_publ_flag
Cl1 C5 Cl2 110.2(9) . . ?
Cl1 C5 Cl3 109.2(9) . . ?
Cl1 C5 H5 109.2 . . ?
Cl2 C5 Cl3 109.8(8) . . ?
Cl2 C5 H5 109.2 . . ?
Cl3 C5 H5 109.2 . . ?
C1 N1 C34 119.7(7) . . ?
C4 N1 C1 123.5(7) . . ?
C4 N1 C34 116.4(7) . . ?
O4 C1 N1 121.8(8) . . ?
O4 C1 C10 120.7(8) . . ?
N1 C1 C10 117.5(7) . . ?
O1 C4 N1 120.0(8) . . ?
O1 C4 C20 121.6(8) . 5_557 ?
N1 C4 C20 118.4(8) . 5_557 ?
C8 C8 C10 120.9(10) 5_557 . ?
C8 C8 C20 122.2(10) 5_557 5_557 ?
C20 C8 C10 116.8(8) 5_557 . ?
C9 C9 H9A 109.1 6_557 . ?
C9 C9 H9B 109.1 6_557 . ?
C9 C9 C32 112.4(8) 6_557 . ?
H9A C9 H9B 107.9 . . ?
C32 C9 H9A 109.1 . . ?
C32 C9 H9B 109.1 . . ?
C1 C10 C8 121.5(8) . . ?
C16 C10 C1 121.1(8) . . ?
C16 C10 C8 117.2(9) . . ?
C10 C16 H16 119.9 . . ?
C22 C16 C10 120.1(8) . . ?
C22 C16 H16 119.9 . . ?
C4 C20 C8 121.4(8) 5_557 5_557 ?
C22 C20 C4 123.3(8) . 5_557 ?
C22 C20 C8 115.3(8) . 5_557 ?
C16 C22 C20 124.1(8) . . ?
C16 C22 H22 117.9 . . ?
C20 C22 H22 117.9 . . ?
C9 C32 H32A 109.5 . . ?
C9 C32 H32B 109.5 . . ?
H32A C32 H32B 108.1 . . ?
C34 C32 C9 110.9(8) . . ?
C34 C32 H32A 109.5 . . ?
C34 C32 H32B 109.5 . . ?
N1 C34 C32 112.7(7) . . ?
N1 C34 C34 114.1(5) . 6_557 ?
N1 C34 H34 106.3 . . ?
C32 C34 C34 110.4(6) . 6_557 ?
C32 C34 H34 106.3 . . ?
C34 C34 H34 106.3 6_557 . ?
C18 N2 C26 116.6(7) . . ?
C24 N2 C18 123.8(8) . . ?
C24 N2 C26 119.2(8) . . ?
C12 C6 C6 121.6(11) . 6_558 ?
C12 C6 C14 121.3(10) . . ?
C14 C6 C6 117.1(11) . 6_558 ?
C6 C12 C18 120.8(9) . . ?
C6 C12 C19 120.4(9) . . ?
C19 C12 C18 118.7(9) . . ?
C6 C14 C24 119.7(9) . . ?
C30 C14 C6 119.7(11) 6_558 . ?
C30 C14 C24 120.3(11) 6_558 . ?
O2 C18 N2 118.6(8) . . ?
O2 C18 C12 124.5(9) . . ?
N2 C18 C12 116.9(8) . . ?
C12 C19 H19 120.1 . . ?
C12 C19 C30 119.8(9) . . ?
C30 C19 H19 120.1 . . ?
O3 C24 N2 121.9(9) . . ?
O3 C24 C14 121.6(9) . . ?
N2 C24 C14 116.4(9) . . ?
N2 C26 H26 106.0 . . ?
N2 C26 C28 111.1(8) . . ?
C26 C26 N2 115.5(6) 5_558 . ?
C26 C26 H26 106.0 5_558 . ?
C26 C26 C28 111.5(7) 5_558 . ?
C28 C26 H26 106.0 . . ?
C26 C28 H28A 109.9 . . ?
C26 C28 H28B 109.9 . . ?
H28A C28 H28B 108.3 . . ?
C35 C28 C26 108.9(9) . . ?
C35 C28 H28A 109.9 . . ?
C35 C28 H28B 109.9 . . ?
C14 C30 C19 120.8(10) 6_558 . ?
C14 C30 H30 119.6 6_558 . ?
C19 C30 H30 119.6 . . ?
C28 C35 C35 114.3(7) . 5_558 ?
C28 C35 H35A 108.7 . . ?
C28 C35 H35B 108.7 . . ?
C35 C35 H35A 108.7 5_558 . ?
C35 C35 H35B 108.7 5_558 . ?
H35A C35 H35B 107.6 . . ?
C3 C27 H27 122.2 . . ?
C7 C27 H27 122.2 . . ?
C7 C27 C3 116(2) . . ?
C25 C3 C27 121.2(14) . . ?
C25 C3 C23 120.0 . . ?
C23 C3 C27 118.6(14) . . ?
C3 C25 H25 120.0 . . ?
C3 C25 C13 120.0 . . ?
C13 C25 H25 120.0 . . ?
C25 C13 H13 120.0 . . ?
C25 C13 C21 120.0 . . ?
C21 C13 H13 120.0 . . ?
C13 C21 H21 120.0 . . ?
C11 C21 C13 120.0 . . ?
C11 C21 H21 120.0 . . ?
C21 C11 H11 120.0 . . ?
C21 C11 C23 120.0 . . ?
C23 C11 H11 120.0 . . ?
C3 C23 C29 121.1(14) . . ?
C11 C23 C3 120.0 . . ?
C11 C23 C29 118.9(14) . . ?
C15 C29 C23 116.9(15) . . ?
C15 C29 C17 120.0 . . ?
C17 C29 C23 122.8(14) . . ?
C29 C15 H15 120.0 . . ?
C29 C15 C31 120.0 . . ?
C31 C15 H15 120.0 . . ?
C15 C31 H31 120.0 . . ?
C2 C31 C15 120.0 . . ?
C2 C31 H31 120.0 . . ?
C31 C2 H2 120.0 . . ?
C33 C2 C31 120.0 . . ?
C33 C2 H2 120.0 . . ?
C2 C33 H33 120.0 . . ?
C2 C33 C17 120.0 . . ?
C17 C33 H33 120.0 . . ?
C29 C17 C7 110.3(16) . . ?
C33 C17 C29 120.0 . . ?
C33 C17 C7 129.6(16) . . ?
C27 C7 C17 131(2) . . ?
C27 C7 H7 114.7 . . ?
C17 C7 H7 114.7 . . ?

loop_
_geom_torsion_atom_site_label_1
_geom_torsion_atom_site_label_2
_geom_torsion_atom_site_label_3
_geom_torsion_atom_site_label_4
_geom_torsion
_geom_torsion_site_symmetry_1
_geom_torsion_site_symmetry_2
_geom_torsion_site_symmetry_3
_geom_torsion_site_symmetry_4
_geom_torsion_publ_flag
O4 C1 C10 C8 -177.1(9) . . . . ?
O4 C1 C10 C16 -1.5(14) . . . . ?
N1 C1 C10 C8 1.0(12) . . . . ?
N1 C1 C10 C16 176.7(9) . . . . ?
C1 N1 C4 O1 -168.6(8) . . . . ?
C1 N1 C4 C20 11.0(13) . . . 5_557 ?
C1 N1 C34 C32 71.6(10) . . . . ?
C1 N1 C34 C34 -55.4(12) . . . 6_557 ?
C1 C10 C16 C22 -179.7(9) . . . . ?
C4 N1 C1 O4 168.9(8) . . . . ?
C4 N1 C1 C10 -9.3(12) . . . . ?
C4 N1 C34 C32 -100.9(9) . . . . ?
C4 N1 C34 C34 132.1(9) . . . 6_557 ?
C4 C20 C22 C16 -179.5(10) 5_557 . . . ?
C8 C8 C10 C1 -179.1(6) 5_557 . . . ?
C8 C8 C10 C16 5.1(11) 5_557 . . . ?
C8 C10 C16 C22 -3.9(16) . . . . ?
C8 C20 C22 C16 1.7(14) 5_557 . . . ?
C9 C9 C32 C34 53.5(15) 6_557 . . . ?
C9 C32 C34 N1 174.0(8) . . . . ?
C9 C32 C34 C34 -57.0(12) . . . 6_557 ?
C10 C16 C22 C20 0.5(17) . . . . ?
C20 C8 C10 C1 4.7(13) 5_557 . . . ?
C20 C8 C10 C16 -171.1(9) 5_557 . . . ?
C34 N1 C1 O4 -3.1(13) . . . . ?
C34 N1 C1 C10 178.8(7) . . . . ?
C34 N1 C4 O1 3.6(13) . . . . ?
C34 N1 C4 C20 -176.9(7) . . . 5_557 ?
N2 C26 C28 C35 173.1(8) . . . . ?
C6 C6 C12 C18 -178.1(7) 6_558 . . . ?
C6 C6 C12 C19 -2.2(14) 6_558 . . . ?
C6 C6 C14 C24 -177.5(9) 6_558 . . . ?
C6 C6 C14 C30 8.5(17) 6_558 . . 6_558 ?
C6 C12 C18 O2 172.4(11) . . . . ?
C6 C12 C18 N2 -9.0(15) . . . . ?
C6 C12 C19 C30 1.8(19) . . . . ?
C6 C14 C24 O3 176.4(13) . . . . ?
C6 C14 C24 N2 0.5(18) . . . . ?
C12 C6 C14 C24 3(2) . . . . ?
C12 C6 C14 C30 -171.4(12) . . . 6_558 ?
C12 C19 C30 C14 4(2) . . . 6_558 ?
C14 C6 C12 C18 1.8(18) . . . . ?
C14 C6 C12 C19 177.7(11) . . . . ?
C18 N2 C24 O3 175.7(10) . . . . ?
C18 N2 C24 C14 -8.3(17) . . . . ?
C18 N2 C26 C26 131.4(11) . . . 5_558 ?
C18 N2 C26 C28 -100.4(9) . . . . ?
C18 C12 C19 C30 177.8(12) . . . . ?
C19 C12 C18 O2 -3.6(17) . . . . ?
C19 C12 C18 N2 175.0(10) . . . . ?
C24 N2 C18 O2 -168.7(10) . . . . ?
C24 N2 C18 C12 12.6(15) . . . . ?
C24 N2 C26 C26 -56.1(13) . . . 5_558 ?
C24 N2 C26 C28 72.1(11) . . . . ?
C26 N2 C18 O2 3.3(13) . . . . ?
C26 N2 C18 C12 -175.3(8) . . . . ?
C26 N2 C24 O3 3.8(17) . . . . ?
C26 N2 C24 C14 179.8(10) . . . . ?
C26 C26 C28 C35 -56.6(11) 5_558 . . . ?
C26 C28 C35 C35 50.4(14) . . . 5_558 ?
C30 C14 C24 O3 -10(2) 6_558 . . . ?
C30 C14 C24 N2 174.4(13) 6_558 . . . ?
C27 C3 C25 C13 174.3(19) . . . . ?
C27 C3 C23 C11 -174.5(19) . . . . ?
C27 C3 C23 C29 4(2) . . . . ?
C3 C27 C7 C17 10(4) . . . . ?
C3 C25 C13 C21 0.0 . . . . ?
C3 C23 C29 C15 178.7(9) . . . . ?
C3 C23 C29 C17 5(3) . . . . ?
C25 C3 C23 C11 0.0 . . . . ?
C25 C3 C23 C29 178(2) . . . . ?
C25 C13 C21 C11 0.0 . . . . ?
C13 C21 C11 C23 0.0 . . . . ?
C21 C11 C23 C3 0.0 . . . . ?
C21 C11 C23 C29 -178(2) . . . . ?
C11 C23 C29 C15 -3(2) . . . . ?
C11 C23 C29 C17 -176.8(8) . . . . ?
C23 C3 C25 C13 0.0 . . . . ?
C23 C29 C15 C31 -174(2) . . . . ?
C23 C29 C17 C33 173(2) . . . . ?
C23 C29 C17 C7 -6(2) . . . . ?
C29 C15 C31 C2 0.0 . . . . ?
C29 C17 C7 C27 -2(3) . . . . ?
C15 C29 C17 C33 0.0 . . . . ?
C15 C29 C17 C7 -179.0(19) . . . . ?
C15 C31 C2 C33 0.0 . . . . ?
C31 C2 C33 C17 0.0 . . . . ?
C2 C33 C17 C29 0.0 . . . . ?
C2 C33 C17 C7 179(2) . . . . ?
C33 C17 C7 C27 179(2) . . . . ?
C17 C29 C15 C31 0.0 . . . . ?
C7 C27 C3 C25 175.5(17) . . . . ?
C7 C27 C3 C23 -10(3) . . . . ?

_smtbx_masks_special_details     ?
loop_
_smtbx_masks_void_nr
_smtbx_masks_void_average_x
_smtbx_masks_void_average_y
_smtbx_masks_void_average_z
_smtbx_masks_void_volume
_smtbx_masks_void_count_electrons
_smtbx_masks_void_content
1 0.000 0.000 0.000 25.9 17.2 ?
2 -0.481 0.307 0.500 1309.4 403.7 ?

_smtbx_masks_void_probe_radius   1.2
_smtbx_masks_void_truncation_radius 1.2
_shelx_res_file                  
;
TITL fei-r_a.res in P321
    fei-r.res
    created by SHELXL-2018/3 at 08:36:01 on 08-Jul-2025
REM Old TITL FEI-R in P-3m1
REM SHELXT solution in P321: R1 0.251, Rweak 0.129, Alpha 0.030
REM <I/s> 0.000 for 0 systematic absences, Orientation as input
REM Flack x = 0.190 ( 0.016 ) from 1286 Parsons' quotients
REM Formula found by SHELXT: C90 N19 O15 Cl9
CELL 1.54178 19.1753 19.1753 15.4885 90 90 120
ZERR 1 0.0012 0.0012 0.0008 0 0 0
LATT -1
SYMM -Y,+X-Y,+Z
SYMM +Y-X,-X,+Z
SYMM +Y,+X,-Z
SYMM -Y+X,-Y,-Z
SYMM -X,-X+Y,-Z
SFAC C H Cl N O
UNIT 168 120 18 12 24
SIMU 0.01 0.02 2 C2 C3 C7 C11 C13 C15 C17 C21 C23 C25 C27 C29 C31 C33
ISOR 0.001 0.002 C20 O3
ISOR 0.01 0.02 C23 C21 C11 C13 C25 C3 C29 C27 C15 C17 C7 C31 C33 C2
DFIX 1.52 0.01 C28 C26 C35 C28 C9 C32 C34 C32
DFIX 1.39 0.01 C7 C17 C7 C27 C3 C27
ISOR 0.01 0.02 C30

L.S. 14 0 0
PLAN  31
SIZE 0.07 0.06 0.05
TEMP -173.16(10)
CONF
list 4
MORE -1
ABIN
BOND $H
fmap 2 53
acta
SHEL 999 0.84
TWIN -1 0 0 0 -1 0 0 0 -1 2
OMIT -4 4 1
OMIT -3 3 3
OMIT -2 2 2
OMIT 0 1 0
OMIT 0 5 2
OMIT 0 6 4
REM <olex2.extras>
REM <HklSrc "%.\\FEI-R.hkl">
REM </olex2.extras>

WGHT    0.200000
BASF   0.14234
FVAR       0.34105
CL1   3    0.156092   -0.301627    1.404445    11.00000    0.16524    0.10762 =
         0.09278    0.03402    0.00134    0.07945
CL2   3    0.139355   -0.365388    1.233535    11.00000    0.27580    0.11936 =
         0.13918   -0.06587   -0.12629    0.11940
CL3   3    0.293887   -0.233748    1.290626    11.00000    0.13116    0.18301 =
         0.11632   -0.03715   -0.00988    0.10528
C5    1    0.186122   -0.278227    1.297123    11.00000    0.11974    0.07224 =
         0.06831   -0.03176   -0.01724    0.06304
AFIX  13
H5    2    0.170530   -0.238781    1.275481    11.00000   -1.20000
AFIX   0

O1    5    0.108016   -0.202555    1.159529    11.00000    0.07202    0.04750 =
         0.01606   -0.00263   -0.00144    0.02491
O4    5    0.090677   -0.217107    0.868555    11.00000    0.07652    0.04571 =
         0.02328   -0.00002   -0.00134    0.02761
N1    4    0.087610   -0.211474    1.014945    11.00000    0.06407    0.03025 =
         0.02855    0.00312    0.00023    0.03629
C1    1    0.107657   -0.176894    0.931915    11.00000    0.05293    0.03831 =
         0.00724   -0.00701   -0.00684    0.03344
C4    1    0.117549   -0.167582    1.090540    11.00000    0.04778    0.04686 =
         0.01958    0.00011   -0.00282    0.03623
C8    1    0.176722   -0.039809    1.003053    11.00000    0.03853    0.05197 =
         0.01756    0.00242    0.00028    0.02552
C9    1    0.040865   -0.431752    1.021270    11.00000    0.09590    0.05703 =
         0.06980   -0.00107    0.00456    0.06205
AFIX  23
H9A   2    0.071786   -0.457259    1.000921    11.00000   -1.20000
H9B   2    0.033938   -0.439682    1.084514    11.00000   -1.20000
AFIX   0
C10   1    0.152204   -0.089908    0.926282    11.00000    0.05288    0.06185 =
         0.02077    0.00519    0.00405    0.04153
C16   1    0.178120   -0.050757    0.846355    11.00000    0.09305    0.05392 =
         0.00961   -0.00457   -0.00804    0.03851
AFIX  43
H16   2    0.166216   -0.081455    0.794773    11.00000   -1.20000
AFIX   0
C20   1    0.240974    0.080845    0.914724    11.00000    0.03726    0.03687 =
         0.03367   -0.00196    0.00034    0.01717
C22   1    0.220101    0.030775    0.842646    11.00000    0.04145    0.05502 =
         0.00941    0.01047    0.00030    0.01676
AFIX  43
H22   2    0.236322    0.055350    0.787473    11.00000   -1.20000
AFIX   0
C32   1    0.088372   -0.342123    1.001909    11.00000    0.06354    0.04281 =
         0.04086   -0.01312   -0.02287    0.03553
AFIX  23
H32A  2    0.138963   -0.317014    1.035721    11.00000   -1.20000
H32B  2    0.102676   -0.333910    0.939871    11.00000   -1.20000
AFIX   0
C34   1    0.039737   -0.301915    1.024361    11.00000    0.05689    0.03028 =
         0.02903   -0.00137    0.00462    0.02524
AFIX  13
H34   2    0.025845   -0.312938    1.086981    11.00000   -1.20000
AFIX   0

O2    5    0.204195   -0.111252    1.341187    11.00000    0.05359    0.09926 =
         0.01115    0.00075    0.00639    0.03650
O3    5    0.218924   -0.081932    1.633626    11.00000    0.05458    0.06458 =
         0.04300    0.00262   -0.00199    0.02234
N2    4    0.211648   -0.088888    1.486589    11.00000    0.05667    0.05437 =
         0.01435    0.00975    0.01625    0.03375
C6    1    0.043227   -0.179362    1.495819    11.00000    0.05063    0.05455 =
         0.02128   -0.00129   -0.00375    0.02734
C12   1    0.079816   -0.162706    1.416862    11.00000    0.04387    0.06829 =
         0.01843   -0.00352   -0.00897    0.02656
C14   1    0.088589   -0.155015    1.572839    11.00000    0.06823    0.07047 =
         0.02519    0.00339    0.00691    0.01407
C18   1    0.167063   -0.121216    1.409651    11.00000    0.04254    0.04638 =
         0.03409    0.00791    0.00260    0.02279
C19   1    0.034350   -0.189498    1.342468    11.00000    0.04868    0.08772 =
         0.00863    0.00825    0.00449    0.02928
AFIX  43
H19   2    0.060081   -0.179108    1.287773    11.00000   -1.20000
AFIX   0
C24   1    0.177900   -0.107310    1.568562    11.00000    0.04403    0.07959 =
         0.01411    0.00276    0.00215    0.02309
C26   1    0.302719   -0.039945    1.477509    11.00000    0.04019    0.05928 =
         0.02792   -0.00712   -0.00636    0.01979
AFIX  13
H26   2    0.313648   -0.027890    1.414544    11.00000   -1.20000
AFIX   0
C28   1    0.341903   -0.090470    1.502274    11.00000    0.08871    0.08747 =
         0.01913   -0.00533   -0.00350    0.06835
AFIX  23
H28A  2    0.334087   -0.103442    1.564639    11.00000   -1.20000
H28B  2    0.316399   -0.141632    1.469463    11.00000   -1.20000
AFIX   0
C30   1   -0.049790   -0.232028    1.347806    11.00000    0.06189    0.11718 =
         0.01546   -0.00119   -0.00210    0.03063
AFIX  43
H30   2   -0.080869   -0.253276    1.296798    11.00000   -1.20000
AFIX   0
C35   1    0.430084   -0.043175    1.481920    11.00000    0.05156    0.09879 =
         0.05438   -0.00192   -0.00731    0.05846
AFIX  23
H35A  2    0.436925   -0.040550    1.418432    11.00000   -1.20000
H35B  2    0.456408   -0.072253    1.505462    11.00000   -1.20000
AFIX   0

PART -1
C27   1    0.297796   -0.136847    1.006358    10.50000    0.04474    0.07448 =
         0.07863   -0.00024   -0.00013    0.03278
AFIX  43
H27   2    0.262261   -0.193105    1.000052    10.50000   -1.20000
AFIX  66
C3    1    0.332467   -0.085614    0.935001    10.50000    0.05102    0.06641 =
         0.05905    0.00169   -0.00293    0.03079
C25   1    0.320592   -0.116011    0.851485    10.50000    0.06004    0.06819 =
         0.06474    0.00094    0.00228    0.03828
AFIX  43
H25   2    0.292692   -0.172559    0.842212    10.50000   -1.20000
AFIX  65
C13   1    0.349537   -0.063669    0.781537    10.50000    0.06312    0.06650 =
         0.06325    0.00732   -0.00041    0.03457
AFIX  43
H13   2    0.341421   -0.084444    0.724458    10.50000   -1.20000
AFIX  65
C21   1    0.390358    0.019069    0.795104    10.50000    0.05433    0.06934 =
         0.05592    0.00394   -0.00311    0.03820
AFIX  43
H21   2    0.410141    0.054842    0.747297    10.50000   -1.20000
AFIX  65
C11   1    0.402234    0.049467    0.878619    10.50000    0.05513    0.06123 =
         0.05946   -0.00214   -0.00706    0.03447
AFIX  43
H11   2    0.430133    0.106015    0.887891    10.50000   -1.20000
AFIX  65
C23   1    0.373289   -0.002874    0.948568    10.50000    0.04901    0.06990 =
         0.05213   -0.00066    0.00311    0.03536
AFIX  66
C29   1    0.384385    0.030937    1.036378    10.50000    0.05568    0.08315 =
         0.06404   -0.00289    0.00478    0.03492
C15   1    0.427419    0.114349    1.043671    10.50000    0.06310    0.07931 =
         0.07149   -0.00905    0.01081    0.04066
AFIX  43
H15   2    0.443504    0.146893    0.993228    10.50000   -1.20000
AFIX  65
C31   1    0.446918    0.150145    1.124771    10.50000    0.07078    0.07501 =
         0.08350   -0.00526    0.00652    0.03598
AFIX  43
H31   2    0.476330    0.207153    1.129756    10.50000   -1.20000
AFIX  65
C2    1    0.423383    0.102528    1.198577    10.50000    0.06837    0.08179 =
         0.07448   -0.00686   -0.00015    0.03370
AFIX  43
H2    2    0.436710    0.126993    1.254005    10.50000   -1.20000
AFIX  65
C33   1    0.380349    0.019116    1.191285    10.50000    0.05408    0.06990 =
         0.06690   -0.01116    0.00860    0.04016
AFIX  43
H33   2    0.364263   -0.013427    1.241729    10.50000   -1.20000
AFIX  65
C17   1    0.360849   -0.016680    1.110186    10.50000    0.05015    0.08055 =
         0.06952    0.00160    0.00434    0.03886
AFIX   0
C7    1    0.319124   -0.099429    1.087530    10.50000    0.04857    0.08939 =
         0.08069   -0.00692    0.00693    0.03548
AFIX  43
H7    2    0.302956   -0.135446    1.135129    10.50000   -1.20000
AFIX   0
HKLF 4


REM  fei-r_a.res in P321
REM wR2 = 0.3485, GooF = S = 1.265, Restrained GooF = 1.270 for all data
REM R1 = 0.1192 for 4098 Fo > 4sig(Fo) and 0.1398 for all 5595 data
REM 374 parameters refined using 205 restraints

END

WGHT      0.2000      0.0000

REM Highest difference peak  1.443,  deepest hole -0.423,  1-sigma level  0.132
Q1    1   0.0000  0.0000  0.7792  10.33333  0.05    1.44
Q2    1   0.0000  0.0000  1.4597  10.33333  0.05    1.11
Q3    1   0.0000  0.0000  1.2726  10.33333  0.05    1.11
Q4    1   0.0000  0.0000  1.3809  10.33333  0.05    1.04
Q5    1   0.0000  0.0000  0.8823  10.33333  0.05    0.68
Q6    1   0.6021 -0.0389  1.6164  11.00000  0.05    0.45
Q7    1   0.0334 -0.0397  1.2476  11.00000  0.05    0.43
Q8    1   0.4786 -0.1109  0.7619  11.00000  0.05    0.42
Q9    1   0.3852 -0.0698  1.4967  11.00000  0.05    0.41
Q10   1   0.2353  0.1125  0.9056  11.00000  0.05    0.41
Q11   1   0.0930 -0.0522  1.6199  11.00000  0.05    0.39
Q12   1   0.2153 -0.1194  1.6313  11.00000  0.05    0.39
Q13   1   0.3181 -0.1296  1.1642  11.00000  0.05    0.37
Q14   1   0.0677 -0.0711  0.8648  11.00000  0.05    0.35
Q15   1   0.0000 -0.1863  1.5000  10.50000  0.05    0.34
Q16   1   0.3952  0.0384  1.1072  11.00000  0.05    0.34
Q17   1   0.0000 -0.4278  1.0000  10.50000  0.05    0.34
Q18   1   0.4175 -0.0120  1.3770  11.00000  0.05    0.34
Q19   1   0.0344 -0.1847  1.4524  11.00000  0.05    0.33
Q20   1   0.0000 -0.2228  1.5000  10.50000  0.05    0.32
Q21   1   0.6330  0.2436  1.3403  11.00000  0.05    0.32
Q22   1   0.1762 -0.2868  1.6211  11.00000  0.05    0.32
Q23   1   0.6242  0.0000  1.5000  10.50000  0.05    0.31
Q24   1   0.1180 -0.0950  0.8408  11.00000  0.05    0.30
Q25   1   0.4274  0.0753  0.7846  11.00000  0.05    0.30
Q26   1   0.1390  0.0045  0.7545  11.00000  0.05    0.30
Q27   1  -0.0449 -0.4329  1.2806  11.00000  0.05    0.30
Q28   1   0.4670  0.2613  1.3643  11.00000  0.05    0.30
Q29   1   0.3583 -0.2209  1.6253  11.00000  0.05    0.29
Q30   1   0.6000  0.3389  1.1197  11.00000  0.05    0.29
Q31   1   0.2229 -0.0407  1.6426  11.00000  0.05    0.29
;
_shelx_res_checksum              14002
_shelx_fab_file                  
;
0 0 1 3.4871 -5.0759
0 0 2 -58.2830 4.3995
0 0 3 134.4573 0.9961
0 0 4 23.2274 -0.7528
0 0 5 -15.4671 -2.7155
0 0 6 -53.2011 1.9560
0 0 7 -11.8308 0.8131
0 0 8 27.9886 -2.1462
0 0 9 -9.3305 2.0953
0 0 10 -1.4897 -1.1276
0 0 11 4.5152 -0.3254
0 0 12 -2.2855 0.8616
0 0 13 6.1796 -0.3047
0 0 14 -1.5583 -0.2720
0 0 15 -3.1464 -0.3782
0 0 16 -1.5397 0.5894
0 0 17 3.8773 -0.0537
0 0 18 7.0958 -0.2114
0 0 19 -5.0744 0.2312
1 0 -19 -3.2758 -0.0135
1 0 -18 -8.6565 -0.0100
1 0 -17 -2.5428 0.2102
1 0 -16 1.0639 0.0638
1 0 -15 1.5186 -0.2693
1 0 -14 -2.9573 -0.3123
1 0 -13 -0.2457 0.1027
1 0 -12 1.0951 0.1602
1 0 -11 -5.1324 -0.7081
1 0 -10 -1.9038 0.1215
1 0 -9 -12.5191 0.5237
1 0 -8 1.3139 -0.7832
1 0 -7 9.3185 1.0672
1 0 -6 14.1321 -0.6110
1 0 -5 0.4346 -1.3478
1 0 -4 -22.8605 1.0931
1 0 -3 -13.2395 1.4363
1 0 -2 59.9061 -0.5109
1 0 -1 -96.8496 -2.6718
1 0 0 -91.3353 2.6826
1 0 1 105.4714 0.8112
1 0 2 -27.9801 -3.2521
1 0 3 -44.6983 0.4745
1 0 4 6.2498 1.3819
1 0 5 8.4770 0.7665
1 0 6 20.7927 -1.6277
1 0 7 -10.9016 0.2467
1 0 8 -23.8692 0.5294
1 0 9 -0.9994 -0.5505
1 0 10 -4.4969 0.9174
1 0 11 1.7518 -0.5630
1 0 12 -1.6150 -0.3839
1 0 13 -4.1364 0.5032
1 0 14 3.6918 -0.0649
1 0 15 1.8404 -0.0002
1 0 16 1.8612 -0.2674
1 0 17 -0.4843 0.2690
1 0 18 2.3206 0.1240
1 0 19 4.1401 -0.1859
1 1 0 87.3957 -64.2288
1 1 1 50.6663 22.3908
1 1 2 64.7320 42.1461
1 1 3 21.9226 -41.9247
1 1 4 1.9645 4.4776
1 1 5 -6.3754 -0.6063
1 1 6 -14.1949 14.8089
1 1 7 -10.7516 -2.4613
1 1 8 -13.1747 -16.8175
1 1 9 13.7629 16.1434
1 1 10 -2.6443 -2.0636
1 1 11 -4.2319 -5.2576
1 1 12 0.8954 3.5841
1 1 13 3.7862 -0.9961
1 1 14 4.2270 2.4106
1 1 15 -0.2307 0.1159
1 1 16 -2.0943 -0.4241
1 1 17 0.9674 -1.2165
1 1 18 -0.2309 -1.6982
2 0 -18 3.4005 -0.0713
2 0 -17 -0.1071 0.0798
2 0 -16 1.1892 -0.1339
2 0 -15 1.5626 -0.0429
2 0 -14 -1.6399 0.3794
2 0 -13 0.2161 -0.4682
2 0 -12 0.9295 0.0786
2 0 -11 0.4442 0.2377
2 0 -10 0.0446 -0.0645
2 0 -9 -14.3960 0.0602
2 0 -8 2.0062 -0.4486
2 0 -7 0.7015 0.2244
2 0 -6 -21.5947 0.0871
2 0 -5 11.3362 0.1492
2 0 -4 13.6431 0.0298
2 0 -3 -2.3800 -1.1990
2 0 -2 -16.8081 1.0492
2 0 -1 -12.0002 0.7449
2 0 0 0.1692 -0.8027
2 0 1 -5.7920 -0.5160
2 0 2 -48.7299 0.6554
2 0 3 -21.3714 0.8519
2 0 4 45.0154 -1.2056
2 0 5 1.9012 -0.2757
2 0 6 -11.4164 0.8243
2 0 7 7.0790 -0.1632
2 0 8 13.5822 0.0589
2 0 9 -11.5528 0.0171
2 0 10 -4.0678 -0.2021
2 0 11 -1.0664 0.0943
2 0 12 2.0755 0.1819
2 0 13 -0.9536 0.1858
2 0 14 -3.9118 -0.0622
2 0 15 -1.3091 0.0956
2 0 16 -0.4338 0.1436
2 0 17 -2.5376 -0.1840
2 0 18 -0.1399 -0.0521
2 1 -18 -1.3666 2.1806
2 1 -17 -2.3383 0.6932
2 1 -16 0.7185 -1.0777
2 1 -15 -1.8080 -0.6084
2 1 -14 1.1825 -0.0043
2 1 -13 -1.4064 -0.9307
2 1 -12 -4.7255 -3.7792
2 1 -11 -4.7837 5.1689
2 1 -10 -2.7353 -4.7734
2 1 -9 1.8871 -2.5517
2 1 -8 -0.7234 10.3109
2 1 -7 -16.3952 -12.7349
2 1 -6 21.9265 -1.3711
2 1 -5 18.4917 6.8175
2 1 -4 4.7288 11.8110
2 1 -3 -11.2617 9.3927
2 1 -2 -45.0264 -63.3755
2 1 -1 24.2825 43.1299
2 1 0 13.6170 53.8743
2 1 1 -63.0979 -81.4147
2 1 2 -11.2053 7.0553
2 1 3 46.5354 28.3816
2 1 4 -16.5929 -3.2272
2 1 5 -22.6220 -4.9344
2 1 6 4.4274 -18.4873
2 1 7 1.6232 11.9573
2 1 8 -7.5271 4.8745
2 1 9 -10.9836 -9.9177
2 1 10 -1.5688 6.9769
2 1 11 1.5853 -1.9275
2 1 12 -2.5001 -2.0819
2 1 13 -2.1695 1.6700
2 1 14 1.4192 -0.9517
2 1 15 1.8039 0.0786
2 1 16 0.5739 0.0865
2 1 17 2.2090 1.2458
2 1 18 -0.0471 0.5235
2 2 0 -15.8946 -68.1281
2 2 1 42.3079 15.6391
2 2 2 68.3877 33.8035
2 2 3 -9.2073 1.1354
2 2 4 0.7269 -12.9076
2 2 5 -9.0836 -7.9253
2 2 6 -5.9477 5.8959
2 2 7 -2.3199 11.9705
2 2 8 -14.2381 -2.0206
2 2 9 -1.9205 -6.0405
2 2 10 -3.7164 2.6427
2 2 11 0.2408 3.3988
2 2 12 4.0246 5.0371
2 2 13 3.6743 -0.0019
2 2 14 0.0742 -2.8614
2 2 15 1.2509 1.4740
2 2 16 0.0288 0.7665
2 2 17 -0.2110 -0.5289
2 2 18 -2.8370 -1.6470
3 0 -18 -0.7318 0.0065
3 0 -17 -0.1445 0.0029
3 0 -16 0.0103 0.0655
3 0 -15 4.5108 -0.0239
3 0 -14 -2.2524 -0.2665
3 0 -13 -0.1260 0.3569
3 0 -12 0.8340 -0.0698
3 0 -11 9.6984 -0.1263
3 0 -10 1.0850 0.2006
3 0 -9 -22.5420 -0.6689
3 0 -8 -5.1835 0.9201
3 0 -7 22.3985 -0.1534
3 0 -6 -20.2469 -0.4521
3 0 -5 -39.8472 -0.1439
3 0 -4 -6.2780 -0.0792
3 0 -3 44.7807 1.8270
3 0 -2 41.8031 -1.6882
3 0 -1 25.3171 -0.6254
3 0 0 15.8845 1.0985
3 0 1 43.6537 -0.0648
3 0 2 90.2981 0.2017
3 0 3 17.0886 -1.0922
3 0 4 -43.8557 0.9356
3 0 5 27.2254 0.1500
3 0 6 -14.7821 -0.5627
3 0 7 -11.9632 0.5261
3 0 8 -0.0178 -0.5761
3 0 9 -9.4499 0.2919
3 0 10 0.7696 0.2152
3 0 11 -0.4260 -0.1201
3 0 12 -1.5697 -0.0912
3 0 13 8.0639 -0.0556
3 0 14 -0.4934 0.2914
3 0 15 1.9549 -0.1018
3 0 16 -0.4839 -0.0267
3 0 17 0.0514 0.0109
3 0 18 -1.7614 -0.0269
3 1 -18 -0.8426 -0.3023
3 1 -17 1.3289 0.4640
3 1 -16 -0.4310 0.9552
3 1 -15 -3.0640 -1.7149
3 1 -14 0.6590 1.1670
3 1 -13 3.3398 0.8772
3 1 -12 3.3029 -1.2722
3 1 -11 -1.0072 0.1025
3 1 -10 -8.6321 -1.5303
3 1 -9 5.0411 -0.5946
3 1 -8 9.6446 2.8721
3 1 -7 -13.8765 1.3093
3 1 -6 -13.3046 -4.5160
3 1 -5 11.4582 -5.6518
3 1 -4 7.5853 -7.9713
3 1 -3 -4.0926 11.7860
3 1 -2 -4.5812 8.8028
3 1 -1 6.3575 -35.7706
3 1 0 -1.0911 -0.7245
3 1 1 27.4581 35.8202
3 1 2 -21.5181 -5.6106
3 1 3 -35.8510 -15.2494
3 1 4 35.7485 -9.6800
3 1 5 9.8621 13.7394
3 1 6 -0.2905 13.3653
3 1 7 2.2502 -12.0455
3 1 8 -0.0941 -5.2917
3 1 9 5.5212 5.4670
3 1 10 0.8980 -0.5374
3 1 11 -4.4954 -2.7805
3 1 12 1.8080 -3.9730
3 1 13 -4.1982 0.0551
3 1 14 -0.8742 0.8319
3 1 15 -1.3001 0.7119
3 1 16 1.0937 0.3975
3 1 17 -2.4468 -1.9054
3 1 18 0.7335 -0.0436
3 2 -18 2.5483 0.3787
3 2 -17 -0.4040 -0.3464
3 2 -16 0.4777 -1.3550
3 2 -15 1.0399 2.4376
3 2 -14 0.6493 0.1476
3 2 -13 -6.4667 -3.4437
3 2 -12 -5.4813 -2.0997
3 2 -11 3.5374 -3.8258
3 2 -10 1.3168 -3.0483
3 2 -9 -8.3146 3.4725
3 2 -8 3.3609 -5.0825
3 2 -7 -1.2859 -4.2892
3 2 -6 0.6671 4.2497
3 2 -5 7.4507 -0.5385
3 2 -4 -5.8450 10.1883
3 2 -3 20.5628 -13.4838
3 2 -2 -10.1221 0.9334
3 2 -1 -10.6975 9.0477
3 2 0 18.3553 -0.1077
3 2 1 -9.5021 14.4385
3 2 2 -8.4936 -27.5372
3 2 3 3.9166 -15.5495
3 2 4 -3.1285 14.8758
3 2 5 -5.3029 4.0848
3 2 6 -6.0148 -12.8792
3 2 7 -0.3372 -10.9801
3 2 8 -7.2092 6.4114
3 2 9 -4.3380 6.8843
3 2 10 2.0671 -6.8437
3 2 11 -6.1313 -2.8025
3 2 12 -2.3265 4.7153
3 2 13 2.5836 1.7222
3 2 14 2.2188 0.2459
3 2 15 0.9788 -4.2722
3 2 16 -2.7682 0.4396
3 2 17 0.2125 0.1943
3 2 18 -1.7084 2.9543
3 3 0 15.6335 27.3224
3 3 1 7.8720 -21.3453
3 3 2 -9.1148 -5.6748
3 3 3 21.4612 18.8732
3 3 4 2.9051 3.8559
3 3 5 -5.8923 4.6912
3 3 6 -2.8947 -5.4669
3 3 7 -9.9359 6.2911
3 3 8 2.8396 4.0331
3 3 9 -1.0863 0.8900
3 3 10 -10.9303 0.0503
3 3 11 -1.2345 4.4402
3 3 12 6.3013 1.2754
3 3 13 4.6819 -0.9333
3 3 14 -3.7903 0.2220
3 3 15 -0.8467 1.8134
3 3 16 1.0857 -0.0374
3 3 17 -0.2792 0.0852
3 3 18 1.3255 -1.9027
4 0 -18 1.0457 -0.0692
4 0 -17 -0.0134 -0.0108
4 0 -16 -1.2404 -0.0356
4 0 -15 1.2118 0.0021
4 0 -14 2.9352 0.2686
4 0 -13 -4.5462 -0.3798
4 0 -12 -0.9533 0.1096
4 0 -11 -13.8238 0.1511
4 0 -10 3.1930 -0.3083
4 0 -9 7.7058 0.4742
4 0 -8 -24.5995 -0.5635
4 0 -7 -2.8529 0.3990
4 0 -6 23.6617 -0.1437
4 0 -5 6.3667 -0.0292
4 0 -4 -2.1950 0.6836
4 0 -3 -16.0275 -1.4928
4 0 -2 34.1974 1.0304
4 0 -1 -14.1095 0.5555
4 0 0 -31.0784 -1.0069
4 0 1 26.8878 0.2765
4 0 2 -47.0151 -0.1257
4 0 3 16.7478 0.7508
4 0 4 1.3087 -0.7980
4 0 5 -20.6314 -0.0136
4 0 6 4.7422 0.8366
4 0 7 -14.4703 -0.9907
4 0 8 -4.7806 0.3285
4 0 9 -2.5800 0.1475
4 0 10 -11.3825 -0.1546
4 0 11 1.3240 0.0604
4 0 12 1.8590 -0.0668
4 0 13 -1.7943 0.1915
4 0 14 1.5241 -0.2078
4 0 15 -0.8210 -0.0540
4 0 16 0.8051 0.1532
4 0 17 -1.8330 -0.0772
4 0 18 -1.1730 0.0678
4 1 -18 -1.6233 -2.6143
4 1 -17 -2.5191 0.4848
4 1 -16 0.9214 0.0413
4 1 -15 1.0797 -1.0730
4 1 -14 0.2130 0.8691
4 1 -13 3.9230 1.4093
4 1 -12 0.6560 3.9911
4 1 -11 -1.0490 -4.7274
4 1 -10 -2.9747 4.3373
4 1 -9 -7.3282 7.2770
4 1 -8 -5.8811 -10.2847
4 1 -7 -0.6942 -0.9881
4 1 -6 -9.6003 6.3557
4 1 -5 -8.4909 10.4200
4 1 -4 7.2282 4.0161
4 1 -3 3.8406 -21.0966
4 1 -2 -6.0503 14.7875
4 1 -1 -4.5979 3.2004
4 1 0 49.0230 6.1487
4 1 1 -8.5625 -15.4248
4 1 2 30.5552 -7.6166
4 1 3 23.8528 14.2154
4 1 4 -1.9854 16.5674
4 1 5 -2.0511 -19.2265
4 1 6 -8.4801 0.2472
4 1 7 -1.4802 11.3318
4 1 8 -6.4155 -2.2457
4 1 9 -4.7513 -1.7871
4 1 10 -5.0253 -1.0378
4 1 11 3.1647 7.8867
4 1 12 -1.2609 0.4787
4 1 13 0.4703 -4.4878
4 1 14 1.7728 2.0852
4 1 15 2.0853 0.1879
4 1 16 -1.1018 0.3969
4 1 17 0.9831 1.5808
4 1 18 0.8787 -2.9926
4 2 -18 -4.4147 2.0759
4 2 -17 -0.3706 0.4445
4 2 -16 -3.0429 -1.3826
4 2 -15 1.7197 0.3841
4 2 -14 2.0140 -0.1480
4 2 -13 0.8385 0.3791
4 2 -12 -2.4220 -3.7900
4 2 -11 -0.4067 1.4464
4 2 -10 6.8712 7.2471
4 2 -9 -0.8253 -6.8173
4 2 -8 -7.9896 -1.6835
4 2 -7 1.6238 4.3077
4 2 -6 -0.1195 0.8497
4 2 -5 -2.8156 -9.9756
4 2 -4 -0.7508 -19.2739
4 2 -3 -10.4350 8.8718
4 2 -2 22.5030 -6.5623
4 2 -1 29.3242 -7.9816
4 2 0 -12.7766 4.7075
4 2 1 5.4705 -24.0044
4 2 2 20.5853 29.9935
4 2 3 -1.4909 18.5408
4 2 4 -9.0214 -33.1793
4 2 5 2.0156 -0.1564
4 2 6 5.0256 10.8271
4 2 7 -1.5782 0.2322
4 2 8 1.3482 -3.6199
4 2 9 -3.6357 -11.5840
4 2 10 4.1351 7.7453
4 2 11 4.0049 -1.9576
4 2 12 -3.5315 -10.7377
4 2 13 0.5943 4.1008
4 2 14 0.2768 -0.2707
4 2 15 -2.8168 1.3357
4 2 16 2.3019 -1.8772
4 2 17 -1.2280 -0.6490
4 2 18 0.4853 0.4351
4 3 -18 -0.6390 1.1870
4 3 -17 0.4148 -0.9514
4 3 -16 2.4755 1.2754
4 3 -15 0.2597 -2.6397
4 3 -14 -0.3149 -1.4181
4 3 -13 -4.8244 3.3445
4 3 -12 6.2245 -0.5652
4 3 -11 -1.8731 -2.8180
4 3 -10 -4.0017 -5.5224
4 3 -9 0.9162 -6.5274
4 3 -8 0.0007 0.4797
4 3 -7 -2.1565 -2.4973
4 3 -6 -4.3549 0.6400
4 3 -5 -1.0878 -7.2726
4 3 -4 3.1707 2.1636
4 3 -3 -8.6582 -1.4804
4 3 -2 17.9248 1.4418
4 3 -1 -5.0815 17.5566
4 3 0 -11.7088 -15.3294
4 3 1 34.1902 16.0930
4 3 2 -11.1961 -5.2156
4 3 3 -11.6743 -32.6180
4 3 4 6.2552 3.8475
4 3 5 2.5088 0.6953
4 3 6 -2.8612 -2.5070
4 3 7 -4.4674 -2.8302
4 3 8 -8.1368 -5.8008
4 3 9 -1.5336 5.6605
4 3 10 1.5497 1.7352
4 3 11 -2.7109 -3.2948
4 3 12 -1.7838 5.3827
4 3 13 -0.4160 -2.7430
4 3 14 1.3918 -1.1095
4 3 15 1.7345 -1.5453
4 3 16 -2.7280 1.8905
4 3 17 -1.7756 0.2841
4 3 18 -2.2580 -0.8740
4 4 0 17.9395 -10.2370
4 4 1 -13.4772 -13.1221
4 4 2 1.2011 11.9578
4 4 3 6.5888 2.1841
4 4 4 -7.8252 6.6979
4 4 5 -0.8244 -0.2809
4 4 6 3.4157 9.1224
4 4 7 2.7396 5.4934
4 4 8 -4.4880 -6.6629
4 4 9 0.6086 6.4448
4 4 10 -0.4323 1.6064
4 4 11 0.4861 2.1248
4 4 12 -3.3715 -5.7424
4 4 13 3.7587 -1.7325
4 4 14 0.1252 4.1967
4 4 15 -1.2258 3.0726
4 4 16 -0.7593 -1.8718
4 4 17 2.7531 0.2477
5 0 -18 -1.7907 0.0643
5 0 -17 -0.1057 0.0068
5 0 -16 -2.5141 -0.0545
5 0 -15 2.1494 0.0368
5 0 -14 -1.5125 -0.1716
5 0 -13 -0.8785 0.3065
5 0 -12 -1.9292 -0.1711
5 0 -11 8.7508 -0.2643
5 0 -10 5.6183 0.4166
5 0 -9 -1.2227 -0.2636
5 0 -8 5.4581 0.3453
5 0 -7 -8.1961 -0.4596
5 0 -6 -0.8082 0.1007
5 0 -5 1.4545 0.2529
5 0 -4 -11.7436 -0.6162
5 0 -3 14.7807 1.0559
5 0 -2 1.4884 -0.9509
5 0 -1 41.2308 -0.2950
5 0 0 15.1954 1.1660
5 0 1 -12.3547 -0.4526
5 0 2 15.4954 -0.0965
5 0 3 -0.5485 -0.4949
5 0 4 1.1525 0.9772
5 0 5 -4.1480 -0.0794
5 0 6 8.8129 -0.9398
5 0 7 1.2856 0.9503
5 0 8 2.3904 -0.0850
5 0 9 -0.9971 -0.1650
5 0 10 7.3074 -0.0004
5 0 11 -0.8642 0.0112
5 0 12 -4.0265 0.1088
5 0 13 4.1427 -0.2381
5 0 14 0.0524 0.1591
5 0 15 -2.9925 0.0527
5 0 16 -0.9882 -0.1042
5 0 17 2.8429 0.0763
5 0 18 -1.8217 -0.0772
5 1 -18 2.1647 1.9367
5 1 -17 0.6786 -2.8353
5 1 -16 4.1438 2.3235
5 1 -15 -3.8430 -0.4397
5 1 -14 -1.1795 -1.0581
5 1 -13 0.3682 -0.2605
5 1 -12 2.0432 -5.2917
5 1 -11 -1.2034 8.0752
5 1 -10 -8.9093 -7.7172
5 1 -9 -4.7048 -6.8246
5 1 -8 0.4593 11.8863
5 1 -7 1.3785 -1.6755
5 1 -6 -5.0909 -11.6328
5 1 -5 -3.1666 -3.9888
5 1 -4 8.0614 6.5757
5 1 -3 12.6353 18.1641
5 1 -2 -6.2936 -22.8808
5 1 -1 0.4623 6.5488
5 1 0 -10.3272 3.0260
5 1 1 5.3994 4.9836
5 1 2 -4.8471 11.7995
5 1 3 -13.2809 -33.5875
5 1 4 -8.0125 2.1708
5 1 5 8.6164 12.6037
5 1 6 -9.0926 -6.8887
5 1 7 -5.1844 -3.4737
5 1 8 -6.9169 -1.0189
5 1 9 -0.8023 6.2251
5 1 10 -1.7994 -0.3399
5 1 11 -7.1269 -7.4382
5 1 12 3.9476 4.6521
5 1 13 -1.1659 0.6761
5 1 14 -2.0929 -0.3624
5 1 15 2.6122 -0.2834
5 1 16 0.2223 -0.8714
5 1 17 -2.8191 0.8501
5 1 18 -3.9412 1.2630
5 2 -18 0.7752 -2.7578
5 2 -17 -0.4485 2.1415
5 2 -16 -0.7971 -0.2236
5 2 -15 -0.8341 -0.5120
5 2 -14 2.5189 1.6675
5 2 -13 3.0631 -0.9820
5 2 -12 -3.2995 5.0961
5 2 -11 -2.3858 -3.2941
5 2 -10 0.0998 -1.8790
5 2 -9 -0.0476 7.8219
5 2 -8 -6.8580 4.0489
5 2 -7 -4.3184 -8.1741
5 2 -6 5.9921 1.8187
5 2 -5 1.7718 15.9397
5 2 -4 0.0520 8.5731
5 2 -3 -13.7301 -9.7676
5 2 -2 3.8319 11.0088
5 2 -1 -10.6889 0.0942
5 2 0 11.2604 -8.8292
5 2 1 -1.2609 5.8254
5 2 2 -3.7397 -33.2066
5 2 3 9.9448 20.8357
5 2 4 12.9675 19.0048
5 2 5 -9.4840 -1.8320
5 2 6 0.2682 -3.9667
5 2 7 0.0373 -2.2031
5 2 8 -4.6680 8.5713
5 2 9 0.0352 1.6335
5 2 10 -6.8915 -6.6034
5 2 11 1.2411 4.6259
5 2 12 1.6857 2.4505
5 2 13 -3.3484 0.4328
5 2 14 2.7290 -2.6477
5 2 15 -0.0121 0.3941
5 2 16 -0.5417 1.2760
5 2 17 1.4938 -0.5995
5 2 18 0.8289 0.0712
5 3 -17 -1.8497 -0.6270
5 3 -16 -3.0820 0.0212
5 3 -15 1.2502 -0.4818
5 3 -14 1.3538 -2.0576
5 3 -13 -0.9364 -4.1003
5 3 -12 -1.8059 1.0484
5 3 -11 3.6259 4.7293
5 3 -10 0.0612 0.0585
5 3 -9 -5.7465 2.4244
5 3 -8 0.7911 -2.9322
5 3 -7 -1.0028 2.5608
5 3 -6 -11.1101 -3.3488
5 3 -5 -1.1365 -4.7495
5 3 -4 -2.5104 -10.3721
5 3 -3 20.6024 -0.2915
5 3 -2 0.0534 -11.1658
5 3 -1 7.8013 -13.1709
5 3 0 21.5881 3.4630
5 3 1 -9.6825 5.0236
5 3 2 13.1998 11.4712
5 3 3 7.2094 3.3126
5 3 4 -6.5133 -9.4060
5 3 5 -2.7799 -1.1120
5 3 6 -4.1559 -4.9444
5 3 7 -7.0755 -5.5742
5 3 8 6.0543 5.1790
5 3 9 -3.8536 -6.1796
5 3 10 0.5502 -2.3008
5 3 11 4.9062 -1.8602
5 3 12 -2.7607 1.7378
5 3 13 3.9483 -0.7228
5 3 14 0.1091 0.0108
5 3 15 -0.9007 -0.0205
5 3 16 0.9082 -1.7275
5 3 17 -2.3485 -0.3379
5 4 -17 -2.5111 -0.6556
5 4 -16 2.9145 -0.8514
5 4 -15 -1.5451 -2.0512
5 4 -14 0.5219 0.0800
5 4 -13 -0.0571 5.7467
5 4 -12 2.8582 -0.9296
5 4 -11 -1.0701 -1.5934
5 4 -10 1.3219 -0.9717
5 4 -9 0.2123 -5.9370
5 4 -8 0.7421 3.8200
5 4 -7 -7.6493 -14.8987
5 4 -6 -0.6879 -1.7450
5 4 -5 2.4279 5.4229
5 4 -4 -1.4299 -4.4454
5 4 -3 -4.2733 8.9591
5 4 -2 -2.1493 -17.3683
5 4 -1 10.4228 17.4293
5 4 0 -1.6653 22.7852
5 4 1 -0.3535 -24.3417
5 4 2 5.3165 -2.8416
5 4 3 -4.9709 -1.8712
5 4 4 8.9519 -3.4797
5 4 5 -1.8446 -2.9710
5 4 6 -6.1440 -13.2142
5 4 7 -0.8859 9.7437
5 4 8 -6.2199 3.0696
5 4 9 -2.9090 -2.1943
5 4 10 1.7755 1.7804
5 4 11 -6.5402 -1.1023
5 4 12 3.8399 1.9009
5 4 13 -2.6336 -1.4066
5 4 14 -1.0263 -2.5904
5 4 15 2.4456 -1.3156
5 4 16 -1.9527 1.3789
5 4 17 -0.6901 0.3243
5 5 0 -9.0787 -35.2857
5 5 1 3.1774 8.8527
5 5 2 -3.1329 4.0615
5 5 3 4.8869 -10.3359
5 5 4 -6.7022 8.2877
5 5 5 -8.0424 -2.5992
5 5 6 6.7171 5.4775
5 5 7 6.1821 5.7667
5 5 8 -3.2923 -3.3851
5 5 9 1.6178 1.5477
5 5 10 -2.1902 -3.6662
5 5 11 4.9608 0.0045
5 5 12 -2.5792 0.1876
5 5 13 1.7391 -2.2274
5 5 14 0.1066 0.3627
5 5 15 1.2497 3.9804
5 5 16 -0.9616 0.6844
5 5 17 0.3624 -1.3857
6 0 -18 -0.7521 -0.0352
6 0 -17 0.3076 0.0876
6 0 -16 -2.6060 -0.0327
6 0 -15 0.4627 0.0400
6 0 -14 4.8147 0.1226
6 0 -13 1.5357 -0.4624
6 0 -12 -2.0844 0.2022
6 0 -11 -5.0180 0.3129
6 0 -10 -4.4089 -0.2038
6 0 -9 -3.0309 -0.2093
6 0 -8 4.0901 -0.0307
6 0 -7 -9.0134 0.6170
6 0 -6 -3.4226 -0.4238
6 0 -5 6.0757 -0.3113
6 0 -4 2.5987 0.4401
6 0 -3 -19.0045 -0.5232
6 0 -2 9.7024 0.5917
6 0 -1 -12.8579 0.2421
6 0 0 -18.4867 -0.8403
6 0 1 20.3350 -0.0294
6 0 2 12.3513 0.6263
6 0 3 2.2179 0.3598
6 0 4 9.7235 -1.1888
6 0 5 3.2055 0.1635
6 0 6 -7.7391 1.0264
6 0 7 -6.1842 -0.6350
6 0 8 2.9099 -0.2241
6 0 9 -8.4541 0.2894
6 0 10 -4.1713 0.0818
6 0 11 0.4354 -0.0941
6 0 12 0.7124 -0.1420
6 0 13 0.8073 0.2981
6 0 14 -0.6541 -0.0809
6 0 15 0.4267 -0.0308
6 0 16 -1.4335 0.1951
6 0 17 -0.9124 -0.1704
6 0 18 6.2267 -0.0272
6 1 -18 -2.0757 0.0542
6 1 -17 -2.0163 1.3751
6 1 -16 -2.4164 -2.2435
6 1 -15 3.1767 0.6698
6 1 -14 -3.0852 -1.4860
6 1 -13 -2.4313 1.0341
6 1 -12 2.9759 1.6672
6 1 -11 5.3256 -4.2694
6 1 -10 3.5021 4.2073
6 1 -9 3.5239 1.9509
6 1 -8 -6.7719 -9.9843
6 1 -7 -2.3316 5.1097
6 1 -6 -3.6564 9.2254
6 1 -5 -3.7866 -8.5807
6 1 -4 -8.0674 -8.0189
6 1 -3 17.5979 -9.6916
6 1 -2 13.3240 9.0139
6 1 -1 14.0200 -3.5687
6 1 0 23.4893 -10.3945
6 1 1 18.6968 -3.4908
6 1 2 -1.9533 14.0665
6 1 3 4.9301 8.7573
6 1 4 5.5940 -9.6869
6 1 5 -11.2005 -6.1659
6 1 6 -2.7207 -1.4073
6 1 7 -1.7362 4.6525
6 1 8 1.0479 -3.0027
6 1 9 1.5867 -3.7633
6 1 10 0.3236 2.3935
6 1 11 1.4315 -0.2600
6 1 12 1.4900 1.1090
6 1 13 1.0462 -3.0397
6 1 14 0.4492 -0.0453
6 1 15 -1.8460 0.6521
6 1 16 0.2066 -0.2622
6 1 17 0.7248 -1.3109
6 1 18 -1.8331 0.2810
6 2 -17 -0.4129 -1.0875
6 2 -16 1.3742 -0.0915
6 2 -15 -0.6032 1.1758
6 2 -14 0.9574 0.3312
6 2 -13 1.0699 0.6092
6 2 -12 0.2960 -0.3179
6 2 -11 -1.9571 -2.5555
6 2 -10 -1.9695 -0.8104
6 2 -9 -0.1457 -4.6498
6 2 -8 1.4631 -0.9282
6 2 -7 -6.1476 3.4938
6 2 -6 -0.9912 -8.9921
6 2 -5 0.0660 -6.2530
6 2 -4 2.4827 1.9689
6 2 -3 7.6743 1.0548
6 2 -2 -14.7078 5.1230
6 2 -1 4.4005 -0.1057
6 2 0 -0.5735 1.3269
6 2 1 -9.6286 21.3640
6 2 2 6.6313 -11.5649
6 2 3 -4.3922 -14.3784
6 2 4 -10.3798 -5.2070
6 2 5 5.4720 -6.4810
6 2 6 -5.2951 12.3212
6 2 7 2.8307 1.0343
6 2 8 -5.4479 -5.5880
6 2 9 -3.8119 0.8876
6 2 10 2.8921 0.1092
6 2 11 -3.9414 3.6345
6 2 12 -1.6906 -6.3969
6 2 13 0.1483 -0.1579
6 2 14 -0.5237 4.3053
6 2 15 0.7936 -2.5314
6 2 16 -1.4117 0.5425
6 2 17 -0.1507 0.8877
6 3 -17 1.1564 1.2652
6 3 -16 1.7845 0.6180
6 3 -15 0.1426 1.5843
6 3 -14 -2.2828 0.1884
6 3 -13 2.1252 1.2995
6 3 -12 2.5628 -2.3281
6 3 -11 -0.0209 -1.5291
6 3 -10 -2.1988 1.6125
6 3 -9 -0.8026 -0.9236
6 3 -8 -1.1051 2.8129
6 3 -7 4.4963 -0.2887
6 3 -6 4.0054 7.8341
6 3 -5 -4.4459 4.9146
6 3 -4 2.6776 2.5409
6 3 -3 -12.7418 3.5659
6 3 -2 -1.3089 -0.7110
6 3 -1 6.1448 1.3160
6 3 0 -16.9948 -2.7672
6 3 1 15.5370 -22.6425
6 3 2 -8.8166 3.4836
6 3 3 -2.5692 1.5469
6 3 4 2.1060 3.4690
6 3 5 2.4727 9.5786
6 3 6 -0.1052 2.1378
6 3 7 -2.7752 -1.1832
6 3 8 1.8261 -4.6632
6 3 9 0.9382 1.9123
6 3 10 -5.6279 2.3388
6 3 11 0.6766 -2.6600
6 3 12 3.3508 -1.5000
6 3 13 0.8403 3.8610
6 3 14 -1.6405 -2.0363
6 3 15 -0.8677 1.2384
6 3 16 1.2574 -0.3717
6 3 17 -0.3803 1.3842
6 4 -17 0.4752 0.4930
6 4 -16 -1.7748 -0.6065
6 4 -15 -1.3092 -1.6184
6 4 -14 1.5319 -2.1009
6 4 -13 0.2484 -3.0475
6 4 -12 -1.2510 1.6719
6 4 -11 2.2600 -0.4173
6 4 -10 -1.1415 3.7196
6 4 -9 -3.3018 2.0829
6 4 -8 -1.8792 -0.9497
6 4 -7 -4.9358 5.9910
6 4 -6 -5.3609 -3.3944
6 4 -5 -0.8011 -8.3616
6 4 -4 6.6780 -0.5912
6 4 -3 1.4009 -11.6733
6 4 -2 6.9551 13.2218
6 4 -1 0.1621 -13.6317
6 4 0 5.1843 -11.0769
6 4 1 6.4110 21.9239
6 4 2 7.2308 -5.1607
6 4 3 1.3328 6.0390
6 4 4 -4.2298 -4.2118
6 4 5 -3.7251 -3.1406
6 4 6 -2.0492 5.2961
6 4 7 -1.6146 -8.5231
6 4 8 0.9549 -3.0876
6 4 9 -0.0413 1.1431
6 4 10 3.3429 2.0395
6 4 11 1.7332 -0.4330
6 4 12 0.3778 2.6738
6 4 13 0.0198 -1.5288
6 4 14 1.7548 1.6653
6 4 15 -1.0690 -2.9329
6 4 16 -0.2101 -0.1001
6 4 17 0.0240 -0.5630
6 5 -16 -0.7843 -2.4741
6 5 -15 0.6347 -0.8197
6 5 -14 1.5553 1.6298
6 5 -13 -0.4031 1.4311
6 5 -12 1.8813 0.4804
6 5 -11 -2.2794 2.3997
6 5 -10 0.1218 -2.9612
6 5 -9 3.9750 0.1240
6 5 -8 1.1348 -1.5050
6 5 -7 -6.2071 -1.6910
6 5 -6 -0.0743 1.1561
6 5 -5 3.4459 -3.4041
6 5 -4 -4.4364 -2.3293
6 5 -3 -0.7378 11.7739
6 5 -2 -0.0487 -1.6925
6 5 -1 -0.1832 -2.9068
6 5 0 12.5891 9.5565
6 5 1 -7.4926 1.7118
6 5 2 -2.6897 -3.3082
6 5 3 -4.5038 -6.0191
6 5 4 7.5373 -3.7696
6 5 5 5.3192 5.2973
6 5 6 -12.6589 -4.1205
6 5 7 -3.2616 -5.1218
6 5 8 0.0067 5.8182
6 5 9 -4.4044 2.0496
6 5 10 0.6760 -1.5014
6 5 11 -3.4405 2.0125
6 5 12 0.6712 -3.2158
6 5 13 -0.0975 1.4695
6 5 14 -0.2004 -0.8585
6 5 15 -0.4918 -3.4540
6 5 16 0.2449 1.9664
6 6 0 -13.0359 7.6668
6 6 1 5.2718 -11.2967
6 6 2 1.2090 -4.2438
6 6 3 -0.5392 1.0989
6 6 4 -0.4021 4.3832
6 6 5 -6.0952 1.1053
6 6 6 3.6124 -5.1011
6 6 7 7.5633 1.6224
6 6 8 -2.4921 3.7575
6 6 9 1.7529 -3.7015
6 6 10 -2.1807 -0.0285
6 6 11 3.1399 -4.4303
6 6 12 1.1269 1.0179
6 6 13 0.6198 -0.1575
6 6 14 0.1934 -1.2439
6 6 15 -0.7485 3.1387
6 6 16 -0.3796 0.5197
7 0 -17 2.1687 -0.0994
7 0 -16 1.8932 0.1201
7 0 -15 -1.7643 -0.1833
7 0 -14 1.0263 -0.0561
7 0 -13 1.4408 0.4515
7 0 -12 4.5225 -0.1794
7 0 -11 -8.0441 -0.1945
7 0 -10 -0.9904 -0.2614
7 0 -9 -2.8203 0.4021
7 0 -8 -3.6929 0.4692
7 0 -7 5.2046 -0.8077
7 0 -6 -0.6282 0.2294
7 0 -5 -0.8656 0.0760
7 0 -4 4.6904 0.2269
7 0 -3 -7.4153 0.3629
7 0 -2 1.1897 -0.9868
7 0 -1 4.8759 0.0745
7 0 0 -1.6097 0.4353
7 0 1 -10.6830 0.4723
7 0 2 -16.8858 -0.6867
7 0 3 14.5950 -0.5803
7 0 4 -18.1807 1.1819
7 0 5 -5.2197 -0.1357
7 0 6 9.5682 -0.6435
7 0 7 0.9935 0.0582
7 0 8 -8.9703 0.3756
7 0 9 2.4085 -0.0346
7 0 10 -6.1237 -0.3172
7 0 11 6.5475 0.2959
7 0 12 -6.3792 -0.0525
7 0 13 -2.3451 -0.1459
7 0 14 2.4303 0.1204
7 0 15 0.7881 -0.0920
7 0 16 1.7278 -0.0055
7 0 17 -2.8715 0.0609
7 1 -17 -0.7160 -0.8247
7 1 -16 0.2677 1.2042
7 1 -15 1.2452 0.4532
7 1 -14 1.4990 0.9798
7 1 -13 1.3232 -1.5186
7 1 -12 -3.4862 -1.6799
7 1 -11 0.5013 2.8924
7 1 -10 0.0874 1.2335
7 1 -9 -5.1199 -0.9890
7 1 -8 -0.9726 1.7235
7 1 -7 1.0996 -3.0168
7 1 -6 4.9916 1.1631
7 1 -5 -3.0213 8.6372
7 1 -4 2.3190 1.8478
7 1 -3 -7.6948 5.8022
7 1 -2 -7.5448 -9.4092
7 1 -1 -7.8238 -2.9169
7 1 0 -0.8028 20.9370
7 1 1 -8.3400 -20.8659
7 1 2 14.4498 -7.5556
7 1 3 -9.7210 4.5314
7 1 4 1.9449 3.1135
7 1 5 9.1006 9.3648
7 1 6 -0.7646 -1.0733
7 1 7 -7.1314 -3.2488
7 1 8 -2.5670 -2.4224
7 1 9 -6.7503 3.2933
7 1 10 4.8702 0.6251
7 1 11 -4.1073 -2.5340
7 1 12 1.1888 -0.6492
7 1 13 2.7129 2.4681
7 1 14 -0.4937 -1.2584
7 1 15 -0.9425 0.8992
7 1 16 -1.5813 0.6644
7 1 17 -0.2210 0.2740
7 2 -17 0.5172 -0.5321
7 2 -16 -2.7039 -0.2514
7 2 -15 -0.6977 -2.7780
7 2 -14 -1.2769 -0.2016
7 2 -13 1.4518 -0.8933
7 2 -12 0.7614 0.0042
7 2 -11 -0.6919 1.2683
7 2 -10 4.2307 -1.1341
7 2 -9 -2.4209 4.1677
7 2 -8 0.0966 0.0202
7 2 -7 -4.1003 0.2753
7 2 -6 -9.4182 0.0770
7 2 -5 1.1264 -5.1212
7 2 -4 -3.3255 0.5295
7 2 -3 -1.3328 -10.4885
7 2 -2 28.9207 -3.7913
7 2 -1 9.2026 8.6271
7 2 0 6.8074 -16.1837
7 2 1 12.4712 -4.9142
7 2 2 -1.4203 15.5717
7 2 3 9.8367 1.6146
7 2 4 5.8322 3.9297
7 2 5 -14.0044 -5.4691
7 2 6 -3.0813 -11.1490
7 2 7 -1.0995 -1.1303
7 2 8 -0.7843 6.1053
7 2 9 2.6298 -0.8460
7 2 10 -1.9710 -2.4636
7 2 11 1.5040 1.1534
7 2 12 2.9222 4.3746
7 2 13 -1.6114 -1.9021
7 2 14 -0.1183 -1.4497
7 2 15 1.3096 0.3756
7 2 16 -0.7579 -1.4080
7 2 17 -0.3565 -2.5550
7 3 -17 -1.4726 -0.5483
7 3 -16 -0.5529 0.8992
7 3 -15 1.0686 0.6606
7 3 -14 3.4119 -0.4359
7 3 -13 -2.4295 0.9443
7 3 -12 0.4348 1.3664
7 3 -11 0.3021 2.7200
7 3 -10 -3.5543 -3.0773
7 3 -9 3.3305 -3.3339
7 3 -8 -1.1968 -0.6866
7 3 -7 0.8397 -0.8900
7 3 -6 -1.0257 -9.1710
7 3 -5 -3.4970 4.6550
7 3 -4 -1.4964 -5.3340
7 3 -3 7.1572 2.1295
7 3 -2 -1.6738 6.6034
7 3 -1 -10.7329 -3.9087
7 3 0 2.1154 6.1276
7 3 1 2.1849 13.6253
7 3 2 -5.8972 -6.6427
7 3 3 -3.4256 -5.7171
7 3 4 -6.2657 -4.4955
7 3 5 -0.1138 -3.9102
7 3 6 6.4577 1.0523
7 3 7 -6.4859 1.2990
7 3 8 -7.5826 4.2098
7 3 9 1.7795 0.1348
7 3 10 -1.8839 -4.2453
7 3 11 0.9456 1.1615
7 3 12 -4.5721 -1.7381
7 3 13 -1.7375 -2.1864
7 3 14 3.4096 -0.4296
7 3 15 -2.1949 1.0811
7 3 16 0.2537 0.1290
7 3 17 -0.4157 0.6212
7 4 -16 0.7676 0.7327
7 4 -15 1.9831 0.8864
7 4 -14 -2.9629 1.8214
7 4 -13 1.3624 0.0497
7 4 -12 0.0466 -1.5671
7 4 -11 1.0403 -4.1339
7 4 -10 4.5788 1.4884
7 4 -9 -1.8909 1.9216
7 4 -8 1.1805 -1.4043
7 4 -7 0.6653 -5.0096
7 4 -6 -0.5326 6.9581
7 4 -5 3.8856 4.7775
7 4 -4 -7.2482 1.1768
7 4 -3 -0.1517 2.5488
7 4 -2 -5.1738 -11.9023
7 4 -1 3.6523 1.5879
7 4 0 5.1843 6.1250
7 4 1 -14.6105 -20.2793
7 4 2 -1.3102 -2.8179
7 4 3 9.1857 3.8110
7 4 4 -0.1065 6.2021
7 4 5 -0.8741 -4.5938
7 4 6 0.0771 -1.3905
7 4 7 1.7709 9.2689
7 4 8 3.5677 -3.6110
7 4 9 -2.9190 -7.5884
7 4 10 -2.2664 2.0044
7 4 11 1.3270 0.1061
7 4 12 1.2795 -1.5740
7 4 13 4.2117 1.2891
7 4 14 -1.9182 -0.1659
7 4 15 0.6764 3.6651
7 4 16 -1.4906 -1.3188
7 5 -16 0.0226 0.6088
7 5 -15 -0.6418 -1.0854
7 5 -14 -0.5209 -0.5141
7 5 -13 1.1199 -0.0347
7 5 -12 2.6487 -0.6931
7 5 -11 -0.5285 1.5212
7 5 -10 0.4283 3.3803
7 5 -9 -1.5170 1.3300
7 5 -8 -0.8572 -0.7845
7 5 -7 -2.7202 1.2429
7 5 -6 1.0778 -2.5352
7 5 -5 -4.2401 2.2500
7 5 -4 2.1259 -5.5674
7 5 -3 1.4909 -5.4807
7 5 -2 8.0328 3.0031
7 5 -1 -5.5402 3.9685
7 5 0 -8.4391 -6.2916
7 5 1 13.4165 -0.3823
7 5 2 7.2389 12.2183
7 5 3 -3.4031 0.2680
7 5 4 -8.3636 -7.1598
7 5 5 0.0416 1.1834
7 5 6 3.6367 6.0991
7 5 7 -5.8551 -0.6334
7 5 8 -0.7301 -4.6354
7 5 9 2.0933 3.0763
7 5 10 3.3746 1.6740
7 5 11 3.7306 1.6453
7 5 12 0.9419 1.0772
7 5 13 -1.9230 -2.8010
7 5 14 0.0846 1.7491
7 5 15 -0.6593 -0.7565
7 5 16 2.9016 -1.5418
7 6 -15 -0.2218 -1.6354
7 6 -14 1.7880 -1.1665
7 6 -13 1.9975 -1.9415
7 6 -12 -2.0146 2.4803
7 6 -11 -0.0962 3.2138
7 6 -10 -0.1265 1.2490
7 6 -9 0.6443 -3.1683
7 6 -8 0.2715 -0.9875
7 6 -7 -2.1290 3.8955
7 6 -6 -4.1869 2.1134
7 6 -5 -2.7943 -2.0533
7 6 -4 0.6801 3.2932
7 6 -3 1.6973 -1.1663
7 6 -2 -3.6454 1.4036
7 6 -1 -1.0416 8.9186
7 6 0 6.2457 -6.3872
7 6 1 1.8369 6.8333
7 6 2 -7.7978 -4.8750
7 6 3 0.2869 -2.4014
7 6 4 3.4654 -0.4568
7 6 5 0.9171 -2.4792
7 6 6 -5.1116 1.5723
7 6 7 -1.3294 -2.6715
7 6 8 2.3091 -3.5334
7 6 9 -2.9485 4.0704
7 6 10 0.6907 1.3028
7 6 11 -3.3369 0.4485
7 6 12 -0.4871 -0.4596
7 6 13 1.3911 2.6626
7 6 14 -0.7331 -0.6127
7 6 15 1.1436 -0.3586
7 7 0 6.2912 -1.0627
7 7 1 -3.8791 -6.3310
7 7 2 4.8558 5.2680
7 7 3 1.1680 1.0987
7 7 4 -1.0928 -3.8335
7 7 5 3.1837 4.5766
7 7 6 2.0437 3.4327
7 7 7 -0.4911 -3.2137
7 7 8 -0.6454 3.4295
7 7 9 0.0484 -0.0997
7 7 10 1.9455 -1.3503
7 7 11 3.8305 -2.4877
7 7 12 3.6771 -3.8165
7 7 13 -3.2335 0.9333
7 7 14 -1.0088 0.5715
7 7 15 0.6714 1.1767
8 0 -17 -3.3319 -0.0104
8 0 -16 0.0585 -0.1746
8 0 -15 -2.2971 0.2369
8 0 -14 -0.5012 0.1619
8 0 -13 -0.9442 -0.3570
8 0 -12 -1.3497 0.1078
8 0 -11 7.5187 0.0613
8 0 -10 1.0442 0.4374
8 0 -9 2.8046 -0.4045
8 0 -8 -0.9682 -0.4744
8 0 -7 -8.0756 0.7364
8 0 -6 -12.9696 -0.1187
8 0 -5 0.1221 0.2442
8 0 -4 1.2320 -0.3285
8 0 -3 9.2173 -0.5236
8 0 -2 9.4759 0.9825
8 0 -1 24.4791 -0.2100
8 0 0 10.3440 0.0622
8 0 1 13.2971 -0.5991
8 0 2 5.5305 0.3796
8 0 3 0.5888 0.8858
8 0 4 11.0506 -1.0812
8 0 5 -8.7995 0.1034
8 0 6 -9.9156 0.5172
8 0 7 -3.3616 -0.0426
8 0 8 1.6787 -0.0937
8 0 9 4.2901 -0.0798
8 0 10 -3.2015 0.2817
8 0 11 -2.1159 -0.2479
8 0 12 1.7820 0.0968
8 0 13 2.0607 0.0581
8 0 14 -1.4575 -0.0997
8 0 15 -0.5941 0.0677
8 0 16 -0.6336 -0.0429
8 0 17 0.8935 0.0708
8 1 -17 1.3689 0.4541
8 1 -16 0.7709 -0.4919
8 1 -15 0.3863 0.1737
8 1 -14 0.9375 -0.5536
8 1 -13 0.3573 2.2323
8 1 -12 1.6387 -1.4587
8 1 -11 0.8891 0.8675
8 1 -10 -5.5829 0.0396
8 1 -9 0.2038 -0.3355
8 1 -8 -0.0371 -2.2747
8 1 -7 0.1688 -2.9495
8 1 -6 3.9526 0.4904
8 1 -5 2.6051 -0.5777
8 1 -4 -4.7323 -6.8942
8 1 -3 7.1563 5.5903
8 1 -2 -4.5484 5.3851
8 1 -1 -10.6201 -6.7409
8 1 0 -4.5092 -0.1127
8 1 1 -4.1545 9.9269
8 1 2 -1.7506 2.1266
8 1 3 -2.5126 -4.0910
8 1 4 -10.2373 -3.7186
8 1 5 1.2047 -4.7096
8 1 6 -4.3648 -0.1637
8 1 7 2.5127 5.9087
8 1 8 1.7320 1.1364
8 1 9 -0.7175 -6.1112
8 1 10 -3.1218 4.3530
8 1 11 1.5237 -1.7265
8 1 12 -1.3418 -0.7752
8 1 13 -2.6779 -0.4276
8 1 14 -0.3122 0.0170
8 1 15 1.2216 -0.8524
8 1 16 0.1979 -1.0015
8 1 17 -0.4490 2.5627
8 2 -17 -0.8643 0.5216
8 2 -16 0.8182 0.5853
8 2 -15 0.6030 -0.5963
8 2 -14 0.9682 1.0382
8 2 -13 -1.2591 -0.5110
8 2 -12 2.9697 2.2902
8 2 -11 -0.7035 -3.1106
8 2 -10 1.3237 -0.8880
8 2 -9 2.3418 -0.7013
8 2 -8 -4.7369 2.5183
8 2 -7 0.0837 0.0886
8 2 -6 1.9024 5.9672
8 2 -5 -0.3419 -3.1902
8 2 -4 3.5809 5.4855
8 2 -3 -5.2312 8.0932
8 2 -2 -15.4518 -6.8301
8 2 -1 3.4352 -3.9090
8 2 0 5.4409 1.8114
8 2 1 -4.1921 -2.8561
8 2 2 0.2152 -6.4728
8 2 3 -0.5852 -3.3496
8 2 4 1.7413 -0.0304
8 2 5 5.5064 7.7260
8 2 6 -2.0542 6.0569
8 2 7 -1.3678 -3.6808
8 2 8 -0.6089 -6.4090
8 2 9 -5.5539 2.9434
8 2 10 2.5852 -1.0482
8 2 11 1.0813 -1.2231
8 2 12 0.2359 -0.3895
8 2 13 4.4919 0.4819
8 2 14 -1.1330 1.1890
8 2 15 -0.9136 0.0251
8 2 16 -0.5107 3.0095
8 2 17 -1.4264 -0.8602
8 3 -16 0.9702 -2.1797
8 3 -15 -1.8265 0.0840
8 3 -14 -1.5081 0.7702
8 3 -13 4.7097 -1.1184
8 3 -12 -0.7073 -1.3593
8 3 -11 0.3893 2.2657
8 3 -10 0.9625 1.5247
8 3 -9 -0.9305 0.8147
8 3 -8 -0.1625 -2.3453
8 3 -7 -3.0162 6.5433
8 3 -6 1.2795 -0.3899
8 3 -5 -1.4111 -4.9698
8 3 -4 -0.0061 4.5923
8 3 -3 0.8268 -6.9174
8 3 -2 6.1897 -6.2637
8 3 -1 9.8843 6.2305
8 3 0 -2.2048 -4.6329
8 3 1 2.0694 -1.8624
8 3 2 16.1273 4.9007
8 3 3 -4.5841 2.7301
8 3 4 -0.2156 -2.3464
8 3 5 -4.1889 3.0272
8 3 6 -9.0711 -1.6722
8 3 7 4.8377 -3.7651
8 3 8 1.2902 -0.0310
8 3 9 -0.2988 3.6022
8 3 10 4.0040 3.2220
8 3 11 -0.3908 -1.1559
8 3 12 2.9183 0.9909
8 3 13 -2.3542 1.4537
8 3 14 -0.4166 0.6128
8 3 15 1.7425 -2.7476
8 3 16 -0.5308 -1.9196
8 4 -16 -0.4957 0.3637
8 4 -15 -0.5395 0.5787
8 4 -14 3.0175 -2.2880
8 4 -13 -0.8230 -0.0661
8 4 -12 0.0622 2.2331
8 4 -11 -0.1480 1.6462
8 4 -10 -0.0877 -1.7109
8 4 -9 -1.8802 0.5474
8 4 -8 -2.6561 2.8716
8 4 -7 3.3287 -2.4948
8 4 -6 -6.0190 -1.9143
8 4 -5 -2.9136 0.6314
8 4 -4 3.6226 -4.0008
8 4 -3 -1.4219 2.1934
8 4 -2 -2.4895 5.9465
8 4 -1 0.4243 -0.4046
8 4 0 2.5315 1.5968
8 4 1 7.5615 7.1455
8 4 2 -11.3844 -1.7886
8 4 3 -7.6392 -8.4628
8 4 4 4.4574 3.1082
8 4 5 -1.5315 2.8165
8 4 6 -2.9118 -9.4799
8 4 7 -1.4463 -1.9584
8 4 8 -4.9766 5.9274
8 4 9 1.6717 0.6851
8 4 10 -1.0302 -2.2548
8 4 11 -2.4134 -1.1957
8 4 12 -3.1040 0.1467
8 4 13 -0.0447 0.7955
8 4 14 0.2046 -3.0106
8 4 15 -0.0606 -0.7138
8 4 16 -2.2060 1.2160
8 5 -15 0.0980 -0.5397
8 5 -14 0.0388 1.3409
8 5 -13 -0.9208 2.6649
8 5 -12 -1.3212 -1.1411
8 5 -11 2.2873 -3.4083
8 5 -10 0.7722 -3.7278
8 5 -9 1.9891 -0.6188
8 5 -8 0.7207 1.2173
8 5 -7 -3.1689 1.6840
8 5 -6 2.9501 2.7182
8 5 -5 6.4585 -3.6317
8 5 -4 -2.7988 6.4580
8 5 -3 -3.6472 -1.8315
8 5 -2 -1.5253 1.1808
8 5 -1 5.3830 -7.9767
8 5 0 2.4029 -2.1968
8 5 1 -9.6147 1.8195
8 5 2 2.4781 -6.4700
8 5 3 7.3747 2.1411
8 5 4 1.8710 4.6051
8 5 5 -4.9046 -2.7411
8 5 6 6.1076 1.8896
8 5 7 4.8557 1.0711
8 5 8 -1.3377 0.0922
8 5 9 -0.7855 -0.0270
8 5 10 -0.4414 -2.2445
8 5 11 0.4784 -2.0184
8 5 12 3.3620 1.0325
8 5 13 2.0094 -1.4770
8 5 14 -0.4590 1.0122
8 5 15 0.0129 0.4596
8 6 -15 -0.8428 1.3492
8 6 -14 -0.8437 2.0989
8 6 -13 0.9318 -0.7766
8 6 -12 1.1875 -0.1953
8 6 -11 1.6882 2.7758
8 6 -10 -0.5171 1.6973
8 6 -9 0.0714 2.9043
8 6 -8 -0.9516 0.0516
8 6 -7 3.9125 -1.0569
8 6 -6 2.3825 -4.4515
8 6 -5 -2.9299 -2.5253
8 6 -4 -2.6477 -1.1288
8 6 -3 0.6288 5.4695
8 6 -2 2.2036 -9.8650
8 6 -1 1.8937 0.2314
8 6 0 -4.3927 12.2362
8 6 1 -1.3159 -6.7120
8 6 2 4.3509 0.3904
8 6 3 -3.3371 3.5077
8 6 4 -7.4391 0.0374
8 6 5 1.0585 0.4323
8 6 6 -1.9440 -3.0854
8 6 7 -4.7818 2.3523
8 6 8 -1.6492 3.3536
8 6 9 2.2672 -2.3925
8 6 10 1.7850 0.3411
8 6 11 2.7776 -0.8633
8 6 12 -3.7991 -0.0278
8 6 13 -1.1874 -0.3803
8 6 14 3.5718 0.1559
8 6 15 -0.2137 -1.1132
8 7 -14 2.3076 -1.8015
8 7 -13 0.2919 -0.3797
8 7 -12 0.4817 2.2170
8 7 -11 -1.5647 -2.5162
8 7 -10 -1.7761 1.4654
8 7 -9 -1.9564 0.2350
8 7 -8 0.9092 -0.5481
8 7 -7 0.2869 0.4044
8 7 -6 -5.0984 -1.4967
8 7 -5 -4.1489 3.9190
8 7 -4 2.7800 1.1776
8 7 -3 -2.9004 -5.9006
8 7 -2 -5.5283 2.5780
8 7 -1 5.0889 6.3264
8 7 0 -4.2910 -4.1789
8 7 1 2.4273 -0.7745
8 7 2 -1.5574 0.1940
8 7 3 -0.3866 -1.6305
8 7 4 1.0986 0.0563
8 7 5 0.3832 -2.8781
8 7 6 2.3742 -0.3655
8 7 7 2.5028 0.5660
8 7 8 -0.6275 -4.0781
8 7 9 1.8295 2.4002
8 7 10 -1.1857 -2.3492
8 7 11 -4.9377 5.2065
8 7 12 1.2203 4.1990
8 7 13 3.6810 0.3953
8 7 14 -2.8516 0.2458
8 8 0 2.6773 3.1384
8 8 1 0.9060 -1.6727
8 8 2 7.9528 -1.3136
8 8 3 0.7764 3.3655
8 8 4 -0.8711 2.3844
8 8 5 2.1372 -0.3677
8 8 6 0.7858 -0.6155
8 8 7 -6.1725 1.4324
8 8 8 -0.2651 3.3784
8 8 9 3.0274 -0.5582
8 8 10 2.4958 0.9165
8 8 11 1.6582 1.0783
8 8 12 -0.9586 -5.1938
8 8 13 0.9568 -0.4664
9 0 -17 0.4018 -0.0215
9 0 -16 -0.9870 0.2019
9 0 -15 -0.0311 -0.2008
9 0 -14 0.5707 -0.1471
9 0 -13 1.8956 0.2382
9 0 -12 3.2179 -0.0368
9 0 -11 -5.8986 0.1476
9 0 -10 1.1614 -0.4473
9 0 -9 0.3441 0.1668
9 0 -8 3.2712 0.4976
9 0 -7 -1.5156 -0.4990
9 0 -6 1.2486 0.0847
9 0 -5 -6.3843 -0.2756
9 0 -4 2.9273 0.2155
9 0 -3 -6.7011 0.6017
9 0 -2 -0.8061 -0.7175
9 0 -1 -8.4556 0.0118
9 0 0 -2.6671 -0.1172
9 0 1 10.2593 0.6134
9 0 2 -3.0747 -0.0715
9 0 3 -0.3313 -0.9325
9 0 4 2.7228 0.8908
9 0 5 -3.2592 -0.0766
9 0 6 5.7678 -0.4268
9 0 7 -0.8042 0.2015
9 0 8 -7.0608 -0.1097
9 0 9 -6.3173 0.1974
9 0 10 4.2838 -0.2410
9 0 11 2.3693 0.1442
9 0 12 3.8241 0.0629
9 0 13 -2.0474 -0.2633
9 0 14 2.9335 0.2248
9 0 15 -2.2816 -0.0422
9 0 16 -0.9715 -0.0629
9 0 17 -1.5200 0.0101
9 1 -16 -1.5404 -1.7106
9 1 -15 0.8512 1.7994
9 1 -14 -0.5118 -0.2186
9 1 -13 1.0696 -1.3614
9 1 -12 -2.3332 0.6641
9 1 -11 2.2922 -1.8274
9 1 -10 3.9925 1.6373
9 1 -9 -1.4213 -0.4661
9 1 -8 -3.1250 2.6327
9 1 -7 -0.5556 3.5332
9 1 -6 -4.4292 -6.5387
9 1 -5 -1.4392 2.5827
9 1 -4 1.6095 4.5490
9 1 -3 1.9391 -10.7394
9 1 -2 9.3811 2.2151
9 1 -1 12.2939 1.5880
9 1 0 10.7663 -1.1563
9 1 1 2.9136 1.7614
9 1 2 0.4514 -8.1116
9 1 3 3.6603 4.5997
9 1 4 -1.4421 5.0779
9 1 5 -1.3907 -0.6919
9 1 6 -0.3355 -4.0502
9 1 7 -6.2160 -1.8588
9 1 8 0.2480 4.3253
9 1 9 4.4207 0.5928
9 1 10 -0.7537 -2.1402
9 1 11 -3.1776 2.0377
9 1 12 -2.3839 0.6913
9 1 13 2.0383 -0.0087
9 1 14 0.0025 -0.4050
9 1 15 -0.4510 0.9199
9 1 16 -0.0317 -1.4780
9 2 -16 0.0112 1.2757
9 2 -15 -0.4967 0.3604
9 2 -14 1.7951 -1.5074
9 2 -13 -0.4390 1.5439
9 2 -12 -0.1755 -0.9631
9 2 -11 0.8831 1.8712
9 2 -10 -1.3812 -0.4155
9 2 -9 -0.9138 2.6271
9 2 -8 1.4970 -0.9628
9 2 -7 -3.3218 -4.9715
9 2 -6 0.2995 -2.2731
9 2 -5 0.9435 3.0972
9 2 -4 -4.8108 -8.6357
9 2 -3 2.5667 -2.6218
9 2 -2 2.8559 7.6985
9 2 -1 -4.8045 4.2008
9 2 0 -3.4369 0.4383
9 2 1 -3.3009 -0.4440
9 2 2 -5.9480 1.1856
9 2 3 -3.5657 4.4171
9 2 4 -0.8465 -3.7794
9 2 5 -5.6069 -10.2268
9 2 6 0.2693 2.9059
9 2 7 0.0892 4.2505
9 2 8 -3.4495 -2.8614
9 2 9 0.8467 -0.7821
9 2 10 -2.2565 -0.4723
9 2 11 -1.3279 0.7937
9 2 12 -0.0656 -0.4375
9 2 13 -1.3453 -1.8112
9 2 14 -0.0542 -1.3533
9 2 15 -2.0714 -1.5227
9 2 16 -0.5878 0.4630
9 3 -16 -1.0504 0.6623
9 3 -15 1.0475 -0.6949
9 3 -14 -0.5044 0.1894
9 3 -13 -0.9968 -0.2042
9 3 -12 2.0829 -0.5629
9 3 -11 0.7189 -1.0577
9 3 -10 -0.7654 2.6793
9 3 -9 -1.1435 -4.2427
9 3 -8 1.7031 1.2098
9 3 -7 2.8746 -0.5859
9 3 -6 -1.7497 3.2183
9 3 -5 -2.4227 -0.2065
9 3 -4 2.4805 2.3881
9 3 -3 0.6362 5.1309
9 3 -2 2.0356 1.2114
9 3 -1 -7.1507 -8.2313
9 3 0 -1.4846 -1.5137
9 3 1 3.1699 -5.3365
9 3 2 0.5376 -0.2962
9 3 3 5.9573 2.1958
9 3 4 -1.7460 -0.0657
9 3 5 6.0440 -1.1201
9 3 6 5.4931 4.6252
9 3 7 -7.8554 -0.3329
9 3 8 3.0614 -0.6271
9 3 9 1.0775 -2.9031
9 3 10 -1.6708 -0.4058
9 3 11 0.7538 -0.0990
9 3 12 2.7079 -1.0361
9 3 13 2.3251 -1.4688
9 3 14 -1.3937 2.8618
9 3 15 0.7859 2.6458
9 3 16 1.3012 0.4892
9 4 -15 0.8993 1.2555
9 4 -14 1.0765 1.6699
9 4 -13 -0.6386 -0.0258
9 4 -12 1.0813 1.6697
9 4 -11 2.4287 0.3614
9 4 -10 -0.2808 0.6888
9 4 -9 2.7931 1.2712
9 4 -8 1.9296 1.3639
9 4 -7 -1.4983 0.2147
9 4 -6 3.0704 -4.1912
9 4 -5 -2.8651 4.1475
9 4 -4 0.7988 -0.3342
9 4 -3 0.7753 -2.0421
9 4 -2 -2.6925 -1.7525
9 4 -1 2.2685 1.2006
9 4 0 3.7882 0.9844
9 4 1 -1.8621 0.7907
9 4 2 0.1164 0.1332
9 4 3 0.9906 2.0872
9 4 4 -5.1242 -2.9118
9 4 5 -0.8967 1.8718
9 4 6 -5.4954 4.5609
9 4 7 -2.1133 -2.1111
9 4 8 3.4154 -0.7455
9 4 9 0.0654 1.7398
9 4 10 0.2620 -1.4313
9 4 11 2.0760 2.0264
9 4 12 2.1722 -0.0794
9 4 13 -3.1234 1.3865
9 4 14 2.7305 -0.8936
9 4 15 -0.5623 -1.7306
9 5 -15 2.1774 -1.0117
9 5 -14 -1.1375 -2.0252
9 5 -13 2.5971 -0.1454
9 5 -12 2.8836 -1.4468
9 5 -11 -4.1643 1.6040
9 5 -10 -0.5903 2.8997
9 5 -9 -0.8371 2.0639
9 5 -8 -0.7309 -2.1276
9 5 -7 -1.4965 -1.0985
9 5 -6 -7.1481 2.7326
9 5 -5 -0.0617 1.6642
9 5 -4 -2.6855 -3.3148
9 5 -3 1.5106 -0.4873
9 5 -2 3.9249 2.6853
9 5 -1 -4.0585 4.7337
9 5 0 -0.7292 -5.3041
9 5 1 4.8083 -0.7544
9 5 2 1.9756 4.7465
9 5 3 -5.7903 -0.6067
9 5 4 2.3329 -4.2610
9 5 5 5.4487 -2.4328
9 5 6 -6.2282 -2.2168
9 5 7 1.9173 1.3393
9 5 8 0.0266 -1.1192
9 5 9 0.4241 -2.9045
9 5 10 -1.3483 3.2159
9 5 11 -1.8552 1.5306
9 5 12 -1.6172 0.3015
9 5 13 2.0144 0.4928
9 5 14 -1.5611 0.1817
9 5 15 -2.1111 0.8354
9 6 -14 0.0392 0.7101
9 6 -13 0.3384 -2.3094
9 6 -12 -0.9283 0.8354
9 6 -11 0.3891 1.7048
9 6 -10 2.0888 -2.3975
9 6 -9 0.7535 -2.8853
9 6 -8 -0.1413 0.2660
9 6 -7 -2.9175 3.5124
9 6 -6 0.2105 3.3059
9 6 -5 1.3949 0.8139
9 6 -4 5.4876 -0.5422
9 6 -3 -0.0394 1.9291
9 6 -2 0.2885 3.5897
9 6 -1 -2.1023 -6.6789
9 6 0 7.3959 -1.9720
9 6 1 3.4040 6.6073
9 6 2 -3.2473 -1.6651
9 6 3 4.0765 -2.2927
9 6 4 6.9617 1.5158
9 6 5 -5.5938 4.8674
9 6 6 1.9038 0.9454
9 6 7 -0.2001 -0.5541
9 6 8 4.0436 0.9125
9 6 9 -1.3932 1.4416
9 6 10 -0.4736 0.5379
9 6 11 4.9356 1.3721
9 6 12 3.4092 -2.7774
9 6 13 -1.7118 -1.6555
9 6 14 -0.5864 -1.2903
9 7 -13 -1.2565 2.2850
9 7 -12 -3.4440 3.3263
9 7 -11 2.0117 -2.1419
9 7 -10 3.1464 0.8485
9 7 -9 -0.3461 0.0332
9 7 -8 0.1645 2.4005
9 7 -7 0.7238 -2.5315
9 7 -6 3.0326 -0.6047
9 7 -5 0.2565 -1.2059
9 7 -4 -4.8916 0.7208
9 7 -3 3.0409 -0.2423
9 7 -2 -1.2080 -0.7614
9 7 -1 -1.8614 -0.2261
9 7 0 3.4995 1.4349
9 7 1 -6.4125 1.0517
9 7 2 -0.8925 -1.5185
9 7 3 0.6294 -0.0724
9 7 4 -5.1040 2.1109
9 7 5 0.3771 -4.3054
9 7 6 -3.9307 1.4114
9 7 7 0.4129 1.5654
9 7 8 -1.1045 -1.8919
9 7 9 -2.1917 -0.8230
9 7 10 0.6599 0.7653
9 7 11 -1.6188 -7.4230
9 7 12 -0.4217 0.1862
9 7 13 0.9314 0.7186
9 8 -13 -0.5378 -0.1736
9 8 -12 4.0437 -0.4457
9 8 -11 1.0003 -0.1796
9 8 -10 -4.9143 -0.1274
9 8 -9 -2.8864 0.4163
9 8 -8 1.7410 -4.3926
9 8 -7 2.3673 0.1415
9 8 -6 -3.1492 1.9738
9 8 -5 -0.0178 -1.3690
9 8 -4 -0.3791 -4.9117
9 8 -3 -1.2867 2.5627
9 8 -2 -3.0464 1.6006
9 8 -1 1.7272 -5.0256
9 8 0 -2.6231 -0.5233
9 8 1 -0.1029 2.3118
9 8 2 -1.0359 1.2423
9 8 3 -2.4868 -2.1865
9 8 4 3.7071 -2.3066
9 8 5 -2.6852 3.6979
9 8 6 2.3230 0.8677
9 8 7 4.6867 -4.0654
9 8 8 -2.7352 3.0270
9 8 9 -0.1456 -1.3728
9 8 10 0.4872 0.3043
9 8 11 2.1600 3.8298
9 8 12 -0.9145 1.9341
9 8 13 -3.0898 0.1218
9 9 0 2.4741 2.9688
9 9 1 1.3372 2.5292
9 9 2 1.8715 -6.2285
9 9 3 2.3377 0.3273
9 9 4 0.4654 3.3243
9 9 5 0.4950 -1.3139
9 9 6 -0.3224 -3.4116
9 9 7 -4.9945 4.3589
9 9 8 0.3088 -0.0826
9 9 9 1.9392 0.7316
9 9 10 -0.5220 -1.5956
9 9 11 -2.0049 -1.7800
9 9 12 -0.7739 1.9677
10 0 -16 2.0563 -0.2024
10 0 -15 0.6252 0.1638
10 0 -14 0.7488 0.0106
10 0 -13 -0.8389 -0.0580
10 0 -12 2.4497 0.0312
10 0 -11 0.1179 -0.2317
10 0 -10 -2.8398 0.3830
10 0 -9 -1.8995 -0.0875
10 0 -8 -1.2572 -0.2174
10 0 -7 5.0937 0.1490
10 0 -6 -1.8268 -0.2587
10 0 -5 2.7285 0.3539
10 0 -4 0.3377 -0.0231
10 0 -3 -2.9525 -0.4224
10 0 -2 -4.1237 0.2469
10 0 -1 4.7338 0.1865
10 0 0 -11.6526 -0.0194
10 0 1 -6.8255 -0.4601
10 0 2 -3.4504 0.1003
10 0 3 -5.5862 0.5281
10 0 4 1.9240 -0.4373
10 0 5 -3.3593 -0.0513
10 0 6 -5.6647 0.3118
10 0 7 2.1624 -0.2038
10 0 8 1.1834 -0.0599
10 0 9 -0.8170 0.0379
10 0 10 -4.5242 0.0692
10 0 11 1.2846 -0.0146
10 0 12 0.5293 -0.0711
10 0 13 0.0998 0.2059
10 0 14 -3.1540 -0.1626
10 0 15 0.0637 -0.0652
10 0 16 0.2426 0.1408
10 1 -16 -0.5244 0.6883
10 1 -15 0.1339 -1.1157
10 1 -14 -1.3833 0.8082
10 1 -13 0.3314 -0.8403
10 1 -12 0.4483 0.2448
10 1 -11 0.8419 1.7504
10 1 -10 2.4118 -0.2130
10 1 -9 -0.7486 -1.2914
10 1 -8 1.6335 -3.7374
10 1 -7 -2.0059 0.3802
10 1 -6 0.4733 8.2046
10 1 -5 -0.8718 -2.1521
10 1 -4 -2.3802 -1.2768
10 1 -3 0.2252 6.6336
10 1 -2 -0.2160 -4.3699
10 1 -1 -3.9264 0.5335
10 1 0 0.5832 -3.6652
10 1 1 3.3402 -3.1603
10 1 2 8.0111 7.9695
10 1 3 6.9567 -6.7761
10 1 4 -3.0003 -2.4806
10 1 5 -0.1672 7.0745
10 1 6 -0.1693 0.4611
10 1 7 0.4639 -3.9436
10 1 8 -2.1651 1.4766
10 1 9 -2.4913 -0.9706
10 1 10 3.8827 -0.6788
10 1 11 4.6520 0.2382
10 1 12 1.7400 -1.8058
10 1 13 -0.2661 1.6975
10 1 14 0.0566 0.7766
10 1 15 1.8444 0.7540
10 1 16 -1.7099 0.0580
10 2 -15 0.6977 0.0463
10 2 -14 0.9877 -0.2893
10 2 -13 1.6123 2.4044
10 2 -12 -0.6469 1.4852
10 2 -11 0.7960 -2.2723
10 2 -10 -1.1416 -1.9559
10 2 -9 2.4633 1.9364
10 2 -8 3.2580 2.5972
10 2 -7 -0.3759 3.4654
10 2 -6 -3.9262 -2.5221
10 2 -5 2.1462 1.3785
10 2 -4 4.3610 1.5109
10 2 -3 -2.5769 1.3696
10 2 -2 -0.5632 -2.0590
10 2 -1 3.1478 -4.7780
10 2 0 6.9147 1.1825
10 2 1 4.0004 5.1283
10 2 2 -6.7921 -0.9580
10 2 3 -3.1174 -4.6133
10 2 4 3.1231 4.7235
10 2 5 -2.7209 3.6530
10 2 6 -5.5471 -5.5444
10 2 7 2.5329 4.2804
10 2 8 1.5765 -0.3050
10 2 9 -1.5018 -0.3892
10 2 10 0.5453 2.3214
10 2 11 -0.1218 -1.0580
10 2 12 -0.6518 1.2402
10 2 13 -2.1261 1.8394
10 2 14 2.0284 -1.2142
10 2 15 -0.8964 -1.0054
10 3 -15 -0.1380 -1.0186
10 3 -14 -1.3447 0.6848
10 3 -13 2.6148 0.1945
10 3 -12 1.9886 -2.0532
10 3 -11 -1.7081 2.2947
10 3 -10 0.9583 -0.1823
10 3 -9 0.8591 2.7949
10 3 -8 -6.9310 -2.5174
10 3 -7 -2.3394 0.1288
10 3 -6 0.9682 1.3947
10 3 -5 -0.2016 -5.3847
10 3 -4 -5.1269 -1.1227
10 3 -3 -2.3708 -1.5963
10 3 -2 1.8820 -4.6833
10 3 -1 10.2087 7.5525
10 3 0 -4.8485 2.7586
10 3 1 -5.4876 3.3103
10 3 2 4.9077 -4.5083
10 3 3 1.6914 0.2268
10 3 4 -3.7647 -0.3623
10 3 5 -7.0915 -2.5958
10 3 6 4.6840 -4.3154
10 3 7 4.3941 -1.3510
10 3 8 -6.7949 2.0360
10 3 9 -1.4198 -0.5307
10 3 10 1.5196 0.7461
10 3 11 0.9565 1.4458
10 3 12 -3.7143 -0.3711
10 3 13 1.9935 -1.6805
10 3 14 -0.8099 -2.7360
10 3 15 -3.4863 0.9097
10 4 -15 -2.6229 0.1539
10 4 -14 1.1410 0.3028
10 4 -13 -1.3863 -3.0731
10 4 -12 -4.0129 0.9377
10 4 -11 2.5576 1.1289
10 4 -10 3.0713 -0.7166
10 4 -9 -3.5784 -0.6710
10 4 -8 -0.1234 0.6158
10 4 -7 0.5301 -0.1012
10 4 -6 -0.0362 3.4658
10 4 -5 2.7187 0.9022
10 4 -4 0.6324 1.3246
10 4 -3 5.7772 0.0177
10 4 -2 -0.8570 -0.7760
10 4 -1 -4.4861 -0.5879
10 4 0 1.1505 0.7278
10 4 1 4.1294 -4.3587
10 4 2 0.9246 1.9375
10 4 3 0.1408 -0.8267
10 4 4 2.9556 0.8679
10 4 5 1.5740 0.4878
10 4 6 3.2738 2.5039
10 4 7 -1.3827 3.3255
10 4 8 1.1831 -3.2178
10 4 9 1.1670 1.6582
10 4 10 2.6502 1.0851
10 4 11 0.1986 -3.3358
10 4 12 0.4941 0.4388
10 4 13 1.3585 -0.3841
10 4 14 -2.2182 1.7584
10 4 15 3.0718 -1.1116
10 5 -14 1.0316 -1.3436
10 5 -13 -1.3649 5.8242
10 5 -12 2.0273 4.2838
10 5 -11 0.8920 -4.0550
10 5 -10 -1.3872 -0.8267
10 5 -9 1.7532 0.9068
10 5 -8 1.7420 0.2992
10 5 -7 1.2467 1.3427
10 5 -6 2.1270 -2.3371
10 5 -5 -1.1788 -1.1772
10 5 -4 0.1939 1.2725
10 5 -3 -7.6949 -0.1314
10 5 -2 2.2390 1.8549
10 5 -1 5.9864 1.8374
10 5 0 -3.8238 -0.4494
10 5 1 -3.4609 -0.1758
10 5 2 -2.2349 -1.4884
10 5 3 0.4744 -1.2606
10 5 4 -3.7247 4.6568
10 5 5 -4.3133 1.3914
10 5 6 0.7164 -0.7987
10 5 7 -1.3841 -2.1238
10 5 8 -4.1450 0.6115
10 5 9 -0.0172 -0.3153
10 5 10 0.6638 -2.3163
10 5 11 -1.5650 -0.0459
10 5 12 0.3256 -2.5972
10 5 13 0.0680 -0.6204
10 5 14 0.6374 -0.4707
10 6 -13 1.0189 -0.3384
10 6 -12 0.4311 -5.7305
10 6 -11 1.4403 0.9759
10 6 -10 -0.6614 3.2745
10 6 -9 -1.7335 1.7961
10 6 -8 -2.0404 0.7405
10 6 -7 1.6761 -2.2855
10 6 -6 -0.3570 -0.4537
10 6 -5 -3.8776 -1.4895
10 6 -4 -3.6947 0.7553
10 6 -3 4.1475 -0.3505
10 6 -2 -1.3697 -4.7204
10 6 -1 -1.4280 2.4718
10 6 0 -3.3294 1.2051
10 6 1 2.5228 -3.2538
10 6 2 4.0839 -0.8137
10 6 3 -1.2810 4.0258
10 6 4 -0.8051 -3.6481
10 6 5 2.9659 -3.4323
10 6 6 1.4055 1.1955
10 6 7 1.1154 -2.6117
10 6 8 1.9168 2.5449
10 6 9 0.0749 -1.1478
10 6 10 -0.0600 -0.4611
10 6 11 -0.7182 0.2610
10 6 12 -0.5380 4.6079
10 6 13 -1.9238 2.4568
10 7 -13 0.4081 -0.4000
10 7 -12 4.2337 0.3614
10 7 -11 -1.9859 3.0709
10 7 -10 -3.4193 -1.2115
10 7 -9 0.3344 0.1940
10 7 -8 -0.6548 -1.9003
10 7 -7 -1.7229 3.4440
10 7 -6 -2.9595 0.4855
10 7 -5 2.6234 1.9141
10 7 -4 2.5446 -0.3055
10 7 -3 -0.4912 -1.2993
10 7 -2 2.2797 1.1230
10 7 -1 2.6872 3.1782
10 7 0 0.5768 -2.4020
10 7 1 7.5928 -0.7456
10 7 2 -0.3581 2.9216
10 7 3 2.2015 -1.3393
10 7 4 -0.8459 -0.5115
10 7 5 0.1754 3.4537
10 7 6 1.1642 -3.5424
10 7 7 -1.7256 3.5129
10 7 8 -1.6325 -3.3260
10 7 9 2.1395 2.6990
10 7 10 0.6964 2.3682
10 7 11 1.2066 1.6359
10 7 12 -0.3552 -2.0613
10 7 13 2.5335 -2.1337
10 8 -12 -3.3716 -0.6785
10 8 -11 -2.3401 -0.9327
10 8 -10 5.7125 -0.2346
10 8 -9 0.9389 1.5212
10 8 -8 -0.4448 2.3720
10 8 -7 -1.0799 -1.6935
10 8 -6 0.2881 0.5291
10 8 -5 -2.9681 -0.4424
10 8 -4 -0.2248 4.0730
10 8 -3 -2.5402 -3.0742
10 8 -2 1.8263 2.8029
10 8 -1 -2.6907 2.4945
10 8 0 2.3169 -2.3939
10 8 1 -0.0565 -1.8291
10 8 2 -1.0483 -1.2090
10 8 3 -0.3509 3.4556
10 8 4 0.9489 -0.5099
10 8 5 0.5229 -3.2340
10 8 6 -3.2445 2.1298
10 8 7 -0.6239 -1.3654
10 8 8 2.4149 -0.1087
10 8 9 -1.4593 -1.3339
10 8 10 -0.0833 -4.6994
10 8 11 -0.4860 0.8352
10 8 12 0.5445 -1.3547
10 9 -11 1.9842 1.6858
10 9 -10 -1.3770 1.4232
10 9 -9 0.3740 -2.0862
10 9 -8 -2.1861 -2.5655
10 9 -7 0.5190 -2.5662
10 9 -6 0.6862 -0.7980
10 9 -5 0.1813 1.7208
10 9 -4 -1.8637 -2.7781
10 9 -3 2.1751 -0.3235
10 9 -2 -1.1282 -0.1233
10 9 -1 0.8210 -4.5245
10 9 0 0.9621 0.1668
10 9 1 -2.4137 0.1096
10 9 2 -0.0052 5.4403
10 9 3 0.3949 -1.5349
10 9 4 -3.4015 -1.8503
10 9 5 0.1874 1.0056
10 9 6 -0.6890 0.3555
10 9 7 -0.4542 -1.5718
10 9 8 1.6247 2.5614
10 9 9 -1.2270 0.5648
10 9 10 0.2743 4.6032
10 9 11 -1.0769 -2.4773
10 10 0 -1.3106 -0.8599
10 10 1 0.1694 1.1786
10 10 2 -0.6251 -1.0987
10 10 3 -2.3957 -0.9651
10 10 4 2.1850 -0.5294
10 10 5 0.0752 -2.6099
10 10 6 -0.5335 2.0918
10 10 7 4.0829 3.6090
10 10 8 -0.7767 -1.6475
10 10 9 -3.5879 -1.5915
10 10 10 -0.8906 -2.4218
11 0 -16 0.7652 0.1422
11 0 -15 -1.9349 -0.1789
11 0 -14 1.4763 0.0790
11 0 -13 3.0788 0.0090
11 0 -12 -1.3484 -0.0378
11 0 -11 2.1427 0.2008
11 0 -10 -3.0363 -0.3536
11 0 -9 5.0619 0.2971
11 0 -8 -1.7294 -0.0525
11 0 -7 -4.1983 -0.2390
11 0 -6 4.9619 0.4703
11 0 -5 -2.3712 -0.3441
11 0 -4 -2.3238 0.0677
11 0 -3 6.4599 0.0150
11 0 -2 5.4150 0.0655
11 0 -1 -0.9196 -0.0617
11 0 0 4.6573 -0.1954
11 0 1 1.9772 0.5347
11 0 2 3.0951 -0.3088
11 0 3 -9.5985 -0.2198
11 0 4 -4.6325 0.3216
11 0 5 4.0628 0.0072
11 0 6 3.1368 -0.1679
11 0 7 -4.6141 -0.0434
11 0 8 0.2113 0.3809
11 0 9 2.7559 -0.2100
11 0 10 -0.7458 -0.1395
11 0 11 -5.3819 0.1833
11 0 12 -1.2391 -0.0007
11 0 13 -0.7621 -0.1118
11 0 14 1.9878 0.0270
11 0 15 -2.7327 0.1129
11 0 16 -0.0061 -0.1322
11 1 -15 0.7820 0.0229
11 1 -14 1.7888 1.1912
11 1 -13 -1.2508 -1.3331
11 1 -12 3.4662 -1.4709
11 1 -11 -0.8117 1.0763
11 1 -10 -0.0498 2.6635
11 1 -9 -2.2878 0.6013
11 1 -8 -3.9623 1.4276
11 1 -7 0.6796 -5.0217
11 1 -6 -0.3255 -3.0764
11 1 -5 -0.7582 0.9620
11 1 -4 2.1620 -0.2819
11 1 -3 0.7182 -2.6721
11 1 -2 -5.1260 -0.2956
11 1 -1 1.1655 0.9648
11 1 0 0.0324 6.6368
11 1 1 -3.5040 -3.3690
11 1 2 -4.4798 -2.6272
11 1 3 -0.3779 5.7521
11 1 4 1.9053 -4.0902
11 1 5 1.0741 -2.9666
11 1 6 -3.6575 1.2707
11 1 7 -2.0003 -2.1375
11 1 8 2.8419 -0.6767
11 1 9 -1.5327 4.6420
11 1 10 -2.5394 -1.3867
11 1 11 -0.5950 -0.8519
11 1 12 -0.1794 0.6482
11 1 13 1.5158 -2.7907
11 1 14 -1.8873 -0.6875
11 1 15 -0.5519 0.8783
11 2 -15 -1.0562 0.6173
11 2 -14 -0.9563 -0.7242
11 2 -13 -1.3931 -2.0298
11 2 -12 -1.0028 2.9533
11 2 -11 -0.0190 -0.4606
11 2 -10 2.0324 -0.1477
11 2 -9 -0.4272 -1.8493
11 2 -8 -0.1163 -0.7943
11 2 -7 0.9551 2.5301
11 2 -6 1.9298 1.4623
11 2 -5 -1.1087 -0.3871
11 2 -4 -2.7638 4.8543
11 2 -3 3.0801 -4.7283
11 2 -2 3.9763 6.1201
11 2 -1 -1.9718 -1.6152
11 2 0 -1.7708 -5.5881
11 2 1 6.2569 -2.4672
11 2 2 8.2250 3.1306
11 2 3 -4.4880 -2.1382
11 2 4 -0.8021 1.8116
11 2 5 4.6257 0.2304
11 2 6 -0.0113 2.1507
11 2 7 -1.9979 0.0087
11 2 8 0.4320 0.8568
11 2 9 2.1437 -3.1527
11 2 10 0.4870 -0.4469
11 2 11 1.3084 -1.4260
11 2 12 2.5545 -0.1160
11 2 13 1.2264 0.6271
11 2 14 -1.5169 3.5785
11 2 15 2.1609 -1.0370
11 3 -14 0.9969 -0.4775
11 3 -13 1.0814 3.5708
11 3 -12 1.4066 0.8978
11 3 -11 0.4442 -1.3776
11 3 -10 -2.4172 2.2452
11 3 -9 2.0918 -0.7100
11 3 -8 2.3519 1.3288
11 3 -7 0.2985 0.4313
11 3 -6 0.2885 -0.3397
11 3 -5 -1.7500 4.0324
11 3 -4 1.9659 -2.0274
11 3 -3 -0.8314 5.2700
11 3 -2 -1.3887 1.5751
11 3 -1 -3.4677 -1.9417
11 3 0 4.0018 -1.1249
11 3 1 -1.1542 -0.2224
11 3 2 -7.4870 1.5639
11 3 3 -0.9633 1.9035
11 3 4 4.2472 -1.3461
11 3 5 -0.4941 2.0797
11 3 6 -7.0928 3.7147
11 3 7 -1.1567 -2.8714
11 3 8 1.3121 -0.3161
11 3 9 -0.7292 1.8768
11 3 10 -1.6142 -3.6826
11 3 11 -0.3931 1.2274
11 3 12 0.9358 -0.7044
11 3 13 -3.0702 0.4959
11 3 14 1.6985 -0.7323
11 4 -14 -0.9626 1.8323
11 4 -13 2.6869 -1.0844
11 4 -12 1.3653 -3.7272
11 4 -11 -1.3132 0.9369
11 4 -10 -0.0368 1.6218
11 4 -9 0.5731 -0.7882
11 4 -8 0.1502 2.1957
11 4 -7 -1.5633 -0.5935
11 4 -6 -1.3952 -3.4571
11 4 -5 -2.9624 0.3154
11 4 -4 -2.4511 -1.5098
11 4 -3 0.8485 -1.3294
11 4 -2 -1.3038 0.4884
11 4 -1 2.4113 -5.2074
11 4 0 3.2577 2.2813
11 4 1 2.5784 4.5259
11 4 2 0.6312 -2.1180
11 4 3 3.2933 -1.3686
11 4 4 -2.4262 -0.9296
11 4 5 0.9546 -0.2684
11 4 6 1.7721 -5.8166
11 4 7 0.2296 0.0828
11 4 8 2.9801 0.6182
11 4 9 -1.2696 0.3411
11 4 10 -0.8931 1.9494
11 4 11 1.7791 -0.7422
11 4 12 0.6372 1.3533
11 4 13 0.2499 1.4421
11 4 14 -1.0301 -0.6196
11 5 -13 -0.5024 -2.8446
11 5 -12 -0.9909 1.5868
11 5 -11 0.3432 3.1169
11 5 -10 1.0926 -0.0372
11 5 -9 -1.9865 1.5061
11 5 -8 -2.7275 -0.9304
11 5 -7 -2.1278 0.6846
11 5 -6 -1.0549 3.0475
11 5 -5 2.6869 -0.8787
11 5 -4 3.2891 2.2263
11 5 -3 2.0975 -2.1933
11 5 -2 -1.0177 -0.1469
11 5 -1 1.1997 0.1142
11 5 0 2.7842 2.4546
11 5 1 0.1348 -1.9181
11 5 2 3.1890 1.0484
11 5 3 -1.1225 2.1133
11 5 4 1.3533 -1.7101
11 5 5 2.5257 -1.2027
11 5 6 -1.5645 1.6594
11 5 7 1.8828 1.3926
11 5 8 -1.3516 1.3112
11 5 9 1.3875 0.4125
11 5 10 3.8368 0.1252
11 5 11 -0.6474 1.9702
11 5 12 0.1647 0.2597
11 5 13 0.6780 -3.1440
11 6 -12 -2.1296 1.2737
11 6 -11 -1.9111 0.2122
11 6 -10 -1.1350 -2.1085
11 6 -9 4.8210 -2.5089
11 6 -8 0.0495 1.8767
11 6 -7 -0.9888 -0.2015
11 6 -6 1.0283 -0.2414
11 6 -5 -2.8336 1.9812
11 6 -4 -1.0904 -1.5430
11 6 -3 -2.8769 5.3319
11 6 -2 2.1198 0.5287
11 6 -1 1.2598 -2.7664
11 6 0 1.5479 0.9416
11 6 1 -3.3598 0.9190
11 6 2 -3.1299 0.9585
11 6 3 0.8697 -2.9696
11 6 4 2.2318 0.9829
11 6 5 -0.9768 3.4960
11 6 6 -2.8256 1.7151
11 6 7 -2.8279 -0.5949
11 6 8 0.4888 -1.4269
11 6 9 0.5160 -0.0460
11 6 10 -4.4876 -3.7763
11 6 11 2.6520 -2.3670
11 6 12 0.5427 -2.9758
11 7 -12 -1.4208 2.1047
11 7 -11 2.6157 -2.6923
11 7 -10 3.1638 1.9433
11 7 -9 -3.2290 0.8389
11 7 -8 0.4871 -1.2034
11 7 -7 -0.3586 -1.1767
11 7 -6 -1.4794 -1.6235
11 7 -5 1.3757 -1.7252
11 7 -4 0.0516 -0.3892
11 7 -3 -1.0121 -3.1755
11 7 -2 -1.5082 -1.7147
11 7 -1 0.2685 -0.2807
11 7 0 -1.1837 -0.0099
11 7 1 -3.7037 0.8896
11 7 2 2.4527 -1.0426
11 7 3 0.2947 -2.1704
11 7 4 -0.2816 1.2476
11 7 5 -2.3253 -2.0195
11 7 6 1.9593 -0.2618
11 7 7 2.1375 0.0935
11 7 8 0.5714 0.0944
11 7 9 -2.1105 -2.6363
11 7 10 2.7758 4.1308
11 7 11 -3.7268 0.5169
11 7 12 0.1510 0.9200
11 8 -11 0.4676 0.8447
11 8 -10 -3.8830 0.2508
11 8 -9 -1.4243 -0.7888
11 8 -8 -2.8601 1.4497
11 8 -7 1.6956 0.2885
11 8 -6 3.6533 0.6385
11 8 -5 -1.1806 -0.7687
11 8 -4 -0.7377 -1.1921
11 8 -3 2.2609 2.0900
11 8 -2 -0.5561 -0.9810
11 8 -1 1.9558 -0.6818
11 8 0 -1.4064 1.8907
11 8 1 1.5122 -1.1297
11 8 2 2.2992 -1.7284
11 8 3 -1.8199 -1.4149
11 8 4 -0.0192 1.7825
11 8 5 0.4981 0.7359
11 8 6 1.2732 -1.1231
11 8 7 0.2776 -3.0180
11 8 8 -3.7368 0.5214
11 8 9 0.3298 2.4016
11 8 10 -2.0582 -1.5482
11 8 11 3.2071 -1.1836
11 9 -10 0.5143 -1.5803
11 9 -9 1.1968 1.4224
11 9 -8 1.9818 1.3236
11 9 -7 -3.5090 0.3925
11 9 -6 -5.1856 -2.1797
11 9 -5 -0.7229 0.5964
11 9 -4 1.0402 0.3745
11 9 -3 -3.7422 1.9304
11 9 -2 1.6551 0.3143
11 9 -1 1.1347 0.6485
11 9 0 -0.6578 -2.0923
11 9 1 2.5942 1.2803
11 9 2 -0.0238 -2.9393
11 9 3 2.9389 0.3191
11 9 4 0.6885 0.7467
11 9 5 -2.2515 -0.1312
11 9 6 1.1868 -0.1757
11 9 7 -2.3261 0.6768
11 9 8 -1.3170 -3.5883
11 9 9 3.3278 -0.8792
11 9 10 1.4186 -0.9195
11 10 -8 -2.7084 -1.8775
11 10 -7 0.2286 -3.1289
11 10 -6 -0.9880 1.7853
11 10 -5 -0.2753 -1.6468
11 10 -4 -2.5708 -0.2171
11 10 -3 2.8359 -1.7694
11 10 -2 1.6736 -0.3351
11 10 -1 -1.2175 -1.6918
11 10 0 1.2206 0.2057
11 10 1 1.6602 0.9179
11 10 2 0.4364 -0.7732
11 10 3 -1.2964 1.1887
11 10 4 -0.7574 -0.1752
11 10 5 -0.5401 0.3637
11 10 6 -0.5225 -2.4359
11 10 7 -3.3739 -2.2097
11 10 8 1.2394 2.6676
11 11 0 -0.5296 0.7505
11 11 1 -0.9130 -0.6943
11 11 2 -3.3390 -1.7596
11 11 3 -0.6561 2.4412
11 11 4 0.3052 1.5666
11 11 5 -1.0645 0.6854
11 11 6 3.4412 -1.0587
12 0 -15 0.0170 0.1398
12 0 -14 -2.8092 -0.1637
12 0 -13 -1.4105 0.0031
12 0 -12 -0.0577 0.0619
12 0 -11 -2.6233 -0.0963
12 0 -10 3.6793 0.2835
12 0 -9 0.6193 -0.4280
12 0 -8 4.1602 0.1989
12 0 -7 2.1842 0.2213
12 0 -6 -7.3197 -0.3545
12 0 -5 1.3546 0.2685
12 0 -4 3.4157 -0.1671
12 0 -3 -8.1509 0.2106
12 0 -2 4.1213 -0.1247
12 0 -1 3.2828 -0.1633
12 0 0 5.3162 0.4426
12 0 1 2.3260 -0.4881
12 0 2 3.0556 0.2810
12 0 3 7.3182 0.1957
12 0 4 2.0085 -0.3176
12 0 5 -10.5171 0.0232
12 0 6 -1.5065 0.0946
12 0 7 8.4071 0.2238
12 0 8 -8.3718 -0.3494
12 0 9 1.7542 0.1234
12 0 10 5.0330 0.2197
12 0 11 3.8794 -0.2969
12 0 12 1.1555 0.0705
12 0 13 -0.1252 0.0582
12 0 14 0.4106 0.0210
12 0 15 -0.0604 -0.0981
12 1 -15 1.0050 0.7205
12 1 -14 1.5003 0.1558
12 1 -13 2.9952 1.9984
12 1 -12 -2.2314 -1.0528
12 1 -11 2.0913 0.0942
12 1 -10 0.1516 -1.4109
12 1 -9 -0.6407 -0.6593
12 1 -8 1.0668 3.4378
12 1 -7 -1.3711 3.4244
12 1 -6 0.4028 -2.4366
12 1 -5 -0.3979 1.9384
12 1 -4 -1.5518 0.2452
12 1 -3 1.4069 2.9118
12 1 -2 0.7754 -3.4365
12 1 -1 2.1675 0.8875
12 1 0 -2.4517 0.7401
12 1 1 -2.2463 2.7489
12 1 2 -5.6185 -5.2425
12 1 3 2.2081 2.9250
12 1 4 -3.5498 2.6363
12 1 5 -0.0268 -1.5806
12 1 6 6.0599 1.6443
12 1 7 -6.7374 1.5854
12 1 8 0.6667 -3.4844
12 1 9 1.2107 -0.7874
12 1 10 -0.7072 1.5898
12 1 11 -1.9736 0.6125
12 1 12 -1.3815 0.3552
12 1 13 -1.9609 1.3973
12 1 14 -0.9314 -2.0099
12 1 15 -0.6447 -0.0996
12 2 -14 1.0930 0.4943
12 2 -13 -0.6655 -0.7664
12 2 -12 1.0782 -1.4395
12 2 -11 1.5969 1.2970
12 2 -10 0.3242 0.0985
12 2 -9 -2.4896 3.0145
12 2 -8 0.3336 -2.6996
12 2 -7 -1.5756 -2.2907
12 2 -6 -2.2469 0.5149
12 2 -5 2.7578 -3.4818
12 2 -4 0.5247 -3.8378
12 2 -3 -2.1061 -1.0505
12 2 -2 0.2352 -0.3127
12 2 -1 1.4225 3.8607
12 2 0 2.1276 0.4260
12 2 1 -1.2702 -1.6213
12 2 2 4.7163 3.9117
12 2 3 4.0186 -1.8839
12 2 4 -1.9090 -4.0298
12 2 5 -0.3464 -0.2170
12 2 6 -0.9500 -2.8899
12 2 7 2.8456 -0.7341
12 2 8 -0.0157 1.5639
12 2 9 1.3212 1.9829
12 2 10 0.3165 1.8556
12 2 11 -0.0451 0.6778
12 2 12 -0.8975 -1.1448
12 2 13 0.9980 -1.8259
12 2 14 0.8528 -0.1766
12 3 -14 -1.0548 -0.5959
12 3 -13 -1.7347 -1.4375
12 3 -12 0.6029 1.8383
12 3 -11 -1.4761 2.3440
12 3 -10 1.0839 -2.3491
12 3 -9 -0.3199 0.3086
12 3 -8 -1.9876 1.8771
12 3 -7 -0.0424 -0.0819
12 3 -6 -0.9061 0.2911
12 3 -5 -1.5109 0.1743
12 3 -4 3.8295 2.3253
12 3 -3 -0.5433 -0.3039
12 3 -2 4.1014 -3.4950
12 3 -1 0.3216 0.7463
12 3 0 -0.6296 -0.5471
12 3 1 0.8021 -0.2214
12 3 2 2.9912 -2.8400
12 3 3 -1.6705 2.1490
12 3 4 -1.4689 3.2291
12 3 5 0.6725 -2.1003
12 3 6 1.7082 -0.2973
12 3 7 0.5837 0.9620
12 3 8 -0.4730 1.3325
12 3 9 0.3057 -0.8480
12 3 10 2.7716 -1.4137
12 3 11 -1.3822 0.3022
12 3 12 0.3439 0.8811
12 3 13 0.3622 -0.3109
12 3 14 0.5270 -0.5864
12 4 -13 -0.9581 2.1898
12 4 -12 -2.6257 1.9896
12 4 -11 2.8419 -1.3386
12 4 -10 -2.1597 0.8758
12 4 -9 -1.1506 0.1132
12 4 -8 2.3264 -0.5568
12 4 -7 0.3504 0.9969
12 4 -6 -1.5805 1.1453
12 4 -5 1.2607 1.3486
12 4 -4 -2.3297 1.8230
12 4 -3 0.1173 0.9001
12 4 -2 0.2231 2.8214
12 4 -1 -1.5905 3.7700
12 4 0 -0.4809 -2.7922
12 4 1 -0.6287 -1.1759
12 4 2 -0.5338 2.9451
12 4 3 -0.4833 -0.3901
12 4 4 1.7721 -0.9888
12 4 5 -3.4514 1.6093
12 4 6 0.7232 4.4916
12 4 7 -2.6420 2.0424
12 4 8 -1.6185 -2.6073
12 4 9 2.7107 -3.5252
12 4 10 -5.4165 0.8877
12 4 11 0.4777 -2.3369
12 4 12 -1.1539 -2.9373
12 4 13 0.2756 1.0561
12 5 -12 3.9524 -0.0047
12 5 -11 -1.5439 -1.5751
12 5 -10 2.2116 -0.1465
12 5 -9 0.8712 0.7242
12 5 -8 -0.9307 -1.3031
12 5 -7 0.3479 -0.0528
12 5 -6 -0.6084 -1.0193
12 5 -5 -0.8721 -1.2328
12 5 -4 -0.8915 -2.0570
12 5 -3 -1.5625 -0.4314
12 5 -2 0.9462 -2.0309
12 5 -1 -0.3894 -0.1212
12 5 0 -0.8784 -1.8916
12 5 1 1.5933 0.4751
12 5 2 1.7791 -1.2730
12 5 3 -0.6107 -2.4318
12 5 4 -1.3834 2.6267
12 5 5 1.1461 -1.1323
12 5 6 1.0645 -3.9488
12 5 7 2.3506 -2.8441
12 5 8 0.2018 -0.0769
12 5 9 -2.2933 1.1100
12 5 10 2.8849 0.2257
12 5 11 0.2313 1.3948
12 5 12 -0.9936 2.3334
12 6 -11 0.6173 0.8535
12 6 -10 -1.0957 1.0449
12 6 -9 -4.7039 0.5837
12 6 -8 0.6988 2.5131
12 6 -7 -1.4743 1.1016
12 6 -6 -0.1941 -1.7760
12 6 -5 1.2773 0.4946
12 6 -4 -0.4561 -0.2444
12 6 -3 2.8151 -2.0564
12 6 -2 -0.0095 3.2348
12 6 -1 -1.9462 -0.8646
12 6 0 2.6128 -0.9205
12 6 1 4.2287 0.6780
12 6 2 -0.2856 -1.2680
12 6 3 1.8631 5.3608
12 6 4 -1.6914 -2.8248
12 6 5 1.5501 -3.2302
12 6 6 1.6297 -1.0634
12 6 7 -4.0618 0.4130
12 6 8 2.0086 0.6728
12 6 9 1.6530 2.1094
12 6 10 -0.1613 0.3479
12 6 11 -0.5167 -0.4597
12 7 -11 -0.7135 0.9701
12 7 -10 -1.8955 -1.2274
12 7 -9 1.9469 -0.7549
12 7 -8 -0.0790 -1.1862
12 7 -7 -0.5264 -1.7394
12 7 -6 -4.0393 2.0102
12 7 -5 -3.3571 2.4699
12 7 -4 0.2897 -0.0285
12 7 -3 0.7885 2.1105
12 7 -2 -1.6264 -1.9214
12 7 -1 0.9056 -0.7391
12 7 0 2.3753 0.2740
12 7 1 1.5337 -0.1140
12 7 2 0.7642 2.2744
12 7 3 -1.6882 -0.9338
12 7 4 1.1382 -0.8676
12 7 5 1.5631 3.0572
12 7 6 -3.4725 0.5927
12 7 7 1.9570 2.3844
12 7 8 0.3003 0.5633
12 7 9 0.5173 -2.8382
12 7 10 0.2076 -2.1780
12 7 11 0.2767 -0.7118
12 8 -9 0.2045 0.7565
12 8 -8 -0.6013 -1.8496
12 8 -7 -2.5192 0.4073
12 8 -6 0.3106 0.8442
12 8 -5 0.5321 -4.4109
12 8 -4 -2.1270 -0.7483
12 8 -3 -0.8727 -2.1887
12 8 -2 1.8258 -1.4598
12 8 -1 0.4161 0.4515
12 8 0 -0.7299 1.4885
12 8 1 0.0139 -1.1228
12 8 2 -2.1677 -0.3971
12 8 3 0.4605 1.4631
12 8 4 0.7532 -3.0618
12 8 5 0.2005 -2.0261
12 8 6 -1.0693 -1.0230
12 8 7 -0.8719 0.3585
12 8 8 0.4597 -0.0905
12 8 9 -2.0524 1.8452
12 9 -8 1.8153 1.8651
12 9 -7 0.5540 1.2972
12 9 -6 1.8490 -3.4624
12 9 -5 0.0619 3.0707
12 9 -4 3.3820 1.2507
12 9 -3 0.7276 -1.6559
12 9 -2 -3.3893 2.3018
12 9 -1 -2.3436 -0.3823
12 9 0 1.2552 -2.1450
12 9 1 -2.3842 -1.4111
12 9 2 -2.1345 3.6110
12 9 3 -0.3199 -2.0997
12 9 4 -0.5563 -0.8165
12 9 5 0.1757 2.2675
12 9 6 -0.0415 -0.4536
12 9 7 0.0618 0.1646
12 9 8 0.5838 1.5026
12 10 -6 -1.3833 1.9226
12 10 -5 -0.3716 0.0394
12 10 -4 -1.4091 -2.8761
12 10 -3 -1.9286 -0.4728
12 10 -2 2.1893 -1.8681
12 10 -1 0.2861 0.9066
12 10 0 -0.4692 1.6760
12 10 1 0.6706 -1.1159
12 10 2 3.1128 0.5645
12 10 3 0.1942 -2.9714
12 10 4 -0.5498 0.6465
12 10 5 1.4356 -2.0108
12 10 6 -3.1367 -0.0032
12 11 -4 -0.6377 -0.9916
12 11 -3 1.9582 -0.8623
12 11 -2 -0.6115 2.3353
12 11 -1 0.4504 0.0617
12 11 0 0.8219 -1.1440
12 11 1 0.6130 -0.4284
12 11 2 0.1658 -0.0678
12 11 3 0.0845 -1.6288
12 11 4 0.5363 -1.0616
13 0 -14 0.3413 0.0967
13 0 -13 0.8247 0.0270
13 0 -12 1.0943 -0.0475
13 0 -11 2.5311 -0.0037
13 0 -10 -3.9579 -0.2294
13 0 -9 -0.2992 0.4902
13 0 -8 -4.5707 -0.1422
13 0 -7 1.9422 -0.3171
13 0 -6 4.5569 0.2687
13 0 -5 -1.9350 -0.0636
13 0 -4 -1.2713 0.2396
13 0 -3 5.0949 -0.3220
13 0 -2 0.2904 0.1163
13 0 -1 -2.3906 0.2168
13 0 0 -2.9718 -0.4285
13 0 1 2.5782 0.4774
13 0 2 5.9469 -0.2481
13 0 3 -6.0345 -0.2498
13 0 4 4.3277 0.4239
13 0 5 6.3913 -0.0809
13 0 6 -5.4770 -0.0594
13 0 7 2.0167 -0.1991
13 0 8 5.4908 0.2237
13 0 9 -5.4830 0.0348
13 0 10 -0.6562 -0.2873
13 0 11 -0.3434 0.2642
13 0 12 1.3361 -0.0037
13 0 13 1.0758 -0.1086
13 0 14 2.2340 0.0130
13 1 -14 -1.5788 -0.5009
13 1 -13 -2.9477 -0.0821
13 1 -12 2.2066 0.8554
13 1 -11 -1.0666 0.3235
13 1 -10 0.0488 1.4563
13 1 -9 2.2135 -0.8925
13 1 -8 1.4608 -2.1781
13 1 -7 -1.7905 -0.9567
13 1 -6 -2.6797 2.6346
13 1 -5 -0.5333 0.4378
13 1 -4 0.1815 -1.2084
13 1 -3 2.0669 2.5126
13 1 -2 -0.8244 0.5276
13 1 -1 0.7204 -3.4746
13 1 0 3.7478 -2.7744
13 1 1 4.6952 2.8792
13 1 2 0.0012 0.9107
13 1 3 -0.7821 -3.5601
13 1 4 -0.3222 1.5641
13 1 5 -4.9838 0.5809
13 1 6 -0.8694 -0.1388
13 1 7 1.0791 0.5381
13 1 8 -1.8416 3.1580
13 1 9 1.4332 -2.6690
13 1 10 -0.7438 -2.5615
13 1 11 2.0944 -0.6715
13 1 12 1.0317 0.0578
13 1 13 1.1350 1.5163
13 1 14 -1.5517 0.3642
13 2 -13 3.2438 1.9930
13 2 -12 -2.1716 1.0791
13 2 -11 -1.1393 -1.6078
13 2 -10 -0.3974 0.8955
13 2 -9 0.4150 0.7907
13 2 -8 -1.3507 0.3566
13 2 -7 1.0851 1.3465
13 2 -6 0.0662 3.5640
13 2 -5 -1.4371 2.4686
13 2 -4 -1.0495 2.3613
13 2 -3 -0.3965 -0.8237
13 2 -2 -1.6171 1.4098
13 2 -1 1.3148 -0.9076
13 2 0 0.1876 2.6395
13 2 1 -0.7865 0.0790
13 2 2 -3.7332 -1.2768
13 2 3 -0.5923 1.9723
13 2 4 2.7542 1.5047
13 2 5 1.9416 1.8510
13 2 6 0.0033 0.4345
13 2 7 -0.9452 1.3533
13 2 8 -1.0385 -2.8323
13 2 9 -2.4390 -3.0541
13 2 10 -0.0235 0.6110
13 2 11 -0.0404 0.7175
13 2 12 0.6875 0.5306
13 2 13 -1.7360 -1.1660
13 3 -13 0.3406 -0.1773
13 3 -12 2.1792 -1.8081
13 3 -11 1.0930 -1.1959
13 3 -10 -0.2623 1.0716
13 3 -9 1.9743 -0.9297
13 3 -8 -1.6335 -0.4531
13 3 -7 -0.1046 1.1716
13 3 -6 0.2586 -2.8941
13 3 -5 0.4165 -3.3358
13 3 -4 -1.6014 -2.0017
13 3 -3 1.8722 0.9471
13 3 -2 -1.6946 -0.6104
13 3 -1 2.9136 -1.1853
13 3 0 0.7898 2.5721
13 3 1 0.4717 -0.3840
13 3 2 1.5519 -0.8358
13 3 3 1.9302 -2.0159
13 3 4 0.6678 -2.5494
13 3 5 -0.0438 -1.3657
13 3 6 -0.6774 0.2033
13 3 7 -0.2327 -1.8554
13 3 8 2.2903 -0.7930
13 3 9 -0.6406 3.0055
13 3 10 2.2808 1.7867
13 3 11 2.3595 -0.8503
13 3 12 -0.1525 0.7862
13 3 13 -0.3505 0.1197
13 4 -12 -0.1122 -1.0594
13 4 -11 -1.3480 2.8856
13 4 -10 0.4836 -0.0508
13 4 -9 -3.7384 0.3665
13 4 -8 -0.4415 0.0651
13 4 -7 -1.1509 -0.8596
13 4 -6 -0.2801 1.3095
13 4 -5 0.2162 1.2763
13 4 -4 -0.5400 -1.7978
13 4 -3 0.4065 -2.3509
13 4 -2 0.4471 -1.7233
13 4 -1 1.8420 1.1569
13 4 0 -1.6961 -1.7541
13 4 1 2.8831 0.9242
13 4 2 -0.5119 0.4785
13 4 3 2.1527 0.2261
13 4 4 0.5521 1.2510
13 4 5 1.1383 -0.6742
13 4 6 -2.1854 -2.6486
13 4 7 1.6821 0.8413
13 4 8 0.7542 0.7869
13 4 9 -0.3499 0.7236
13 4 10 0.3809 -1.4005
13 4 11 -0.8127 1.5549
13 4 12 1.0888 -0.0820
13 5 -11 0.2417 -0.9277
13 5 -10 -2.4536 0.0939
13 5 -9 2.1390 2.1141
13 5 -8 -0.8501 -1.8096
13 5 -7 -1.7482 -0.0790
13 5 -6 -0.5022 2.0460
13 5 -5 -1.6543 -0.3172
13 5 -4 0.1037 0.8399
13 5 -3 -0.6018 2.1200
13 5 -2 0.1990 1.0618
13 5 -1 0.8169 -0.2534
13 5 0 1.9523 1.4604
13 5 1 -0.9086 0.5592
13 5 2 1.4604 -1.3787
13 5 3 -0.0395 0.7308
13 5 4 0.4246 0.7594
13 5 5 -1.8536 1.9038
13 5 6 -1.0780 5.3848
13 5 7 3.0217 1.1181
13 5 8 -1.5775 -0.0429
13 5 9 -0.7581 -2.6026
13 5 10 1.0175 -0.5018
13 5 11 -1.2951 -1.1260
13 6 -10 0.2831 1.2939
13 6 -9 1.0021 -3.2194
13 6 -8 -1.7698 -0.2222
13 6 -7 0.7957 0.6744
13 6 -6 0.4276 -1.1724
13 6 -5 -1.4874 -2.5959
13 6 -4 -0.0797 0.5526
13 6 -3 -1.8150 -2.3666
13 6 -2 0.3048 -1.7752
13 6 -1 1.0725 0.4481
13 6 0 -1.0661 0.6744
13 6 1 -2.5405 -1.2676
13 6 2 -1.6160 -1.0342
13 6 3 -0.0500 -1.9906
13 6 4 2.5530 -0.8136
13 6 5 -2.1319 -0.5464
13 6 6 2.3729 -2.1081
13 6 7 -0.9332 -2.0232
13 6 8 -2.6409 -1.5870
13 6 9 0.4439 0.3290
13 6 10 -2.5959 1.0721
13 7 -9 -1.9243 1.7365
13 7 -8 0.4729 0.9720
13 7 -7 1.1778 1.1274
13 7 -6 0.5000 -1.6752
13 7 -5 2.4498 0.0790
13 7 -4 -0.7589 -0.5034
13 7 -3 0.1036 1.0402
13 7 -2 2.0250 2.6714
13 7 -1 -2.5380 0.8587
13 7 0 -1.5692 -2.8649
13 7 1 0.9586 -1.1931
13 7 2 2.0730 0.4909
13 7 3 2.6642 -1.1228
13 7 4 -3.9530 3.3584
13 7 5 0.2128 -2.5329
13 7 6 -0.5765 0.5463
13 7 7 -0.5840 -0.0253
13 7 8 0.5031 -1.4291
13 7 9 0.5477 -1.3164
13 8 -8 -2.2003 -1.4113
13 8 -7 -1.6275 -2.9002
13 8 -6 -1.2307 1.2155
13 8 -5 -0.8170 1.8718
13 8 -4 -1.7446 -2.1495
13 8 -3 -1.2461 -0.1899
13 8 -2 -2.0521 -2.4210
13 8 -1 1.5798 -1.7202
13 8 0 4.1126 1.1601
13 8 1 -1.2311 1.9923
13 8 2 3.5298 -3.5681
13 8 3 -1.9690 1.0181
13 8 4 0.3638 1.7717
13 8 5 -0.3265 -0.4636
13 8 6 0.2361 2.3027
13 8 7 1.0267 -1.7865
13 8 8 0.7627 -1.6407
13 9 -6 -2.1952 -0.7497
13 9 -5 -2.3581 -4.2215
13 9 -4 -2.3496 1.1267
13 9 -3 1.7889 -0.0976
13 9 -2 0.9827 0.2968
13 9 -1 3.1328 0.6752
13 9 0 -1.4967 -0.7745
13 9 1 2.0034 -0.8895
13 9 2 -0.5011 -1.1513
13 9 3 -0.1626 2.4006
13 9 4 1.3381 -2.4878
13 9 5 -0.8180 -1.6722
13 9 6 -0.3471 -0.6192
13 10 -3 -2.1183 1.9819
13 10 -2 0.5821 -0.7065
13 10 -1 -0.9432 -0.5798
13 10 0 -1.3920 -0.3736
13 10 1 -1.7208 0.8519
13 10 2 -0.4140 -0.2431
13 10 3 -1.3526 1.6530
14 0 -13 2.9460 -0.0089
14 0 -12 -0.1037 -0.0134
14 0 -11 -3.3470 0.0340
14 0 -10 2.8151 0.2056
14 0 -9 -0.2982 -0.3703
14 0 -8 -2.1451 -0.0312
14 0 -7 -4.2166 0.2528
14 0 -6 3.8066 -0.0256
14 0 -5 0.7646 -0.0730
14 0 -4 -1.5156 -0.2383
14 0 -3 -5.8728 0.2575
14 0 -2 2.2636 -0.0264
14 0 -1 0.3914 -0.1389
14 0 0 1.8668 0.1254
14 0 1 -2.6320 -0.2466
14 0 2 -1.2551 0.0718
14 0 3 1.4113 0.2554
14 0 4 -1.6360 -0.2683
14 0 5 3.3224 -0.0652
14 0 6 -1.5198 0.1210
14 0 7 0.2260 0.1031
14 0 8 2.1054 -0.1896
14 0 9 -1.1246 -0.0780
14 0 10 0.8639 0.2308
14 0 11 0.9049 -0.1104
14 0 12 -2.3246 -0.0851
14 0 13 -4.3980 0.1226
14 1 -13 0.0343 -1.5849
14 1 -12 -1.4343 0.0203
14 1 -11 2.1339 0.1098
14 1 -10 -1.4857 -1.6756
14 1 -9 -2.0243 -0.8947
14 1 -8 0.9783 4.6019
14 1 -7 3.4404 -1.3823
14 1 -6 -1.7332 -3.4424
14 1 -5 0.7717 -0.4919
14 1 -4 1.8039 -0.2969
14 1 -3 2.4780 -2.9345
14 1 -2 0.7445 1.3377
14 1 -1 1.2496 1.9915
14 1 0 -1.0235 0.0569
14 1 1 -0.3839 -1.0041
14 1 2 1.7226 0.9251
14 1 3 3.0147 0.8424
14 1 4 1.6183 -2.7726
14 1 5 -1.1457 -0.2622
14 1 6 2.0256 -2.3644
14 1 7 2.0505 -0.0701
14 1 8 -3.5852 -1.4480
14 1 9 2.7319 5.2810
14 1 10 2.1452 1.2361
14 1 11 -0.6741 0.7446
14 1 12 -1.6562 -1.9622
14 1 13 3.1395 -0.5983
14 2 -12 0.7492 -0.0540
14 2 -11 -0.3888 0.0278
14 2 -10 2.1273 1.0989
14 2 -9 -0.8206 2.1013
14 2 -8 -1.4752 -2.7096
14 2 -7 -4.4390 -1.8968
14 2 -6 2.2164 -0.5797
14 2 -5 -0.5113 -0.7791
14 2 -4 -1.5296 0.7523
14 2 -3 -2.3639 -0.7877
14 2 -2 2.0142 -0.3372
14 2 -1 -0.7710 -1.3386
14 2 0 0.9859 -0.4981
14 2 1 2.0034 -1.5733
14 2 2 2.4671 -0.4255
14 2 3 -2.0291 -0.5576
14 2 4 -3.3107 0.3996
14 2 5 -1.2795 0.5750
14 2 6 2.0534 2.6147
14 2 7 -1.3233 -2.0919
14 2 8 2.0701 0.9183
14 2 9 -0.1085 1.3300
14 2 10 -2.2154 -1.7511
14 2 11 -2.0459 -2.8516
14 2 12 0.2742 0.2315
14 3 -12 -1.1497 1.7705
14 3 -11 -1.1578 2.2893
14 3 -10 -2.3972 -1.0510
14 3 -9 0.3391 -0.5157
14 3 -8 0.1555 2.4401
14 3 -7 1.0076 1.8386
14 3 -6 0.1834 1.2935
14 3 -5 -2.7298 1.6794
14 3 -4 -0.4073 0.5992
14 3 -3 0.1630 2.3927
14 3 -2 1.4622 1.9606
14 3 -1 -1.0228 -0.5363
14 3 0 1.1505 -1.4126
14 3 1 1.0531 1.4028
14 3 2 -0.2199 1.2582
14 3 3 -0.7880 2.8628
14 3 4 1.7282 1.6485
14 3 5 0.6547 0.8700
14 3 6 1.0537 0.3490
14 3 7 -0.2384 -1.7417
14 3 8 -1.5237 3.6408
14 3 9 -0.5755 -2.4931
14 3 10 0.5064 -2.5112
14 3 11 0.1759 1.8385
14 3 12 -0.2172 -1.7627
14 4 -11 1.3277 -2.6398
14 4 -10 2.2278 2.2773
14 4 -9 0.4045 -1.5215
14 4 -8 -0.3524 1.2858
14 4 -7 -0.5373 -3.0408
14 4 -6 -1.9869 -1.1192
14 4 -5 -1.6146 -1.3349
14 4 -4 2.5248 1.3294
14 4 -3 -0.6650 -0.8170
14 4 -2 -0.1257 -0.5037
14 4 -1 -0.7370 -1.4261
14 4 0 2.6616 1.5411
14 4 1 -2.1070 -2.0907
14 4 2 -1.1143 1.3387
14 4 3 -0.9159 -1.8539
14 4 4 -1.6802 -5.1907
14 4 5 1.1597 1.1181
14 4 6 1.2306 -3.2855
14 4 7 -2.8903 1.7009
14 4 8 -0.1854 -2.7449
14 4 9 2.8764 0.5058
14 4 10 -1.8152 2.1054
14 4 11 -0.0471 -2.3362
14 5 -10 0.0480 -2.6843
14 5 -9 -1.8110 0.8990
14 5 -8 -0.7042 1.0148
14 5 -7 0.8526 0.0226
14 5 -6 -0.4801 -1.3049
14 5 -5 1.9831 0.3425
14 5 -4 -2.1099 -0.0101
14 5 -3 0.2467 -0.5952
14 5 -2 -1.1800 0.0178
14 5 -1 2.8825 -0.7746
14 5 0 -1.8220 0.0606
14 5 1 1.4670 -1.1925
14 5 2 2.1871 0.8530
14 5 3 1.2977 -1.5115
14 5 4 1.0490 2.2220
14 5 5 1.3198 -0.4795
14 5 6 -0.9178 -0.4197
14 5 7 -0.2979 -4.0725
14 5 8 1.8193 1.5047
14 5 9 -3.5383 1.4885
14 5 10 1.8516 -1.8157
14 6 -9 0.2262 1.3571
14 6 -8 -0.6510 -1.9400
14 6 -7 -2.6865 -0.6726
14 6 -6 -1.5583 0.5193
14 6 -5 -1.7028 0.3769
14 6 -4 -0.7485 -1.2673
14 6 -3 -0.2959 0.6134
14 6 -2 0.2364 -3.3646
14 6 -1 0.3122 0.1165
14 6 0 0.9010 -1.3920
14 6 1 2.8922 2.4527
14 6 2 -0.5941 -0.0764
14 6 3 -2.0676 1.8833
14 6 4 1.4242 -0.7119
14 6 5 -1.2310 1.2762
14 6 6 0.4180 1.0421
14 6 7 0.7203 2.1032
14 6 8 0.4535 2.0025
14 6 9 1.5662 -0.1435
14 7 -8 -0.2855 0.5397
14 7 -7 -0.5157 -0.9476
14 7 -6 -1.4183 0.2386
14 7 -5 -1.7087 -1.5082
14 7 -4 0.4628 1.0054
14 7 -3 0.5624 -2.9789
14 7 -2 0.9179 1.4212
14 7 -1 1.3700 -0.0492
14 7 0 -1.4682 0.0101
14 7 1 0.6128 -1.1108
14 7 2 -2.7360 1.5868
14 7 3 1.8686 -0.4042
14 7 4 0.8436 -4.6081
14 7 5 1.0254 2.0286
14 7 6 0.5339 -4.0336
14 7 7 -1.5927 -0.5649
14 7 8 -1.3762 1.2978
14 8 -6 2.3758 -1.1113
14 8 -5 0.6290 0.7924
14 8 -4 1.6913 1.3145
14 8 -3 0.0604 1.8321
14 8 -2 -0.5595 -0.4023
14 8 -1 -2.4794 0.3400
14 8 0 -0.5275 -0.6551
14 8 1 -0.8098 0.7775
14 8 2 -1.9147 0.3599
14 8 3 1.2545 -1.8479
14 8 4 -0.4838 1.8681
14 8 5 -2.0417 -0.0331
14 8 6 -0.0715 0.7578
14 9 -3 -0.0940 -2.7371
14 9 -2 -1.0446 0.5842
14 9 -1 -1.3054 -1.2951
14 9 0 0.9669 -0.1068
14 9 1 0.2997 0.0402
14 9 2 1.0930 0.8588
14 9 3 0.9369 -1.7483
15 0 -12 1.4381 0.0660
15 0 -11 -0.0441 -0.0651
15 0 -10 1.5389 -0.1895
15 0 -9 1.5950 0.3351
15 0 -8 0.0924 -0.0220
15 0 -7 -2.8679 -0.1222
15 0 -6 -2.8757 -0.0492
15 0 -5 -2.4981 0.0392
15 0 -4 1.0821 0.1974
15 0 -3 -2.2260 -0.2002
15 0 -2 1.5526 0.0899
15 0 -1 -0.3226 0.0081
15 0 0 2.0567 0.0365
15 0 1 0.3964 0.1516
15 0 2 0.1573 -0.0461
15 0 3 -1.5930 -0.1448
15 0 4 -3.4143 0.0859
15 0 5 1.8471 0.1267
15 0 6 2.7600 -0.1424
15 0 7 -9.3785 -0.0055
15 0 8 1.6040 0.1706
15 0 9 1.8647 -0.0458
15 0 10 -2.6329 -0.0978
15 0 11 -2.7632 0.0082
15 0 12 4.0824 0.1366
15 1 -12 -0.0687 -0.8769
15 1 -11 0.6849 2.2013
15 1 -10 -1.5366 2.0204
15 1 -9 -2.4819 -2.0010
15 1 -8 0.1206 -1.7341
15 1 -7 1.9645 4.8151
15 1 -6 -1.4750 -0.7114
15 1 -5 -1.5207 0.5322
15 1 -4 -0.7903 1.6616
15 1 -3 1.9847 2.8321
15 1 -2 -1.1137 -1.8740
15 1 -1 0.7272 1.2474
15 1 0 -0.1368 -0.9457
15 1 1 0.2796 -0.6416
15 1 2 1.3992 0.3981
15 1 3 0.6348 1.7831
15 1 4 2.8065 1.2411
15 1 5 1.7836 0.8918
15 1 6 -5.2620 0.8570
15 1 7 3.1587 -1.1539
15 1 8 4.3223 1.2511
15 1 9 -2.6096 -4.0110
15 1 10 0.1528 -1.0918
15 1 11 1.8518 0.1605
15 1 12 -0.2939 2.2740
15 2 -11 -0.7639 -1.5995
15 2 -10 -0.9486 -1.7603
15 2 -9 2.0548 -0.1901
15 2 -8 1.3196 1.7172
15 2 -7 -3.0881 -1.0906
15 2 -6 -2.3856 -0.4759
15 2 -5 2.4454 1.4338
15 2 -4 1.3249 -1.7076
15 2 -3 1.1250 -0.8659
15 2 -2 0.4368 -1.5193
15 2 -1 -0.3980 -0.2008
15 2 0 -0.9261 1.3678
15 2 1 0.9191 2.1471
15 2 2 -1.0825 0.8598
15 2 3 2.0338 -3.6293
15 2 4 -0.5257 -0.6118
15 2 5 0.6810 -2.1790
15 2 6 -3.6084 -3.9917
15 2 7 1.5142 4.8440
15 2 8 -4.1779 -2.5181
15 2 9 3.5262 -1.2778
15 2 10 0.5890 4.3489
15 2 11 1.1508 1.3665
15 3 -10 1.4665 -0.9601
15 3 -9 -1.7070 0.3973
15 3 -8 -2.4539 -2.7634
15 3 -7 1.0686 0.1034
15 3 -6 -1.4471 -0.4486
15 3 -5 0.1779 -2.0512
15 3 -4 -0.3620 -0.9168
15 3 -3 -1.5996 -1.2309
15 3 -2 0.0235 0.5639
15 3 -1 -0.3336 0.4505
15 3 0 2.1855 -2.0044
15 3 1 -0.5385 0.0923
15 3 2 1.0759 -4.4797
15 3 3 1.3304 0.5764
15 3 4 0.4272 2.8017
15 3 5 -0.6546 -1.1555
15 3 6 2.4553 2.1939
15 3 7 -1.4096 -0.5455
15 3 8 2.5595 -2.3343
15 3 9 -2.1123 3.2673
15 3 10 -1.0761 -2.4063
15 4 -10 -2.9975 1.1414
15 4 -9 -0.9217 0.2310
15 4 -8 1.9279 -0.3202
15 4 -7 -2.1966 2.0760
15 4 -6 1.5307 -1.0647
15 4 -5 0.1790 2.7582
15 4 -4 -3.0158 -1.8899
15 4 -3 2.2620 0.2076
15 4 -2 -1.8817 -2.6356
15 4 -1 -0.6166 0.1774
15 4 0 -1.4385 1.5705
15 4 1 2.4662 0.5176
15 4 2 2.0107 0.4113
15 4 3 0.2425 3.7322
15 4 4 -0.9165 -0.1677
15 4 5 -0.3668 -0.0613
15 4 6 -1.6872 0.7587
15 4 7 0.9434 1.5854
15 4 8 -0.2627 2.4451
15 4 9 1.6458 -2.5555
15 4 10 0.9088 1.3238
15 5 -8 -1.3001 -0.1630
15 5 -7 -1.9823 -0.2943
15 5 -6 0.2361 1.6346
15 5 -5 -3.1290 -3.2900
15 5 -4 3.0368 0.4405
15 5 -3 -0.7367 -1.0130
15 5 -2 2.3996 2.0820
15 5 -1 -2.7788 0.0717
15 5 0 2.6249 -0.7566
15 5 1 -2.2937 -0.2449
15 5 2 -1.3889 -0.0249
15 5 3 0.4700 -1.7415
15 5 4 -1.0105 -0.1109
15 5 5 0.4238 -2.5151
15 5 6 -0.9769 0.0963
15 5 7 0.0294 2.2646
15 5 8 -0.1658 -4.8371
15 6 -7 1.8168 0.3057
15 6 -6 0.4760 -2.4068
15 6 -5 1.3186 2.0828
15 6 -4 0.6000 -1.0470
15 6 -3 -0.6534 2.0097
15 6 -2 -4.0193 2.1264
15 6 -1 1.4247 -2.2005
15 6 0 1.4837 0.9278
15 6 1 -1.3664 -0.5289
15 6 2 3.0063 -1.2017
15 6 3 0.0280 -0.6031
15 6 4 -2.0571 0.8522
15 6 5 1.5956 -0.0174
15 6 6 -0.8145 0.5780
15 6 7 -0.8475 -2.5223
15 7 -5 -0.8000 -1.0589
15 7 -4 -1.9224 -2.4108
15 7 -3 -2.1141 -1.5393
15 7 -2 2.4643 -2.8658
15 7 -1 -0.1073 -0.4381
15 7 0 -1.3291 1.8071
15 7 1 1.0165 -1.2928
15 7 2 2.6005 -0.9939
15 7 3 -2.6300 0.5860
15 7 4 0.3626 1.0243
15 7 5 -0.4831 -0.5059
15 8 -2 0.0642 -0.2987
15 8 -1 1.6161 -0.3205
15 8 0 1.5516 0.2979
15 8 1 1.4503 -1.0283
15 8 2 -0.5561 0.2831
16 0 -11 -1.3566 0.0674
16 0 -10 -1.4444 0.1890
16 0 -9 2.1462 -0.1739
16 0 -8 -3.2964 -0.0180
16 0 -7 0.5397 -0.0434
16 0 -6 -1.0577 0.1421
16 0 -5 5.1531 0.0262
16 0 -4 -0.9137 -0.1742
16 0 -3 1.6937 0.1504
16 0 -2 -2.0711 -0.0852
16 0 -1 0.8468 0.0890
16 0 0 -0.0559 0.0478
16 0 1 3.1733 -0.1928
16 0 2 -0.9106 0.1020
16 0 3 -0.5420 0.0797
16 0 4 0.7647 0.0206
16 0 5 -4.4400 -0.1666
16 0 6 3.0878 0.1095
16 0 7 4.4537 0.1111
16 0 8 -6.2393 -0.1733
16 0 9 -0.8550 0.0721
16 0 10 1.7978 0.0606
16 0 11 1.2526 -0.0032
16 1 -11 0.6010 -0.6390
16 1 -10 1.6720 -1.8662
16 1 -9 -1.1974 1.7967
16 1 -8 -0.2554 0.2170
16 1 -7 -0.9468 -3.8157
16 1 -6 3.4012 3.0094
16 1 -5 -5.0924 -1.5704
16 1 -4 -1.5672 -2.0545
16 1 -3 -2.5859 -1.5489
16 1 -2 1.0128 -0.2788
16 1 -1 1.3851 2.3045
16 1 0 1.8021 -0.7516
16 1 1 -0.7431 -0.4917
16 1 2 -1.4206 -0.6414
16 1 3 -0.8080 -0.8763
16 1 4 -0.2675 -0.2422
16 1 5 -0.2690 -1.0899
16 1 6 2.8600 1.5011
16 1 7 -3.6138 0.5253
16 1 8 2.0082 0.3429
16 1 9 -1.2090 2.7169
16 1 10 -1.4784 -1.8620
16 1 11 -0.8186 -0.8582
16 2 -10 -0.8815 3.2385
16 2 -9 -2.2691 1.4183
16 2 -8 1.1539 -1.8906
16 2 -7 0.7812 2.0329
16 2 -6 -1.8449 -0.3769
16 2 -5 2.7770 -0.6615
16 2 -4 -0.5297 1.4872
16 2 -3 -0.6620 -0.3441
16 2 -2 -1.8193 3.0269
16 2 -1 0.8554 -2.0783
16 2 0 -0.0818 0.4498
16 2 1 -0.4767 -0.4926
16 2 2 1.3442 0.6392
16 2 3 0.0214 2.2048
16 2 4 0.2974 0.2056
16 2 5 -0.2215 1.1874
16 2 6 0.5810 2.4967
16 2 7 2.2790 -3.0636
16 2 8 -0.3871 1.9031
16 2 9 -1.5531 -2.9075
16 2 10 2.2123 -0.2768
16 3 -9 2.5742 -1.5120
16 3 -8 -2.8598 3.1227
16 3 -7 0.2355 -1.3271
16 3 -6 0.1393 0.5894
16 3 -5 -5.1338 -0.1851
16 3 -4 1.6678 0.3010
16 3 -3 0.0053 -0.5644
16 3 -2 0.8969 -1.3206
16 3 -1 2.2160 3.1374
16 3 0 -0.4357 -0.7279
16 3 1 -0.5671 -1.3301
16 3 2 -0.9439 3.9505
16 3 3 -1.9530 -3.6417
16 3 4 1.7932 -1.8841
16 3 5 -1.2594 1.1007
16 3 6 -1.4808 -0.5740
16 3 7 -0.0851 -1.6793
16 3 8 -1.9695 -0.0587
16 3 9 0.6471 0.2373
16 4 -8 0.3832 -1.9509
16 4 -7 1.4657 -1.1174
16 4 -6 -3.9327 -1.3532
16 4 -5 4.6279 -0.1232
16 4 -4 -2.6905 -0.6151
16 4 -3 -1.9435 1.6548
16 4 -2 2.1567 2.4386
16 4 -1 1.4487 -1.9636
16 4 0 -1.3376 -1.9588
16 4 1 1.6627 0.4137
16 4 2 -0.7052 -3.4918
16 4 3 1.3964 -0.0572
16 4 4 0.2845 1.2563
16 4 5 -0.8891 0.4241
16 4 6 2.5206 -1.2888
16 4 7 0.5365 -1.0251
16 4 8 -0.9486 0.8014
16 5 -6 0.2132 0.4963
16 5 -5 -0.3791 -0.4828
16 5 -4 -3.1638 -1.0471
16 5 -3 0.0839 -2.4657
16 5 -2 0.0852 -4.4205
16 5 -1 -0.3832 2.4317
16 5 0 -1.1163 -0.2565
16 5 1 1.3267 -1.0888
16 5 2 -1.2342 1.7870
16 5 3 -0.5340 0.4128
16 5 4 0.6649 -0.2447
16 5 5 0.3624 0.9060
16 5 6 -0.6019 -0.0756
16 6 -5 -1.4403 -0.8059
16 6 -4 0.8038 1.6318
16 6 -3 3.7776 -0.2838
16 6 -2 0.5549 0.8841
16 6 -1 -1.6400 -0.0430
16 6 0 2.1689 -2.8395
16 6 1 -0.1897 2.0840
16 6 2 -1.4940 0.7341
16 6 3 1.2192 0.4297
16 6 4 1.9709 -0.5416
16 6 5 -2.1932 -0.2522
16 7 0 -0.6237 -0.6128
17 0 -10 -0.8295 -0.1336
17 0 -9 1.1332 0.0836
17 0 -8 0.8257 -0.0323
17 0 -7 -1.9108 0.1286
17 0 -6 -0.3722 -0.0672
17 0 -5 -0.1808 -0.0385
17 0 -4 2.5805 0.1067
17 0 -3 -1.1529 -0.1318
17 0 -2 1.4691 0.1324
17 0 -1 -3.5475 -0.1055
17 0 0 0.7021 -0.0911
17 0 1 -1.4647 0.1971
17 0 2 3.0023 -0.1083
17 0 3 0.6759 0.0162
17 0 4 1.4924 -0.0818
17 0 5 -0.7539 0.1022
17 0 6 -1.7446 0.0236
17 0 7 2.6029 -0.1618
17 0 8 -0.1247 0.1835
17 0 9 2.1162 -0.0274
17 0 10 1.0003 -0.0701
17 1 -9 0.5604 -2.0644
17 1 -8 -2.3598 1.8976
17 1 -7 -1.2285 -0.9780
17 1 -6 -2.0263 -0.3118
17 1 -5 0.0584 1.1822
17 1 -4 -2.4845 -0.5219
17 1 -3 2.8100 3.1100
17 1 -2 0.2919 -0.4813
17 1 -1 1.9600 -3.5984
17 1 0 -1.8609 1.5308
17 1 1 0.0174 -0.5226
17 1 2 0.3593 -0.1782
17 1 3 2.6973 2.8813
17 1 4 -3.2306 -1.2535
17 1 5 1.6243 0.5681
17 1 6 0.4488 -1.8910
17 1 7 -5.1135 -0.3667
17 1 8 -0.2503 -1.4642
17 1 9 1.5296 1.0377
17 2 -8 0.9618 -2.1780
17 2 -7 0.2538 0.4076
17 2 -6 -0.5092 -0.6483
17 2 -5 -0.4478 -1.6013
17 2 -4 0.4200 1.5305
17 2 -3 -1.3609 -0.6719
17 2 -2 -0.0624 -1.6864
17 2 -1 0.1343 -0.0999
17 2 0 0.0152 -0.8495
17 2 1 1.8961 0.6211
17 2 2 0.5854 -1.2903
17 2 3 -2.3067 -1.3345
17 2 4 -0.6571 -1.1298
17 2 5 0.6135 2.0729
17 2 6 -1.8081 -2.3877
17 2 7 1.0068 1.8890
17 2 8 2.1924 0.0069
17 3 -7 -2.8734 0.1774
17 3 -6 4.3384 -0.0475
17 3 -5 -0.7009 -0.9070
17 3 -4 -1.4018 -0.9943
17 3 -3 0.9172 0.4243
17 3 -2 -0.6421 -3.1245
17 3 -1 -3.7811 -1.5158
17 3 0 0.0356 2.3982
17 3 1 -1.0047 -0.1704
17 3 2 -0.0493 1.1298
17 3 3 0.7836 1.4914
17 3 4 -0.3966 1.3595
17 3 5 0.4014 -3.3231
17 3 6 0.7973 0.8960
17 3 7 -1.3596 1.1358
17 4 -6 -1.3908 0.4117
17 4 -5 -2.4062 0.2554
17 4 -4 4.0676 1.7013
17 4 -3 0.1784 -2.9948
17 4 -2 -1.5836 2.6566
17 4 -1 0.8446 -1.5310
17 4 0 1.6892 -0.4126
17 4 1 -1.2815 2.9619
17 4 2 2.3258 0.0141
17 4 3 -1.0618 0.0057
17 4 4 -0.3454 -0.5381
17 4 5 0.4436 0.9968
17 4 6 -1.9237 1.1555
17 5 -3 -1.6102 2.9327
17 5 -2 -0.7890 -1.0830
17 5 -1 2.5009 -0.2371
17 5 0 -1.2597 3.6987
17 5 1 0.4085 -2.9499
17 5 2 -0.1807 -2.2601
17 5 3 0.0887 0.2801
18 0 -9 -1.8465 -0.0201
18 0 -8 0.8526 0.0218
18 0 -7 2.5361 -0.0291
18 0 -6 -0.4257 0.0528
18 0 -5 -1.7199 0.0001
18 0 -4 1.2520 -0.0054
18 0 -3 -1.4205 0.0954
18 0 -2 1.1820 -0.1179
18 0 -1 -2.4418 0.0214
18 0 0 0.0869 0.1259
18 0 1 3.6830 -0.1024
18 0 2 -2.1924 0.0094
18 0 3 -3.8839 0.0415
18 0 4 -0.8085 0.0244
18 0 5 3.6488 -0.0724
18 0 6 -4.7891 0.0081
18 0 7 2.7634 0.0975
18 0 8 0.0099 -0.1272
18 0 9 -2.1893 -0.0175
18 1 -8 1.1561 1.5006
18 1 -7 -0.9554 0.6699
18 1 -6 0.8390 -3.0748
18 1 -5 1.5581 2.4284
18 1 -4 0.2946 -1.3692
18 1 -3 -0.6037 -3.3233
18 1 -2 -3.0823 1.0043
18 1 -1 -2.1313 3.1092
18 1 0 1.9743 -1.2813
18 1 1 -2.7876 1.4768
18 1 2 -0.4805 -0.3134
18 1 3 -0.4401 -2.5557
18 1 4 4.4748 2.3287
18 1 5 -4.9469 -0.8045
18 1 6 1.4051 0.3205
18 1 7 2.4060 0.3301
18 1 8 -1.8653 0.9480
18 2 -6 -2.3071 2.3321
18 2 -5 -1.4513 -0.5737
18 2 -4 0.1687 -0.3349
18 2 -3 0.6652 0.0796
18 2 -2 1.5332 1.2889
18 2 -1 -1.0546 0.7290
18 2 0 0.9352 -0.3302
18 2 1 0.9209 -0.1323
18 2 2 -1.0792 -0.6811
18 2 3 3.0337 1.4891
18 2 4 -1.3882 1.1022
18 2 5 0.3400 -1.3164
18 2 6 -0.1510 2.6202
18 3 -5 0.8076 1.2588
18 3 -4 -1.5641 -2.4109
18 3 -3 -0.5484 1.4869
18 3 -2 -1.7427 2.4454
18 3 -1 3.8227 -0.8368
18 3 0 -0.0206 -0.1516
18 3 1 0.0714 -3.0066
18 3 2 -1.2928 -0.9587
18 3 3 -0.7463 -0.1563
18 3 4 -1.3501 -1.7734
18 3 5 0.0083 2.4422
18 4 -2 1.7546 -2.5102
18 4 -1 -3.5584 1.9762
18 4 0 -0.5328 -2.8493
18 4 1 -0.1765 1.1768
18 4 2 0.0035 1.4467
19 0 -6 -1.8176 -0.0286
19 0 -5 -1.5439 0.0210
19 0 -4 -0.4344 -0.0338
19 0 -3 -2.7249 -0.0639
19 0 -2 0.2419 0.1378
19 0 -1 7.4901 -0.0040
19 0 0 -3.3835 -0.0746
19 0 1 0.7060 -0.0160
19 0 2 1.4190 0.0910
19 0 3 1.6238 -0.0336
19 0 4 -2.9093 -0.0200
19 0 5 0.4614 0.0534
19 0 6 2.7482 -0.0369
19 1 -5 0.4301 -1.1754
19 1 -4 -2.7537 1.0057
19 1 -3 0.5959 1.3191
19 1 -2 2.6142 -0.9850
19 1 -1 -1.6152 -1.6930
19 1 0 0.3808 0.6761
19 1 1 -0.7002 -2.0955
19 1 2 -0.7909 1.5413
19 1 3 -2.0560 0.5544
19 1 4 -1.6166 -1.4367
19 1 5 0.3774 -0.2488
19 2 -3 -1.4537 -0.1955
19 2 -2 -0.4489 -2.6481
19 2 -1 -0.0010 0.8480
19 2 0 -3.2317 -0.3045
19 2 1 0.0544 1.8288
19 2 2 0.8210 0.3226
19 2 3 -1.8418 -0.7392
20 0 -3 3.6728 0.0635
20 0 -2 -5.2887 -0.0625
20 0 -1 -3.4018 -0.0285
20 0 0 0.8337 0.0413
20 0 1 -2.5196 0.0314
20 0 2 0.6485 -0.0456
20 0 3 1.4541 0.0348
0 0 0 0.0 0.0
;
_shelx_fab_checksum              47297
_platon_squeeze_void_probe_radius 1.20
_olex2_submission_special_instructions 'No special instructions were received'
_oxdiff_exptl_absorpt_empirical_details 
;
Empirical correction (ABSPACK) includes:
- Absorption correction using spherical harmonics
- Frame scaling
;
_oxdiff_exptl_absorpt_empirical_full_max 1.781
_oxdiff_exptl_absorpt_empirical_full_min 0.550
loop_
_twin_individual_id
_twin_individual_mass_fraction_refined
1 0.86(8)
2 0.14(8)

####################################################################### 
# 
# This file contains crystal structure data downloaded from the 
# Cambridge Structural Database (CSD) hosted by the Cambridge 
# Crystallographic Data Centre (CCDC).
# 
# Full information about CCDC data access policies and citation 
# guidelines are available at http://www.ccdc.cam.ac.uk/access/V1 
# 
# Audit and citation data items may have been added by the CCDC. 
# Please retain this information to preserve the provenance of 
# this file and to allow appropriate attribution of the data. 
# 
#######################################################################

data_sbbf-thf-1_auto
_database_code_depnum_ccdc_archive 'CCDC 2544386'
loop_
_audit_author_name
_audit_author_address
'Jialin Cui'
;Qingdao University of Science and Technology
China
;
_audit_update_record             
;
2026-04-07 deposited with the CCDC.	2026-07-13 downloaded from the CCDC.
;
_audit_creation_date             2025-11-28
_audit_creation_method           
;
Olex2 1.5
(compiled 2023.08.24 svn.re1ec1418 for OlexSys, GUI svn.r6817)
;
_shelx_SHELXL_version_number     2025/1
_chemical_name_common            ?
_chemical_name_systematic        ?
_chemical_formula_moiety         
'C60 H42 N6 O12, C9 H6, C4 H8 O, 0.7[H2O], 2.5[C4H8O], 0.2[H2O]'
_chemical_formula_sum            'C83 H77.80 N6 O16.40'
_chemical_formula_weight         1421.71
_chemical_absolute_configuration rm
_chemical_melting_point          ?
loop_
_atom_type_symbol
_atom_type_description
_atom_type_scat_dispersion_real
_atom_type_scat_dispersion_imag
_atom_type_scat_source
C C 0.0181 0.0091 'International Tables Vol C Tables 4.2.6.8 and 6.1.1.4'
H H 0.0000 0.0000 'International Tables Vol C Tables 4.2.6.8 and 6.1.1.4'
N N 0.0311 0.0180 'International Tables Vol C Tables 4.2.6.8 and 6.1.1.4'
O O 0.0492 0.0322 'International Tables Vol C Tables 4.2.6.8 and 6.1.1.4'

_shelx_space_group_comment       
;
The symmetry employed for this shelxl refinement is uniquely defined
by the following loop, which should always be used as a source of
symmetry information in preference to the above space-group names.
They are only intended as comments.
;
_space_group_crystal_system      trigonal
_space_group_IT_number           150
_space_group_name_H-M_alt        'P 3 2 1'
_space_group_name_Hall           'P 3 2"'
loop_
_space_group_symop_operation_xyz
'x, y, z'
'-y, x-y, z'
'-x+y, -x, z'
'y, x, -z'
'x-y, -y, -z'
'-x, -x+y, -z'

_cell_length_a                   27.5399(4)
_cell_length_b                   27.5399(4)
_cell_length_c                   16.4027(4)
_cell_angle_alpha                90
_cell_angle_beta                 90
_cell_angle_gamma                120
_cell_volume                     10773.8(4)
_cell_formula_units_Z            6
_cell_measurement_reflns_used    8180
_cell_measurement_temperature    100.00(10)
_cell_measurement_theta_max      58.9080
_cell_measurement_theta_min      1.9150
_shelx_estimated_absorpt_T_max   0.889
_shelx_estimated_absorpt_T_min   0.876
_exptl_absorpt_coefficient_mu    0.754
_exptl_absorpt_correction_T_max  1.00000
_exptl_absorpt_correction_T_min  0.66194
_exptl_absorpt_correction_type   multi-scan
_exptl_absorpt_process_details   
;
CrysAlisPro 1.171.43.143a (Rigaku Oxford Diffraction, 2024)
Empirical absorption correction using spherical harmonics,
implemented in SCALE3 ABSPACK scaling algorithm.
;
_exptl_absorpt_special_details   ?
_exptl_crystal_colour            'clear green'
_exptl_crystal_colour_lustre     clear
_exptl_crystal_colour_primary    green
_exptl_crystal_density_diffrn    1.315
_exptl_crystal_density_meas      ?
_exptl_crystal_density_method    ?
_exptl_crystal_description       block
_exptl_crystal_F_000             4494
_exptl_crystal_size_max          0.18
_exptl_crystal_size_mid          0.17
_exptl_crystal_size_min          0.16
_exptl_transmission_factor_max   ?
_exptl_transmission_factor_min   ?
_diffrn_reflns_av_R_equivalents  0.0257
_diffrn_reflns_av_unetI/netI     0.0294
_diffrn_reflns_Laue_measured_fraction_full 0.996
_diffrn_reflns_Laue_measured_fraction_max 0.996
_diffrn_reflns_limit_h_max       32
_diffrn_reflns_limit_h_min       -21
_diffrn_reflns_limit_k_max       14
_diffrn_reflns_limit_k_min       -32
_diffrn_reflns_limit_l_max       19
_diffrn_reflns_limit_l_min       -19
_diffrn_reflns_number            33339
_diffrn_reflns_point_group_measured_fraction_full 0.966
_diffrn_reflns_point_group_measured_fraction_max 0.966
_diffrn_reflns_theta_full        66.596
_diffrn_reflns_theta_max         66.596
_diffrn_reflns_theta_min         3.209
_diffrn_ambient_environment      N~2~
_diffrn_ambient_temperature      100.00(10)
_diffrn_detector                 'Hybrid Pixel Array Detector'
_diffrn_detector_area_resol_mean 10.0000
_diffrn_detector_type            HyPix
_diffrn_measured_fraction_theta_full 0.996
_diffrn_measured_fraction_theta_max 0.996
_diffrn_measurement_details      
;
List of Runs (angles in degrees, time in seconds):

  # Type    Start    End  Width  t~exp~   \w     \q     \k     \f   Frames
#--------------------------------------------------------------------------
  1  \w     61.00 145.00   0.50    1.34    --  111.26 178.00 -30.00  168
  2  \w     76.00 135.00   0.50    1.34    --   55.63 131.00  29.00  118
  3  \w     81.00 135.00   0.50    1.34    --   55.63 126.00 -58.00  108
  4  \w     79.00 129.00   0.50    1.34    --   55.63 125.00-120.00  100
  5  \w     33.00  58.00   0.50    1.34    --  111.26 -50.00 -90.00   50
  6  \w     24.00  75.00   0.50    1.34    --  111.26 -63.00-180.00  102
  7  \w     34.00  76.00   0.50    1.34    --  111.26 -63.00 -90.00   84
  8  \w     31.00  56.00   0.50    1.34    --  111.26 -50.00 -60.00   50
  9  \w     26.00  51.00   0.50    1.34    --  111.26 -50.00 -30.00   50
 10  \w     30.00  56.00   0.50    1.34    --  111.26 -50.00   0.00   52
 11  \w     27.00  54.00   0.50    1.34    --  111.26 -50.00  30.00   54
 12  \w     34.00  59.00   0.50    1.34    --  111.26 -50.00 120.00   50
 13  \w     24.00  49.00   0.50    1.34    --  111.26 -63.00 120.00   50
 14  \w     49.00 111.00   0.50    1.34    --  111.26-138.00 142.00  124
 15  \w     18.00  70.00   0.50    1.34    --  111.26-100.00  31.00  104
 16  \w     22.00  47.00   0.50    0.33    --    0.00-131.00 -41.00   50
 17  \w    -18.00  49.00   0.50    0.33    --    0.00 -99.00 150.00  134
 18  \w   -126.00 -74.00   0.50    1.34    --  -55.63-125.00 150.00  104
 19  \w   -169.00 -91.00   0.50    1.34    -- -102.00-100.00  31.00  156
 20  \w    -22.00  25.00   0.50    1.34    --  -55.63  15.00-120.00   94
 21  \w    -86.00 -56.00   0.50    1.34    -- -102.00  71.00 150.00   60
;
_diffrn_measurement_device       'four-circle diffractometer'
_diffrn_measurement_device_type  'XtaLAB Synergy R, DW system, HyPix'
_diffrn_measurement_method       '\w scans'
_diffrn_orient_matrix_type       
'CrysAlisPro convention (1999,Acta A55,543-557)'
_diffrn_orient_matrix_UB_11      0.0073412000
_diffrn_orient_matrix_UB_12      0.0047947000
_diffrn_orient_matrix_UB_13      -0.0932466000
_diffrn_orient_matrix_UB_21      0.0591332000
_diffrn_orient_matrix_UB_22      0.0512329000
_diffrn_orient_matrix_UB_23      0.0105176000
_diffrn_orient_matrix_UB_31      0.0250499000
_diffrn_orient_matrix_UB_32      -0.0390253000
_diffrn_orient_matrix_UB_33      0.0025100000
_diffrn_radiation_monochromator  mirror
_diffrn_radiation_probe          x-ray
_diffrn_radiation_type           'Cu K\a'
_diffrn_radiation_wavelength     1.54184
_diffrn_source                   'Rotating-anode X-ray tube'
_diffrn_source_type              'Rigaku (Cu) X-ray Source'
_reflns_Friedel_coverage         0.815
_reflns_Friedel_fraction_full    0.932
_reflns_Friedel_fraction_max     0.932
_reflns_number_gt                9954
_reflns_number_total             12281
_reflns_special_details          
;
 Reflections were merged by SHELXL according to the crystal
 class for the calculation of statistics and refinement.
 
 Structure factors included contributions from the .fab file.
 
 _reflns_Friedel_fraction is defined as the number of unique
 Friedel pairs measured divided by the number that would be
 possible theoretically, ignoring centric projections and
 systematic absences. Completness statistics refer to single and
 composite reflections containing twin component 1 only.
;
_reflns_threshold_expression     'I > 2\s(I)'
_computing_cell_refinement       'CrysAlisPro 1.171.43.143a (Rigaku OD, 2024)'
_computing_data_collection       
'CrysAlisPro system (CCD 43.143a 64-bit (release 25-10-2024))'
_computing_data_reduction        'CrysAlisPro 1.171.43.143a (Rigaku OD, 2024)'
_computing_molecular_graphics    'Olex2 1.5 (Dolomanov et al., 2009)'
_computing_publication_material  'Olex2 1.5 (Dolomanov et al., 2009)'
_computing_structure_refinement  'SHELXL 2025/1 (Sheldrick, 2015)'
_computing_structure_solution    'SHELXT 2014/5 (Sheldrick, 2014)'
_refine_diff_density_max         0.613
_refine_diff_density_min         -0.512
_refine_diff_density_rms         0.082
_refine_ls_abs_structure_details 
;
 Refined as an inversion twin.
;
_refine_ls_abs_structure_Flack   0.2(5)
_refine_ls_extinction_coef       .
_refine_ls_extinction_method     none
_refine_ls_goodness_of_fit_ref   1.447
_refine_ls_hydrogen_treatment    constr
_refine_ls_matrix_type           full
_refine_ls_number_parameters     794
_refine_ls_number_reflns         12281
_refine_ls_number_restraints     1257
_refine_ls_R_factor_all          0.1339
_refine_ls_R_factor_gt           0.1232
_refine_ls_restrained_S_all      1.585
_refine_ls_shift/su_max          0.004
_refine_ls_shift/su_mean         0.000
_refine_ls_structure_factor_coef Fsqd
_refine_ls_weighting_details     
'w=1/[\s^2^(Fo^2^)+(0.2000P)^2^] where P=(Fo^2^+2Fc^2^)/3'
_refine_ls_weighting_scheme      calc
_refine_ls_wR_factor_gt          0.3416
_refine_ls_wR_factor_ref         0.3572
_refine_special_details          
;
 Refined as a 2-component inversion twin.
;
_olex2_refinement_description    
;
1. Twinned data refinement
 Scales: 0.8(5)
 0.2(5)
2. Fixed Uiso
 At 1.2 times of:
  All C(H) groups, All C(H,H) groups
3. Restrained distances
 O3-C69 = O3-C9
 1.44 with sigma of 0.02
 C59-C11 = C47-C41 = C27-C72
 1.53 with sigma of 0.01
 C19-C44
 1.53 with sigma of 0.005
 C15-C67 = C17-C67 = C17-C17_$1 = C15-C15_$1 = C15-C61 = C33-C33_$1
 1.39 with sigma of 0.02
 H31_$1-H67_$1
 2.01 with sigma of 0.001
 H67-H31
 2.01 with sigma of 0.001
 C33-C33_$1
 1.39 with sigma of 0.02
 C65-C33_$1
 2.56 with sigma of 0.02
 C33-C65_$1
 2.56 with sigma of 0.02
 C15-C15_$1
 1.39 with sigma of 0.02
 H65_$1-H65
 2.01 with sigma of 0.001
 C7-C53 = C53-C70 = C51-C70 = C13-C51 = C55-C13 = C55-C7 = C58-C42 = C48-C42 =
 C62-C48 = C62-C52 = C58-C56 = C56-C52 = C54-C26 = C45-C54 = C25-C45 = C25-C60 =
  C66-C60 = C66-C26
 1.51 with sigma of 0.02
 C69-C35 = C71-C9
 1.53 with sigma of 0.02
 C35-C71
 1.54 with sigma of 0.02
 O3-C35 = O3-C71 = C69-C71 = C35-C9
 2.38 with sigma of 0.04
 C51-C55 \\sim C55-C53 \\sim C51-C53
 with sigma of 0.02
 C13-C70 \\sim C70-C7 \\sim C7-C13
 with sigma of 0.02
 O3-C69 \\sim O3-C9
 with sigma of 0.02
 O3-C35 \\sim O3-C71
 with sigma of 0.04
 N2-C44 \\sim N2-C59
 with sigma of 0.02
 N3-C47 \\sim N3-C27
 with sigma of 0.02
 C69-C35 \\sim C35-C71 \\sim C71-C9
 with sigma of 0.02
 C35-C9 \\sim C69-C71
 with sigma of 0.04
4. Restrained planarity
 C15_$1, C67_$1, C17_$1, C67, C17, C15
 with sigma of 0.05
5. Rigid bond restraints
 N6, C58
 with sigma for 1-2 distances of 0.01 and sigma for 1-3 distances of 0.01
 C20, C40
 with sigma for 1-2 distances of 0.01 and sigma for 1-3 distances of 0.01
6. Uiso/Uaniso restraints and constraints
O11 \\sim O1 \\sim C4 \\sim N1 \\sim C14 \\sim C36 \\sim C54 \\sim C16 \\sim
C34 \\sim O7 \\sim C20 \\sim C26 \\sim C45 \\sim C10 \\sim C12 \\sim C40 \\sim
C66 \\sim C25 \\sim N3 \\sim C6 \\sim C22 \\sim C38 \\sim C60 \\sim C47 \\sim
C27 \\sim C1 \\sim C32 \\sim O13 \\sim C41 \\sim O10 \\sim C72 \\sim O6 \\sim
N6 \\sim O12 \\sim C5 \\sim C21 \\sim C73 \\sim C58 \\sim C39 \\sim C43 \\sim
C37 \\sim C42 \\sim C56 \\sim C19 \\sim C11 \\sim N4 \\sim C48 \\sim C52 \\sim
C44 \\sim C59 \\sim C8 \\sim C24 \\sim C62 \\sim N2 \\sim O5 \\sim O4 \\sim C18
\\sim C30 \\sim O8 \\sim C70 \\sim C28 \\sim C50 \\sim C46 \\sim C51 \\sim C53
\\sim C68 \\sim C64 \\sim C49 \\sim C13 \\sim N5 \\sim C7 \\sim C23 \\sim C3
\\sim C55 \\sim C57 \\sim C29 \\sim O2 \\sim O9: within 2A with sigma of 0.02
and sigma for terminal atoms of 0.04 within 2A
C63 \\sim C15 \\sim C61 \\sim C67 \\sim C31 \\sim C33 \\sim C17 \\sim C65 \\sim
C2: within 2A with sigma of 0.01 and sigma for terminal atoms of 0.02 within 2A
O3 \\sim C69 \\sim C35 \\sim C71 \\sim C9: within 2A with sigma of 0.02 and
sigma for terminal atoms of 0.04 within 2A
Uanis(O11) \\sim Ueq, Uanis(O1) \\sim Ueq, Uanis(C4) \\sim Ueq, Uanis(N1) \\sim
Ueq, Uanis(C14) \\sim Ueq, Uanis(C36) \\sim Ueq, Uanis(C54) \\sim Ueq,
Uanis(C16) \\sim Ueq, Uanis(C34) \\sim Ueq, Uanis(O7) \\sim Ueq, Uanis(C20)
\\sim Ueq, Uanis(C26) \\sim Ueq, Uanis(C45) \\sim Ueq, Uanis(C10) \\sim Ueq,
Uanis(C12) \\sim Ueq, Uanis(C40) \\sim Ueq, Uanis(C66) \\sim Ueq, Uanis(C25)
\\sim Ueq, Uanis(N3) \\sim Ueq, Uanis(C6) \\sim Ueq, Uanis(C22) \\sim Ueq,
Uanis(C38) \\sim Ueq, Uanis(C60) \\sim Ueq, Uanis(C47) \\sim Ueq, Uanis(C27)
\\sim Ueq, Uanis(C1) \\sim Ueq, Uanis(C32) \\sim Ueq, Uanis(O13) \\sim Ueq,
Uanis(C41) \\sim Ueq, Uanis(O10) \\sim Ueq, Uanis(C72) \\sim Ueq, Uanis(O6)
\\sim Ueq, Uanis(N6) \\sim Ueq, Uanis(O12) \\sim Ueq, Uanis(C5) \\sim Ueq,
Uanis(C21) \\sim Ueq, Uanis(C73) \\sim Ueq, Uanis(C58) \\sim Ueq, Uanis(C39)
\\sim Ueq, Uanis(C43) \\sim Ueq, Uanis(C37) \\sim Ueq, Uanis(C42) \\sim Ueq,
Uanis(C56) \\sim Ueq, Uanis(C19) \\sim Ueq, Uanis(C11) \\sim Ueq, Uanis(N4)
\\sim Ueq, Uanis(C48) \\sim Ueq, Uanis(C52) \\sim Ueq, Uanis(C44) \\sim Ueq,
Uanis(C59) \\sim Ueq, Uanis(C8) \\sim Ueq, Uanis(C24) \\sim Ueq, Uanis(C62)
\\sim Ueq, Uanis(N2) \\sim Ueq, Uanis(O5) \\sim Ueq, Uanis(O4) \\sim Ueq,
Uanis(C18) \\sim Ueq, Uanis(C30) \\sim Ueq, Uanis(O8) \\sim Ueq, Uanis(C70)
\\sim Ueq, Uanis(C28) \\sim Ueq, Uanis(C50) \\sim Ueq, Uanis(C46) \\sim Ueq,
Uanis(C51) \\sim Ueq, Uanis(C53) \\sim Ueq, Uanis(C68) \\sim Ueq, Uanis(C64)
\\sim Ueq, Uanis(C49) \\sim Ueq, Uanis(C13) \\sim Ueq, Uanis(N5) \\sim Ueq,
Uanis(C7) \\sim Ueq, Uanis(C23) \\sim Ueq, Uanis(C3) \\sim Ueq, Uanis(C55)
\\sim Ueq, Uanis(C57) \\sim Ueq, Uanis(C29) \\sim Ueq, Uanis(O2) \\sim Ueq,
Uanis(O9) \\sim Ueq: with sigma of 0.02 and sigma for terminal atoms of 0.04
Uanis(C63) \\sim Ueq, Uanis(C15) \\sim Ueq, Uanis(C61) \\sim Ueq, Uanis(C67)
\\sim Ueq, Uanis(C31) \\sim Ueq, Uanis(C33) \\sim Ueq, Uanis(C17) \\sim Ueq,
Uanis(C65) \\sim Ueq, Uanis(C2) \\sim Ueq: with sigma of 0.01 and sigma for
terminal atoms of 0.02
Uanis(O3) \\sim Ueq, Uanis(C69) \\sim Ueq, Uanis(C35) \\sim Ueq, Uanis(C71)
\\sim Ueq, Uanis(C9) \\sim Ueq: with sigma of 0.02 and sigma for terminal atoms
of 0.04
7.a Ternary CH refined with riding coordinates:
 C42(H42), C54(H54), C58(H58), C70(H70), C45(H45), C51(H51)
7.b Secondary CH2 refined with riding coordinates:
 C26(H26A,H26B), C48(H48A,H48B), C52(H52A,H52B), C56(H56A,H56B), C60(H60A,
 H60B), C62(H62A,H62B), C66(H66A,H66B), C25(H25A,H25B), C13(H13A,H13B),
 C53(H53A,H53B), C55(H55A,H55B), C7(H7A,H7B), C69(H69A,H69B), C35(H35A,H35B),
 C71(H71A,H71B), C9(H9A,H9B)
7.c Aromatic/amide H refined with riding coordinates:
 C12(H12), C34(H34), C38(H38), C40(H40), C46(H46), C50(H50), C64(H64),
 C73(H73), C37(H37), C21(H21), C43(H43), C49(H49), C31(H31), C63(H63), C2(H2),
 C65(H65), C67(H67), C17(H17)
7.d Fitted hexagon refined as free rotating group:
 C61(C31,C63,C2,C65,C33)
7.e Naphthalene refined as free rotating group:
 C72(C73,C37,C19,C39,C5,C41,C21,C43,C11)
;
_atom_sites_solution_hydrogens   geom
_atom_sites_solution_primary     dual
_atom_sites_solution_secondary   ?
loop_
_atom_site_label
_atom_site_type_symbol
_atom_site_fract_x
_atom_site_fract_y
_atom_site_fract_z
_atom_site_U_iso_or_equiv
_atom_site_adp_type
_atom_site_occupancy
_atom_site_site_symmetry_order
_atom_site_calc_flag
_atom_site_refinement_flags_posn
_atom_site_refinement_flags_adp
_atom_site_refinement_flags_occupancy
_atom_site_disorder_assembly
_atom_site_disorder_group
O1 O 0.4959(3) 0.8101(2) 0.3728(5) 0.0875(18) Uani 1 1 d . U . . .
O4 O 0.5438(2) 1.0660(2) 0.7541(4) 0.0861(17) Uani 1 1 d . U . . .
O6 O 0.4464(2) 0.9922(2) 0.6109(4) 0.0788(15) Uani 1 1 d . U . . .
N1 N 0.4620(3) 0.7452(3) 0.4754(5) 0.0830(19) Uani 1 1 d . U . . .
O8 O 0.4878(3) 0.9365(2) 0.9589(3) 0.0790(16) Uani 1 1 d . U . . .
N4 N 0.5119(3) 0.9972(3) 0.8533(4) 0.0700(16) Uani 1 1 d . U . . .
O10 O 0.6245(4) 0.8180(3) 0.3581(9) 0.150(4) Uani 1 1 d . U . . .
C1 C 0.4408(3) 0.9474(3) 0.6414(5) 0.0683(19) Uani 1 1 d . U . . .
C4 C 0.4764(3) 0.7971(4) 0.4430(6) 0.076(2) Uani 1 1 d . U . . .
N6 N 0.4303(3) 0.9363(3) 0.7202(4) 0.0703(16) Uani 1 1 d . U . . .
C6 C 0.4482(3) 0.9088(3) 0.5874(4) 0.0611(16) Uani 1 1 d . U . . .
O12 O 0.3969(4) 0.8725(3) 0.8229(3) 0.108(3) Uani 1 1 d . U . . .
O13 O 0.5312(3) 0.6797(3) 0.5395(7) 0.139(4) Uani 1 1 d . U . . .
C8 C 0.5519(3) 1.0363(3) 0.8005(5) 0.073(2) Uani 1 1 d . U . . .
C10 C 0.4410(3) 0.8580(3) 0.6185(5) 0.074(2) Uani 1 1 d . U . . .
C12 C 0.4634(3) 0.9212(3) 0.5044(5) 0.0647(16) Uani 1 1 d . U . . .
H12 H 0.468255 0.954930 0.481134 0.078 Uiso 1 1 calc R U . . .
C14 C 0.4653(3) 0.8338(3) 0.4928(5) 0.0665(18) Uani 1 1 d . U . . .
C16 C 0.4480(3) 0.8200(3) 0.5713(5) 0.0701(19) Uani 1 1 d . U . . .
C18 C 0.6091(3) 1.0406(3) 0.7956(7) 0.083(2) Uani 1 1 d . U . . .
C20 C 0.4345(3) 0.7686(3) 0.6078(5) 0.0715(19) Uani 1 1 d . U . . .
C22 C 0.4236(4) 0.8439(3) 0.7026(6) 0.082(2) Uani 1 1 d . U . . .
C24 C 0.5231(4) 0.9649(3) 0.9069(5) 0.0713(19) Uani 1 1 d . U . . .
C26 C 0.4244(5) 0.6817(4) 0.3550(7) 0.100(3) Uani 1 1 d D U . . .
H26A H 0.386778 0.664879 0.380150 0.120 Uiso 1 1 calc R U . . .
H26B H 0.429686 0.713701 0.321019 0.120 Uiso 1 1 calc R U . . .
O7 O 0.4222(4) 0.6794(3) 0.5775(6) 0.120(3) Uani 1 1 d . U . . .
C28 C 0.6186(4) 1.0029(3) 0.8491(7) 0.091(3) Uani 1 1 d . U . . .
C30 C 0.5774(4) 0.9665(3) 0.9015(6) 0.090(3) Uani 1 1 d . U . . .
C32 C 0.4147(3) 0.8836(3) 0.7574(5) 0.079(2) Uani 1 1 d . U . . .
C34 C 0.4714(3) 0.8833(3) 0.4565(5) 0.0628(16) Uani 1 1 d . U . . .
H34 H 0.480683 0.890742 0.400385 0.075 Uiso 1 1 calc R U . . .
C36 C 0.4411(4) 0.7265(4) 0.5518(6) 0.084(2) Uani 1 1 d . U . . .
C38 C 0.4134(4) 0.7931(4) 0.7337(6) 0.090(3) Uani 1 1 d . U . . .
H38 H 0.402478 0.784071 0.789081 0.107 Uiso 1 1 calc R U . . .
C40 C 0.4191(4) 0.7556(3) 0.6851(6) 0.085(2) Uani 1 1 d . U . . .
H40 H 0.412074 0.720606 0.706649 0.102 Uiso 1 1 calc R U . . .
C42 C 0.4551(4) 0.9909(4) 0.8548(5) 0.078(2) Uani 1 1 d D U . . .
H42 H 0.430927 0.957623 0.889563 0.093 Uiso 1 1 calc R U . . .
C44 C 0.7865(5) 0.9233(6) 0.6815(8) 0.138(5) Uani 1 1 d D U . . .
C46 C 0.5885(5) 0.9323(4) 0.9509(7) 0.099(3) Uani 1 1 d . U . . .
H46 H 0.560297 0.906987 0.987164 0.119 Uiso 1 1 calc R U . . .
C48 C 0.4558(4) 1.0405(5) 0.8932(7) 0.095(3) Uani 1 1 d D U . . .
H48A H 0.478613 1.074395 0.859738 0.114 Uiso 1 1 calc R U . . .
H48B H 0.472761 1.047082 0.948154 0.114 Uiso 1 1 calc R U . . .
C50 C 0.6499(4) 1.0763(4) 0.7501(8) 0.099(3) Uani 1 1 d . U . . .
H50 H 0.645420 1.104222 0.722853 0.119 Uiso 1 1 calc R U . . .
C52 C 0.3663(4) 1.0182(5) 0.8187(6) 0.097(3) Uani 1 1 d D U . . .
H52A H 0.386724 1.051390 0.783139 0.117 Uiso 1 1 calc R U . . .
H52B H 0.327311 1.010334 0.824974 0.117 Uiso 1 1 calc R U . . .
C54 C 0.4682(4) 0.7035(4) 0.4220(7) 0.092(3) Uani 1 1 d D U . . .
H54 H 0.460018 0.670667 0.457407 0.111 Uiso 1 1 calc R U . . .
N3 N 0.5722(4) 0.7534(3) 0.4541(8) 0.117(3) Uani 1 1 d D U . . .
C56 C 0.3665(3) 0.9680(5) 0.7807(6) 0.095(3) Uani 1 1 d D U . . .
H56A H 0.349072 0.960433 0.725930 0.114 Uiso 1 1 calc R U . . .
H56B H 0.344614 0.934289 0.814974 0.114 Uiso 1 1 calc R U . . .
C58 C 0.4275(3) 0.9811(4) 0.7740(5) 0.081(2) Uani 1 1 d D U . . .
H58 H 0.448105 1.017325 0.743573 0.097 Uiso 1 1 calc R U . . .
C60 C 0.4892(5) 0.6577(5) 0.2770(9) 0.124(4) Uani 1 1 d D U . . .
H60A H 0.490479 0.626219 0.250095 0.149 Uiso 1 1 calc R U . . .
H60B H 0.502667 0.688943 0.237320 0.149 Uiso 1 1 calc R U . . .
N2 N 0.7753(5) 0.9111(6) 0.7620(11) 0.169(5) Uani 1 1 d D U . . .
C62 C 0.3940(5) 1.0294(6) 0.8999(5) 0.099(3) Uani 1 1 d D U . . .
H62A H 0.372046 0.996760 0.936000 0.119 Uiso 1 1 calc R U . . .
H62B H 0.394591 1.062386 0.924733 0.119 Uiso 1 1 calc R U . . .
C64 C 0.7025(4) 1.0761(4) 0.7379(9) 0.106(3) Uani 1 1 d . U . . .
H64 H 0.729337 1.099525 0.698532 0.127 Uiso 1 1 calc R U . . .
C66 C 0.4267(5) 0.6385(5) 0.3006(9) 0.112(3) Uani 1 1 d D U . . .
H66A H 0.404582 0.633416 0.250510 0.134 Uiso 1 1 calc R U . . .
H66B H 0.409973 0.602025 0.329343 0.134 Uiso 1 1 calc R U . . .
O2 O 0.7968(4) 1.0664(4) 0.7233(11) 0.181(6) Uani 1 1 d . U . . .
C68 C 0.6694(4) 1.0051(4) 0.8399(8) 0.099(3) Uani 1 1 d . U . . .
C70 C 0.8149(5) 0.9439(5) 0.8244(12) 0.139(4) Uani 1 1 d D U . . .
H70 H 0.797174 0.928620 0.878640 0.167 Uiso 1 1 calc R U . . .
C72 C 0.6655(2) 0.8321(2) 0.4925(4) 0.121(4) Uani 1 1 d DG U . . .
C73 C 0.7132(3) 0.8818(3) 0.4706(4) 0.131(4) Uani 1 1 d G U . . .
H73 H 0.718305 0.894495 0.415680 0.157 Uiso 1 1 calc R U . . .
C37 C 0.7536(2) 0.9131(2) 0.5289(5) 0.132(4) Uani 1 1 d G U . . .
H37 H 0.786158 0.947040 0.513866 0.159 Uiso 1 1 calc R U . . .
C19 C 0.7461(2) 0.8945(2) 0.6092(5) 0.151(5) Uani 1 1 d DG U . . .
C39 C 0.6984(2) 0.8448(2) 0.6311(4) 0.143(5) Uani 1 1 d G U . . .
C5 C 0.65814(18) 0.81361(18) 0.5728(4) 0.142(5) Uani 1 1 d G U . . .
C41 C 0.6104(2) 0.7639(2) 0.5948(5) 0.141(5) Uani 1 1 d DG U . . .
C21 C 0.6030(3) 0.7454(3) 0.6751(5) 0.160(6) Uani 1 1 d G U . . .
H21 H 0.570420 0.711393 0.690096 0.192 Uiso 1 1 calc R U . . .
C43 C 0.6433(3) 0.7766(3) 0.7334(5) 0.168(6) Uani 1 1 d G U . . .
H43 H 0.638271 0.763937 0.788284 0.202 Uiso 1 1 calc R U . . .
C11 C 0.6910(3) 0.8263(3) 0.7114(4) 0.150(5) Uani 1 1 d DG U . . .
O9 O 0.7463(4) 0.9449(4) 0.9356(12) 0.226(8) Uani 1 1 d . U . . .
C45 C 0.5252(5) 0.7246(4) 0.3883(9) 0.115(3) Uani 1 1 d D U . . .
H45 H 0.531843 0.752277 0.344171 0.138 Uiso 1 1 calc R U . . .
C23 C 0.6800(4) 0.9706(4) 0.8934(9) 0.117(4) Uani 1 1 d . U . . .
C47 C 0.5679(6) 0.7272(4) 0.5287(9) 0.135(5) Uani 1 1 d D U . . .
C3 C 0.7112(4) 1.0406(4) 0.7860(9) 0.114(3) Uani 1 1 d . U . . .
C49 C 0.6376(4) 0.9341(4) 0.9488(9) 0.118(4) Uani 1 1 d . U . . .
H49 H 0.644381 0.910924 0.984428 0.142 Uiso 1 1 calc R U . . .
C25 C 0.5294(5) 0.6774(4) 0.3530(9) 0.113(3) Uani 1 1 d D U . . .
H25A H 0.517283 0.646605 0.393039 0.136 Uiso 1 1 calc R U . . .
H25B H 0.568379 0.689840 0.336194 0.136 Uiso 1 1 calc R U . . .
C51 C 0.8251(4) 1.0047(4) 0.8167(12) 0.141(4) Uani 1 1 d D U . . .
H51 H 0.841930 1.021556 0.762708 0.169 Uiso 1 1 calc R U . . .
C13 C 0.8640(4) 1.0359(5) 0.8850(11) 0.144(5) Uani 1 1 d D U . . .
H13A H 0.844593 1.017984 0.936480 0.173 Uiso 1 1 calc R U . . .
H13B H 0.869825 1.074358 0.884824 0.173 Uiso 1 1 calc R U . . .
C53 C 0.8727(6) 0.9479(6) 0.8232(11) 0.152(5) Uani 1 1 d D U . . .
H53A H 0.893431 0.968219 0.773689 0.183 Uiso 1 1 calc R U . . .
H53B H 0.867700 0.909713 0.821396 0.183 Uiso 1 1 calc R U . . .
C27 C 0.6215(4) 0.8017(4) 0.4265(9) 0.118(4) Uani 1 1 d D U . . .
C55 C 0.9213(5) 1.0409(5) 0.8877(14) 0.161(5) Uani 1 1 d D U . . .
H55A H 0.943899 1.064859 0.933673 0.193 Uiso 1 1 calc R U . . .
H55B H 0.942040 1.056519 0.836150 0.193 Uiso 1 1 calc R U . . .
C7 C 0.9070(6) 0.9790(6) 0.9000(13) 0.158(5) Uani 1 1 d D U . . .
H7A H 0.941638 0.976596 0.903847 0.190 Uiso 1 1 calc R U . . .
H7B H 0.884597 0.962949 0.950140 0.190 Uiso 1 1 calc R U . . .
C57 C 0.7643(4) 1.0402(4) 0.7770(10) 0.123(4) Uani 1 1 d . U . . .
C29 C 0.7340(4) 0.9715(4) 0.8965(11) 0.134(5) Uani 1 1 d . U . . .
N5 N 0.7702(4) 1.0018(4) 0.8288(10) 0.147(4) Uani 1 1 d . U . . .
O5 O 0.8304(4) 0.9751(3) 0.6488(13) 0.221(7) Uani 1 1 d . U . . .
O11 O 0.7267(6) 0.8418(6) 0.8480(12) 0.208(7) Uani 1 1 d . U . . .
C59 C 0.7311(8) 0.8586(8) 0.7829(12) 0.180(7) Uani 1 1 d D U . . .
C15 C 0.7381(7) 0.7486(7) 0.4607(6) 0.168(5) Uani 1 1 d D U . . .
C61 C 0.7816(5) 0.8019(5) 0.4211(4) 0.182(5) Uani 1 1 d DG U . . .
C31 C 0.7668(5) 0.8135(5) 0.3455(3) 0.201(6) Uani 1 1 d G U . . .
H31 H 0.733541 0.786179 0.319275 0.241 Uiso 1 1 calc DR U . . .
C63 C 0.8008(5) 0.8650(5) 0.3084(4) 0.204(6) Uani 1 1 d G U . . .
H63 H 0.790754 0.872920 0.256793 0.245 Uiso 1 1 calc R U . . .
C2 C 0.8496(5) 0.9049(5) 0.3469(5) 0.221(7) Uani 1 1 d G U . . .
H2 H 0.872796 0.940144 0.321488 0.266 Uiso 1 1 calc R U . . .
C65 C 0.8643(5) 0.8933(5) 0.4224(5) 0.221(7) Uani 1 1 d DG U . . .
H65 H 0.897626 0.920626 0.448664 0.265 Uiso 1 1 calc DR U . . .
C33 C 0.8303(5) 0.8418(5) 0.4595(5) 0.195(6) Uani 1 1 d DG U . . .
C67 C 0.6847(7) 0.7076(5) 0.4247(11) 0.163(5) Uani 1 1 d D U . . .
H67 H 0.675603 0.714334 0.371571 0.195 Uiso 1 1 calc DR U . . .
C17 C 0.6475(7) 0.6601(7) 0.4646(7) 0.173(6) Uani 1 1 d D U . . .
H17 H 0.611909 0.635884 0.440886 0.207 Uiso 1 1 calc R U . . .
O3 O 0.5961(9) 0.9387(11) 0.6216(16) 0.278(9) Uani 1 1 d D U . A 2
C69 C 0.6507(14) 0.9497(17) 0.589(2) 0.293(12) Uani 1 1 d D U . A 2
H69A H 0.674508 0.989164 0.572068 0.352 Uiso 1 1 calc R U . A 2
H69B H 0.646354 0.924359 0.543601 0.352 Uiso 1 1 calc R U . A 2
C35 C 0.6736(10) 0.9361(14) 0.667(2) 0.244(10) Uani 1 1 d D U . A 2
H35A H 0.708040 0.934368 0.656045 0.293 Uiso 1 1 calc R U . A 2
H35B H 0.680733 0.963194 0.711565 0.293 Uiso 1 1 calc R U . A 2
C71 C 0.6237(12) 0.8788(12) 0.685(2) 0.257(11) Uani 1 1 d D U . A 2
H71A H 0.619610 0.850760 0.643798 0.309 Uiso 1 1 calc R U . A 2
H71B H 0.626383 0.865322 0.740030 0.309 Uiso 1 1 calc R U . A 2
C9 C 0.5766(11) 0.8916(13) 0.680(2) 0.247(10) Uani 1 1 d D U . A 2
H9A H 0.541765 0.858493 0.660570 0.297 Uiso 1 1 calc R U . A 2
H9B H 0.569308 0.902558 0.734350 0.297 Uiso 1 1 calc R U . A 2

loop_
_atom_site_aniso_label
_atom_site_aniso_U_11
_atom_site_aniso_U_22
_atom_site_aniso_U_33
_atom_site_aniso_U_23
_atom_site_aniso_U_13
_atom_site_aniso_U_12
O1 0.071(4) 0.047(3) 0.149(5) 0.025(3) 0.031(4) 0.034(3)
O4 0.051(3) 0.063(3) 0.145(5) 0.021(3) -0.008(3) 0.029(3)
O6 0.063(3) 0.060(3) 0.110(4) 0.034(3) 0.018(3) 0.029(3)
N1 0.054(3) 0.050(3) 0.147(6) 0.015(4) 0.007(4) 0.027(3)
O8 0.110(5) 0.064(3) 0.073(3) 0.012(2) 0.017(3) 0.051(3)
N4 0.075(4) 0.049(3) 0.086(3) 0.003(3) -0.010(3) 0.030(3)
O10 0.081(5) 0.069(5) 0.309(13) 0.042(7) 0.054(7) 0.044(4)
C1 0.037(3) 0.068(4) 0.077(4) 0.018(3) 0.001(3) 0.009(3)
C4 0.039(3) 0.065(4) 0.127(6) 0.006(4) 0.004(4) 0.029(3)
N6 0.052(3) 0.060(3) 0.069(3) 0.012(3) -0.003(2) 0.005(3)
C6 0.033(3) 0.054(4) 0.081(4) 0.015(3) -0.007(3) 0.010(3)
O12 0.146(7) 0.072(4) 0.063(3) 0.023(3) 0.011(3) 0.021(4)
O13 0.060(4) 0.041(3) 0.279(10) 0.057(5) -0.026(5) -0.003(3)
C8 0.063(4) 0.030(3) 0.109(5) 0.019(3) -0.022(4) 0.011(3)
C10 0.043(3) 0.061(4) 0.091(5) 0.019(4) -0.007(3) 0.007(3)
C12 0.054(4) 0.047(3) 0.085(4) 0.000(3) -0.002(3) 0.019(3)
C14 0.038(3) 0.050(4) 0.115(5) 0.003(3) 0.006(3) 0.024(3)
C16 0.053(4) 0.050(4) 0.098(5) 0.017(3) -0.006(3) 0.018(3)
C18 0.047(4) 0.034(3) 0.156(7) 0.018(4) -0.020(4) 0.010(3)
C20 0.047(3) 0.050(4) 0.103(5) 0.034(3) 0.003(3) 0.014(3)
C22 0.059(4) 0.044(4) 0.117(6) 0.002(4) -0.020(4) 0.007(3)
C24 0.084(5) 0.057(4) 0.073(4) -0.002(3) -0.021(4) 0.035(4)
C26 0.083(6) 0.074(5) 0.152(8) 0.011(5) 0.015(6) 0.045(5)
O7 0.127(6) 0.050(3) 0.157(6) 0.032(4) 0.036(5) 0.024(4)
C28 0.058(4) 0.046(4) 0.145(7) 0.013(4) -0.023(4) 0.009(3)
C30 0.070(5) 0.023(3) 0.143(6) 0.003(3) -0.054(5) -0.001(3)
C32 0.057(4) 0.062(4) 0.065(4) 0.002(3) -0.031(3) -0.009(3)
C34 0.041(3) 0.045(3) 0.098(5) 0.012(3) 0.007(3) 0.018(3)
C36 0.066(5) 0.056(4) 0.122(6) 0.019(4) 0.000(4) 0.025(4)
C38 0.074(5) 0.054(4) 0.110(6) 0.028(4) -0.010(4) 0.009(4)
C40 0.071(5) 0.045(4) 0.122(6) 0.013(4) -0.016(4) 0.016(4)
C42 0.062(4) 0.071(5) 0.095(5) 0.024(4) -0.006(4) 0.030(4)
C44 0.048(5) 0.105(8) 0.239(12) 0.006(9) -0.034(7) 0.022(5)
C46 0.091(6) 0.051(4) 0.141(7) 0.011(5) -0.037(5) 0.026(4)
C48 0.086(6) 0.091(6) 0.114(6) 0.002(5) -0.017(5) 0.049(5)
C50 0.054(4) 0.051(4) 0.191(9) 0.028(5) -0.003(5) 0.024(4)
C52 0.061(5) 0.141(8) 0.093(5) 0.015(5) -0.008(4) 0.053(5)
C54 0.075(5) 0.048(4) 0.159(7) 0.008(4) 0.010(5) 0.035(4)
N3 0.084(5) 0.049(4) 0.218(8) 0.034(5) 0.005(6) 0.033(4)
C56 0.043(4) 0.113(7) 0.104(6) 0.019(5) 0.013(4) 0.020(4)
C58 0.052(4) 0.068(4) 0.105(5) 0.023(4) -0.011(4) 0.017(3)
C60 0.131(9) 0.063(5) 0.192(10) 0.030(6) 0.055(8) 0.058(6)
N2 0.090(7) 0.105(7) 0.277(12) 0.008(8) -0.068(8) 0.022(6)
C62 0.099(6) 0.130(8) 0.084(5) 0.000(5) 0.000(5) 0.070(6)
C64 0.057(5) 0.061(5) 0.188(9) 0.038(5) -0.002(5) 0.021(4)
C66 0.096(7) 0.083(6) 0.171(9) 0.019(6) 0.042(6) 0.056(5)
O2 0.071(5) 0.082(5) 0.394(17) 0.086(8) 0.034(8) 0.041(4)
C68 0.053(4) 0.046(4) 0.190(8) 0.032(5) -0.012(5) 0.017(3)
C70 0.072(6) 0.075(6) 0.253(11) 0.002(7) -0.058(7) 0.023(5)
C72 0.058(5) 0.062(5) 0.243(11) -0.001(6) -0.001(6) 0.032(4)
C73 0.064(5) 0.072(6) 0.260(12) 0.028(7) 0.036(7) 0.036(5)
C37 0.061(5) 0.068(6) 0.253(13) -0.013(7) -0.003(7) 0.022(5)
C19 0.076(6) 0.101(8) 0.250(12) 0.002(8) -0.043(8) 0.025(6)
C39 0.095(7) 0.072(6) 0.243(11) 0.037(7) -0.055(8) 0.026(5)
C5 0.097(7) 0.074(6) 0.250(11) 0.049(7) -0.031(8) 0.040(5)
C41 0.090(7) 0.065(6) 0.234(11) 0.043(7) -0.042(7) 0.014(5)
C21 0.120(9) 0.079(7) 0.212(12) 0.022(8) -0.045(9) -0.002(7)
C43 0.130(10) 0.097(8) 0.241(13) 0.047(9) -0.057(10) 0.029(7)
C11 0.086(7) 0.079(7) 0.250(12) 0.024(8) -0.050(8) 0.015(5)
O9 0.074(5) 0.101(6) 0.453(19) 0.130(9) -0.083(8) 0.008(4)
C45 0.083(6) 0.052(5) 0.209(10) 0.021(6) 0.004(6) 0.034(4)
C23 0.069(5) 0.063(5) 0.194(9) 0.035(6) -0.042(6) 0.013(4)
C47 0.113(8) 0.053(5) 0.229(11) 0.042(6) -0.026(8) 0.033(5)
C3 0.060(5) 0.068(5) 0.206(9) 0.033(6) -0.017(6) 0.026(4)
C49 0.078(6) 0.052(4) 0.185(9) 0.023(5) -0.075(6) 0.002(4)
C25 0.076(6) 0.067(5) 0.215(10) 0.021(6) 0.030(6) 0.050(5)
C51 0.055(5) 0.072(6) 0.295(12) 0.014(7) -0.022(7) 0.031(4)
C13 0.053(5) 0.088(7) 0.289(13) 0.017(8) -0.027(7) 0.034(5)
C53 0.098(8) 0.092(8) 0.253(13) -0.012(9) -0.049(9) 0.037(7)
C27 0.070(6) 0.064(5) 0.234(11) 0.034(7) 0.031(7) 0.043(5)
C55 0.077(7) 0.086(7) 0.314(14) -0.021(9) -0.039(9) 0.036(6)
C7 0.101(8) 0.115(9) 0.286(14) -0.018(9) -0.033(9) 0.074(7)
C57 0.055(5) 0.065(5) 0.249(11) 0.056(6) -0.013(6) 0.029(4)
C29 0.060(5) 0.063(5) 0.250(11) 0.046(7) -0.055(6) 0.008(4)
N5 0.062(5) 0.068(5) 0.290(11) 0.046(6) -0.035(6) 0.016(4)
O5 0.066(5) 0.045(4) 0.52(2) -0.032(8) -0.037(9) 0.003(4)
O11 0.133(9) 0.121(9) 0.269(15) 0.007(9) -0.091(10) -0.012(7)
C59 0.116(10) 0.102(9) 0.254(14) 0.013(10) -0.063(11) 0.005(8)
C15 0.162(8) 0.163(8) 0.202(9) 0.001(7) 0.026(7) 0.099(7)
C61 0.193(8) 0.171(8) 0.219(8) 0.011(7) 0.008(7) 0.119(6)
C31 0.201(9) 0.199(9) 0.237(10) -0.002(8) 0.027(8) 0.126(7)
C63 0.214(10) 0.199(9) 0.240(10) 0.002(8) 0.015(8) 0.134(8)
C2 0.223(10) 0.213(10) 0.248(10) 0.009(8) 0.019(8) 0.124(8)
C65 0.212(10) 0.210(10) 0.233(10) -0.010(8) 0.009(8) 0.099(8)
C33 0.199(9) 0.187(9) 0.226(10) 0.008(8) 0.001(8) 0.117(7)
C67 0.156(8) 0.145(8) 0.198(9) -0.011(7) 0.008(7) 0.084(7)
C17 0.144(9) 0.149(9) 0.193(10) -0.033(8) 0.003(8) 0.051(8)
O3 0.194(13) 0.285(16) 0.359(16) 0.025(14) -0.021(13) 0.122(13)
C69 0.230(17) 0.295(18) 0.332(19) -0.005(16) 0.030(16) 0.114(15)
C35 0.190(15) 0.271(18) 0.299(17) -0.014(15) 0.023(14) 0.136(13)
C71 0.241(17) 0.251(17) 0.297(17) -0.004(15) -0.011(15) 0.136(14)
C9 0.229(16) 0.231(16) 0.314(17) 0.063(13) -0.052(14) 0.139(13)

_geom_special_details            
;
 All esds (except the esd in the dihedral angle between two l.s. planes)
 are estimated using the full covariance matrix.  The cell esds are taken
 into account individually in the estimation of esds in distances, angles
 and torsion angles; correlations between esds in cell parameters are only
 used when they are defined by crystal symmetry.  An approximate (isotropic)
 treatment of cell esds is used for estimating esds involving l.s. planes.
;
loop_
_geom_bond_atom_site_label_1
_geom_bond_atom_site_label_2
_geom_bond_distance
_geom_bond_site_symmetry_2
_geom_bond_publ_flag
O1 C4 1.245(11) . ?
O4 C8 1.217(9) . ?
O6 C1 1.266(10) . ?
N1 C4 1.383(11) . ?
N1 C36 1.368(12) . ?
N1 C54 1.522(12) . ?
O8 C24 1.234(10) . ?
N4 C8 1.392(11) . ?
N4 C24 1.390(10) . ?
N4 C42 1.485(11) . ?
O10 C27 1.196(16) . ?
C1 N6 1.327(9) . ?
C1 C6 1.474(12) . ?
C4 C14 1.446(12) . ?
N6 C32 1.428(11) . ?
N6 C58 1.551(13) . ?
C6 C10 1.407(11) . ?
C6 C12 1.415(10) . ?
O12 C32 1.157(10) . ?
O13 C47 1.199(12) . ?
C8 C18 1.522(12) . ?
C10 C16 1.389(13) . ?
C10 C22 1.448(13) . ?
C12 H12 0.9500 . ?
C12 C34 1.410(11) . ?
C14 C16 1.361(12) . ?
C14 C34 1.418(10) . ?
C16 C20 1.405(10) . ?
C18 C28 1.480(12) . ?
C18 C50 1.298(14) . ?
C20 C36 1.559(14) . ?
C20 C40 1.328(13) . ?
C22 C32 1.525(14) . ?
C22 C38 1.380(12) . ?
C24 C30 1.477(14) . ?
C26 H26A 0.9900 . ?
C26 H26B 0.9900 . ?
C26 C54 1.516(14) . ?
C26 C66 1.514(14) . ?
O7 C36 1.208(11) . ?
C28 C30 1.377(15) . ?
C28 C68 1.378(15) . ?
C30 C46 1.387(12) . ?
C34 H34 0.9500 . ?
C38 H38 0.9500 . ?
C38 C40 1.376(16) . ?
C40 H40 0.9500 . ?
C42 H42 1.0000 . ?
C42 C48 1.496(13) . ?
C42 C58 1.484(11) . ?
C44 N2 1.359(18) . ?
C44 C19 1.546(7) . ?
C44 O5 1.436(19) . ?
C46 H46 0.9500 . ?
C46 C49 1.328(17) . ?
C48 H48A 0.9900 . ?
C48 H48B 0.9900 . ?
C48 C62 1.573(14) . ?
C50 H50 0.9500 . ?
C50 C64 1.465(14) . ?
C52 H52A 0.9900 . ?
C52 H52B 0.9900 . ?
C52 C56 1.518(15) . ?
C52 C62 1.487(12) . ?
C54 H54 1.0000 . ?
C54 C45 1.481(14) . ?
N3 C45 1.564(17) . ?
N3 C47 1.395(15) . ?
N3 C27 1.418(13) . ?
C56 H56A 0.9900 . ?
C56 H56B 0.9900 . ?
C56 C58 1.535(11) . ?
C58 H58 1.0000 . ?
C60 H60A 0.9900 . ?
C60 H60B 0.9900 . ?
C60 C66 1.574(15) . ?
C60 C25 1.573(17) . ?
N2 C70 1.44(2) . ?
N2 C59 1.389(18) . ?
C62 H62A 0.9900 . ?
C62 H62B 0.9900 . ?
C64 H64 0.9500 . ?
C64 C3 1.368(14) . ?
C66 H66A 0.9900 . ?
C66 H66B 0.9900 . ?
O2 C57 1.204(18) . ?
C68 C23 1.428(13) . ?
C68 C3 1.391(16) . ?
C70 H70 1.0000 . ?
C70 C51 1.558(14) . ?
C70 C53 1.540(17) . ?
C72 C73 1.3900 . ?
C72 C5 1.3900 . ?
C72 C27 1.526(11) . ?
C73 H73 0.9500 . ?
C73 C37 1.3900 . ?
C37 H37 0.9500 . ?
C37 C19 1.3900 . ?
C19 C39 1.3900 . ?
C39 C5 1.3900 . ?
C39 C11 1.3900 . ?
C5 C41 1.3900 . ?
C41 C21 1.3900 . ?
C41 C47 1.544(11) . ?
C21 H21 0.9500 . ?
C21 C43 1.3900 . ?
C43 H43 0.9500 . ?
C43 C11 1.3900 . ?
C11 C59 1.549(12) . ?
O9 C29 1.143(12) . ?
C45 H45 1.0000 . ?
C45 C25 1.477(14) . ?
C23 C49 1.424(18) . ?
C23 C29 1.476(16) . ?
C3 C57 1.474(16) . ?
C49 H49 0.9500 . ?
C25 H25A 0.9900 . ?
C25 H25B 0.9900 . ?
C51 H51 1.0000 . ?
C51 C13 1.490(17) . ?
C51 N5 1.489(16) . ?
C13 H13A 0.9900 . ?
C13 H13B 0.9900 . ?
C13 C55 1.514(14) . ?
C53 H53A 0.9900 . ?
C53 H53B 0.9900 . ?
C53 C7 1.550(18) . ?
C55 H55A 0.9900 . ?
C55 H55B 0.9900 . ?
C55 C7 1.559(16) . ?
C7 H7A 0.9900 . ?
C7 H7B 0.9900 . ?
C57 N5 1.428(14) . ?
C29 N5 1.45(2) . ?
O11 C59 1.15(2) . ?
C15 C15 1.382(18) 4_556 ?
C15 C61 1.501(17) . ?
C15 C67 1.458(19) . ?
C61 C31 1.3900 . ?
C61 C33 1.3900 . ?
C31 H31 0.9500 . ?
C31 C63 1.3900 . ?
C63 H63 0.9500 . ?
C63 C2 1.3900 . ?
C2 H2 0.9500 . ?
C2 C65 1.3900 . ?
C65 H65 0.9500 . ?
C65 C33 1.3900 . ?
C33 C33 1.437(8) 4_556 ?
C67 H67 0.9500 . ?
C67 C17 1.360(17) . ?
C17 C17 1.31(2) 4_556 ?
C17 H17 0.9500 . ?
O3 C69 1.477(19) . ?
O3 C9 1.483(19) . ?
C69 H69A 0.9900 . ?
C69 H69B 0.9900 . ?
C69 C35 1.549(18) . ?
C35 H35A 0.9900 . ?
C35 H35B 0.9900 . ?
C35 C71 1.516(18) . ?
C71 H71A 0.9900 . ?
C71 H71B 0.9900 . ?
C71 C9 1.508(18) . ?
C9 H9A 0.9900 . ?
C9 H9B 0.9900 . ?

loop_
_geom_angle_atom_site_label_1
_geom_angle_atom_site_label_2
_geom_angle_atom_site_label_3
_geom_angle
_geom_angle_site_symmetry_1
_geom_angle_site_symmetry_3
_geom_angle_publ_flag
C4 N1 C54 118.5(8) . . ?
C36 N1 C4 126.1(8) . . ?
C36 N1 C54 115.4(7) . . ?
C8 N4 C42 118.7(6) . . ?
C24 N4 C8 123.1(7) . . ?
C24 N4 C42 118.2(7) . . ?
O6 C1 N6 121.0(8) . . ?
O6 C1 C6 118.2(6) . . ?
N6 C1 C6 120.8(7) . . ?
O1 C4 N1 120.7(8) . . ?
O1 C4 C14 122.2(8) . . ?
N1 C4 C14 117.0(8) . . ?
C1 N6 C32 124.8(7) . . ?
C1 N6 C58 117.5(7) . . ?
C32 N6 C58 117.2(6) . . ?
C10 C6 C1 119.8(7) . . ?
C10 C6 C12 117.9(8) . . ?
C12 C6 C1 122.3(6) . . ?
O4 C8 N4 124.7(8) . . ?
O4 C8 C18 116.5(7) . . ?
N4 C8 C18 118.7(6) . . ?
C6 C10 C22 118.3(9) . . ?
C16 C10 C6 122.8(7) . . ?
C16 C10 C22 118.8(7) . . ?
C6 C12 H12 120.2 . . ?
C34 C12 C6 119.6(7) . . ?
C34 C12 H12 120.2 . . ?
C16 C14 C4 120.5(7) . . ?
C16 C14 C34 121.5(7) . . ?
C34 C14 C4 118.1(8) . . ?
C10 C16 C20 117.0(8) . . ?
C14 C16 C10 118.6(7) . . ?
C14 C16 C20 124.3(8) . . ?
C28 C18 C8 117.1(8) . . ?
C50 C18 C8 124.1(7) . . ?
C50 C18 C28 118.8(8) . . ?
C16 C20 C36 115.3(7) . . ?
C40 C20 C16 124.6(9) . . ?
C40 C20 C36 120.1(7) . . ?
C10 C22 C32 121.3(7) . . ?
C38 C22 C10 119.7(10) . . ?
C38 C22 C32 119.0(9) . . ?
O8 C24 N4 119.1(8) . . ?
O8 C24 C30 121.6(7) . . ?
N4 C24 C30 119.3(8) . . ?
H26A C26 H26B 107.7 . . ?
C54 C26 H26A 108.8 . . ?
C54 C26 H26B 108.8 . . ?
C66 C26 H26A 108.8 . . ?
C66 C26 H26B 108.8 . . ?
C66 C26 C54 113.6(9) . . ?
C30 C28 C18 120.6(9) . . ?
C68 C28 C18 115.9(9) . . ?
C68 C28 C30 123.4(8) . . ?
C28 C30 C24 120.9(7) . . ?
C28 C30 C46 118.5(10) . . ?
C46 C30 C24 120.6(10) . . ?
N6 C32 C22 113.7(7) . . ?
O12 C32 N6 122.5(9) . . ?
O12 C32 C22 123.8(8) . . ?
C12 C34 C14 119.4(7) . . ?
C12 C34 H34 120.3 . . ?
C14 C34 H34 120.3 . . ?
N1 C36 C20 116.4(7) . . ?
O7 C36 N1 126.7(10) . . ?
O7 C36 C20 116.5(9) . . ?
C22 C38 H38 119.8 . . ?
C40 C38 C22 120.5(9) . . ?
C40 C38 H38 119.8 . . ?
C20 C40 C38 119.4(8) . . ?
C20 C40 H40 120.3 . . ?
C38 C40 H40 120.3 . . ?
N4 C42 H42 107.2 . . ?
N4 C42 C48 111.7(7) . . ?
C48 C42 H42 107.2 . . ?
C58 C42 N4 114.9(7) . . ?
C58 C42 H42 107.2 . . ?
C58 C42 C48 108.2(7) . . ?
N2 C44 C19 127.1(11) . . ?
N2 C44 O5 125.6(12) . . ?
O5 C44 C19 104.7(11) . . ?
C30 C46 H46 119.1 . . ?
C49 C46 C30 121.7(11) . . ?
C49 C46 H46 119.1 . . ?
C42 C48 H48A 109.8 . . ?
C42 C48 H48B 109.8 . . ?
C42 C48 C62 109.4(9) . . ?
H48A C48 H48B 108.2 . . ?
C62 C48 H48A 109.8 . . ?
C62 C48 H48B 109.8 . . ?
C18 C50 H50 118.0 . . ?
C18 C50 C64 124.1(8) . . ?
C64 C50 H50 118.0 . . ?
H52A C52 H52B 108.3 . . ?
C56 C52 H52A 109.9 . . ?
C56 C52 H52B 109.9 . . ?
C62 C52 H52A 109.9 . . ?
C62 C52 H52B 109.9 . . ?
C62 C52 C56 108.8(9) . . ?
N1 C54 H54 106.7 . . ?
C26 C54 N1 110.4(7) . . ?
C26 C54 H54 106.7 . . ?
C45 C54 N1 114.6(8) . . ?
C45 C54 C26 111.2(10) . . ?
C45 C54 H54 106.7 . . ?
C47 N3 C45 120.5(8) . . ?
C47 N3 C27 124.1(11) . . ?
C27 N3 C45 114.6(10) . . ?
C52 C56 H56A 110.0 . . ?
C52 C56 H56B 110.0 . . ?
C52 C56 C58 108.4(8) . . ?
H56A C56 H56B 108.4 . . ?
C58 C56 H56A 110.0 . . ?
C58 C56 H56B 110.0 . . ?
N6 C58 H58 106.3 . . ?
C42 C58 N6 115.3(7) . . ?
C42 C58 C56 112.4(8) . . ?
C42 C58 H58 106.3 . . ?
C56 C58 N6 109.7(7) . . ?
C56 C58 H58 106.3 . . ?
H60A C60 H60B 107.8 . . ?
C66 C60 H60A 109.1 . . ?
C66 C60 H60B 109.1 . . ?
C25 C60 H60A 109.1 . . ?
C25 C60 H60B 109.1 . . ?
C25 C60 C66 112.5(10) . . ?
C44 N2 C70 122.0(12) . . ?
C44 N2 C59 118.0(15) . . ?
C59 N2 C70 118.1(14) . . ?
C48 C62 H62A 109.3 . . ?
C48 C62 H62B 109.3 . . ?
C52 C62 C48 111.7(8) . . ?
C52 C62 H62A 109.3 . . ?
C52 C62 H62B 109.3 . . ?
H62A C62 H62B 107.9 . . ?
C50 C64 H64 121.6 . . ?
C3 C64 C50 116.8(10) . . ?
C3 C64 H64 121.6 . . ?
C26 C66 C60 110.4(10) . . ?
C26 C66 H66A 109.6 . . ?
C26 C66 H66B 109.6 . . ?
C60 C66 H66A 109.6 . . ?
C60 C66 H66B 109.6 . . ?
H66A C66 H66B 108.1 . . ?
C28 C68 C23 116.3(10) . . ?
C28 C68 C3 124.5(8) . . ?
C3 C68 C23 119.0(10) . . ?
N2 C70 H70 108.2 . . ?
N2 C70 C51 106.8(11) . . ?
N2 C70 C53 118.0(15) . . ?
C51 C70 H70 108.2 . . ?
C53 C70 H70 108.2 . . ?
C53 C70 C51 107.3(10) . . ?
C73 C72 C5 120.0 . . ?
C73 C72 C27 117.2(6) . . ?
C5 C72 C27 122.7(6) . . ?
C72 C73 H73 120.0 . . ?
C37 C73 C72 120.0 . . ?
C37 C73 H73 120.0 . . ?
C73 C37 H37 120.0 . . ?
C19 C37 C73 120.0 . . ?
C19 C37 H37 120.0 . . ?
C37 C19 C44 127.1(7) . . ?
C39 C19 C44 112.9(6) . . ?
C39 C19 C37 120.0 . . ?
C19 C39 C5 120.0 . . ?
C19 C39 C11 120.0 . . ?
C5 C39 C11 120.0 . . ?
C39 C5 C72 120.0 . . ?
C41 C5 C72 120.0 . . ?
C41 C5 C39 120.0 . . ?
C5 C41 C21 120.0 . . ?
C5 C41 C47 119.8(6) . . ?
C21 C41 C47 120.0(6) . . ?
C41 C21 H21 120.0 . . ?
C41 C21 C43 120.0 . . ?
C43 C21 H21 120.0 . . ?
C21 C43 H43 120.0 . . ?
C11 C43 C21 120.0 . . ?
C11 C43 H43 120.0 . . ?
C39 C11 C59 125.0(9) . . ?
C43 C11 C39 120.0 . . ?
C43 C11 C59 114.9(9) . . ?
C54 C45 N3 112.8(11) . . ?
C54 C45 H45 108.8 . . ?
N3 C45 H45 108.8 . . ?
C25 C45 C54 109.5(9) . . ?
C25 C45 N3 108.0(9) . . ?
C25 C45 H45 108.8 . . ?
C68 C23 C29 123.4(11) . . ?
C49 C23 C68 119.6(11) . . ?
C49 C23 C29 117.0(9) . . ?
O13 C47 N3 120.1(11) . . ?
O13 C47 C41 124.0(11) . . ?
N3 C47 C41 115.8(8) . . ?
C64 C3 C68 119.2(10) . . ?
C64 C3 C57 118.4(11) . . ?
C68 C3 C57 122.3(9) . . ?
C46 C49 C23 120.2(9) . . ?
C46 C49 H49 119.9 . . ?
C23 C49 H49 119.9 . . ?
C60 C25 H25A 110.7 . . ?
C60 C25 H25B 110.7 . . ?
C45 C25 C60 105.3(9) . . ?
C45 C25 H25A 110.7 . . ?
C45 C25 H25B 110.7 . . ?
H25A C25 H25B 108.8 . . ?
C70 C51 H51 111.4 . . ?
C13 C51 C70 104.5(11) . . ?
C13 C51 H51 111.4 . . ?
N5 C51 C70 107.4(9) . . ?
N5 C51 H51 111.4 . . ?
N5 C51 C13 110.5(13) . . ?
C51 C13 H13A 107.5 . . ?
C51 C13 H13B 107.5 . . ?
C51 C13 C55 119.4(14) . . ?
H13A C13 H13B 107.0 . . ?
C55 C13 H13A 107.5 . . ?
C55 C13 H13B 107.5 . . ?
C70 C53 H53A 109.5 . . ?
C70 C53 H53B 109.5 . . ?
C70 C53 C7 110.6(13) . . ?
H53A C53 H53B 108.1 . . ?
C7 C53 H53A 109.5 . . ?
C7 C53 H53B 109.5 . . ?
O10 C27 N3 120.4(11) . . ?
O10 C27 C72 125.0(10) . . ?
N3 C27 C72 114.4(10) . . ?
C13 C55 H55A 111.2 . . ?
C13 C55 H55B 111.2 . . ?
C13 C55 C7 102.8(11) . . ?
H55A C55 H55B 109.1 . . ?
C7 C55 H55A 111.2 . . ?
C7 C55 H55B 111.2 . . ?
C53 C7 C55 104.5(13) . . ?
C53 C7 H7A 110.9 . . ?
C53 C7 H7B 110.9 . . ?
C55 C7 H7A 110.9 . . ?
C55 C7 H7B 110.9 . . ?
H7A C7 H7B 108.9 . . ?
O2 C57 C3 120.8(9) . . ?
O2 C57 N5 123.6(11) . . ?
N5 C57 C3 115.2(11) . . ?
O9 C29 C23 128.8(14) . . ?
O9 C29 N5 117.5(15) . . ?
N5 C29 C23 112.3(9) . . ?
C57 N5 C51 111.7(12) . . ?
C57 N5 C29 125.8(11) . . ?
C29 N5 C51 121.4(10) . . ?
N2 C59 C11 114.4(14) . . ?
O11 C59 N2 120.8(13) . . ?
O11 C59 C11 124.8(14) . . ?
C15 C15 C61 117.4(5) 4_556 . ?
C15 C15 C67 116.8(8) 4_556 . ?
C67 C15 C61 125.7(8) . . ?
C31 C61 C15 115.4(5) . . ?
C31 C61 C33 120.0 . . ?
C33 C61 C15 124.0(5) . . ?
C61 C31 H31 120.0 . . ?
C63 C31 C61 120.0 . . ?
C63 C31 H31 120.0 . . ?
C31 C63 H63 120.0 . . ?
C2 C63 C31 120.0 . . ?
C2 C63 H63 120.0 . . ?
C63 C2 H2 120.0 . . ?
C63 C2 C65 120.0 . . ?
C65 C2 H2 120.0 . . ?
C2 C65 H65 120.0 . . ?
C33 C65 C2 120.0 . . ?
C33 C65 H65 120.0 . . ?
C61 C33 C33 118.48(7) . 4_556 ?
C65 C33 C61 120.0 . . ?
C65 C33 C33 121.3(2) . 4_556 ?
C15 C67 H67 118.9 . . ?
C17 C67 C15 122.2(17) . . ?
C17 C67 H67 118.9 . . ?
C67 C17 H17 119.7 . . ?
C17 C17 C67 120.7(11) 4_556 . ?
C17 C17 H17 119.7 4_556 . ?
C69 O3 C9 107(2) . . ?
O3 C69 H69A 112.0 . . ?
O3 C69 H69B 112.0 . . ?
O3 C69 C35 98.7(18) . . ?
H69A C69 H69B 109.7 . . ?
C35 C69 H69A 112.0 . . ?
C35 C69 H69B 112.0 . . ?
C69 C35 H35A 112.1 . . ?
C69 C35 H35B 112.1 . . ?
H35A C35 H35B 109.7 . . ?
C71 C35 C69 98.4(19) . . ?
C71 C35 H35A 112.1 . . ?
C71 C35 H35B 112.1 . . ?
C35 C71 H71A 111.7 . . ?
C35 C71 H71B 111.7 . . ?
H71A C71 H71B 109.4 . . ?
C9 C71 C35 100.6(16) . . ?
C9 C71 H71A 111.7 . . ?
C9 C71 H71B 111.7 . . ?
O3 C9 C71 105.2(18) . . ?
O3 C9 H9A 110.7 . . ?
O3 C9 H9B 110.7 . . ?
C71 C9 H9A 110.7 . . ?
C71 C9 H9B 110.7 . . ?
H9A C9 H9B 108.8 . . ?

loop_
_geom_torsion_atom_site_label_1
_geom_torsion_atom_site_label_2
_geom_torsion_atom_site_label_3
_geom_torsion_atom_site_label_4
_geom_torsion
_geom_torsion_site_symmetry_1
_geom_torsion_site_symmetry_2
_geom_torsion_site_symmetry_3
_geom_torsion_site_symmetry_4
_geom_torsion_publ_flag
O1 C4 C14 C16 -175.1(7) . . . . ?
O1 C4 C14 C34 6.9(11) . . . . ?
O4 C8 C18 C28 -177.3(8) . . . . ?
O4 C8 C18 C50 5.1(15) . . . . ?
O6 C1 N6 C32 169.7(7) . . . . ?
O6 C1 N6 C58 -2.1(10) . . . . ?
O6 C1 C6 C10 -178.6(6) . . . . ?
O6 C1 C6 C12 2.5(10) . . . . ?
N1 C4 C14 C16 7.8(11) . . . . ?
N1 C4 C14 C34 -170.3(7) . . . . ?
N1 C54 C45 N3 47.6(11) . . . . ?
N1 C54 C45 C25 167.9(10) . . . . ?
O8 C24 C30 C28 -172.9(9) . . . . ?
O8 C24 C30 C46 5.2(13) . . . . ?
N4 C8 C18 C28 -0.8(12) . . . . ?
N4 C8 C18 C50 -178.4(10) . . . . ?
N4 C24 C30 C28 5.6(12) . . . . ?
N4 C24 C30 C46 -176.3(8) . . . . ?
N4 C42 C48 C62 -175.2(7) . . . . ?
N4 C42 C58 N6 46.3(9) . . . . ?
N4 C42 C58 C56 173.1(8) . . . . ?
C1 N6 C32 O12 -166.6(8) . . . . ?
C1 N6 C32 C22 13.2(10) . . . . ?
C1 N6 C58 C42 -138.3(7) . . . . ?
C1 N6 C58 C56 93.7(8) . . . . ?
C1 C6 C10 C16 -179.2(7) . . . . ?
C1 C6 C10 C22 3.1(10) . . . . ?
C1 C6 C12 C34 178.3(6) . . . . ?
C4 N1 C36 C20 -1.7(12) . . . . ?
C4 N1 C36 O7 170.5(10) . . . . ?
C4 N1 C54 C26 -70.5(10) . . . . ?
C4 N1 C54 C45 56.0(12) . . . . ?
C4 C14 C16 C10 176.2(7) . . . . ?
C4 C14 C16 C20 -6.2(12) . . . . ?
C4 C14 C34 C12 -177.0(7) . . . . ?
N6 C1 C6 C10 3.6(10) . . . . ?
N6 C1 C6 C12 -175.2(6) . . . . ?
C6 C1 N6 C32 -12.7(11) . . . . ?
C6 C1 N6 C58 175.5(6) . . . . ?
C6 C10 C16 C14 3.5(11) . . . . ?
C6 C10 C16 C20 -174.2(7) . . . . ?
C6 C10 C22 C32 -1.7(11) . . . . ?
C6 C10 C22 C38 176.7(7) . . . . ?
C6 C12 C34 C14 -1.6(10) . . . . ?
C8 N4 C24 O8 170.8(7) . . . . ?
C8 N4 C24 C30 -7.8(11) . . . . ?
C8 N4 C42 C48 -71.0(9) . . . . ?
C8 N4 C42 C58 52.8(10) . . . . ?
C8 C18 C28 C30 -1.1(14) . . . . ?
C8 C18 C28 C68 176.1(9) . . . . ?
C8 C18 C50 C64 -172.4(11) . . . . ?
C10 C6 C12 C34 -0.6(10) . . . . ?
C10 C16 C20 C36 178.1(7) . . . . ?
C10 C16 C20 C40 -4.4(12) . . . . ?
C10 C22 C32 N6 -5.8(10) . . . . ?
C10 C22 C32 O12 174.1(8) . . . . ?
C10 C22 C38 C40 -0.8(13) . . . . ?
C12 C6 C10 C16 -0.3(10) . . . . ?
C12 C6 C10 C22 -178.0(6) . . . . ?
C14 C16 C20 C36 0.5(11) . . . . ?
C14 C16 C20 C40 177.9(8) . . . . ?
C16 C10 C22 C32 -179.5(7) . . . . ?
C16 C10 C22 C38 -1.0(12) . . . . ?
C16 C14 C34 C12 4.9(10) . . . . ?
C16 C20 C36 N1 3.4(11) . . . . ?
C16 C20 C36 O7 -169.6(9) . . . . ?
C16 C20 C40 C38 2.7(13) . . . . ?
C18 C28 C30 C24 -1.2(14) . . . . ?
C18 C28 C30 C46 -179.4(9) . . . . ?
C18 C28 C68 C23 177.5(10) . . . . ?
C18 C28 C68 C3 1.3(18) . . . . ?
C18 C50 C64 C3 -9(2) . . . . ?
C22 C10 C16 C14 -178.8(7) . . . . ?
C22 C10 C16 C20 3.4(11) . . . . ?
C22 C38 C40 C20 0.1(14) . . . . ?
C24 N4 C8 O4 -178.4(8) . . . . ?
C24 N4 C8 C18 5.4(11) . . . . ?
C24 N4 C42 C48 106.9(8) . . . . ?
C24 N4 C42 C58 -129.3(8) . . . . ?
C24 C30 C46 C49 -178.0(10) . . . . ?
C26 C54 C45 N3 173.6(7) . . . . ?
C26 C54 C45 C25 -66.1(12) . . . . ?
C28 C18 C50 C64 10.0(18) . . . . ?
C28 C30 C46 C49 0.2(16) . . . . ?
C28 C68 C23 C49 3.6(18) . . . . ?
C28 C68 C23 C29 -174.7(13) . . . . ?
C28 C68 C3 C64 0(2) . . . . ?
C28 C68 C3 C57 -178.3(13) . . . . ?
C30 C28 C68 C23 -5.3(17) . . . . ?
C30 C28 C68 C3 178.5(11) . . . . ?
C30 C46 C49 C23 -1.7(18) . . . . ?
C32 N6 C58 C42 49.3(9) . . . . ?
C32 N6 C58 C56 -78.8(8) . . . . ?
C32 C22 C38 C40 177.7(8) . . . . ?
C34 C14 C16 C10 -5.8(11) . . . . ?
C34 C14 C16 C20 171.8(7) . . . . ?
C36 N1 C4 O1 179.0(8) . . . . ?
C36 N1 C4 C14 -3.8(12) . . . . ?
C36 N1 C54 C26 108.1(9) . . . . ?
C36 N1 C54 C45 -125.4(10) . . . . ?
C36 C20 C40 C38 -180.0(8) . . . . ?
C38 C22 C32 N6 175.8(7) . . . . ?
C38 C22 C32 O12 -4.4(13) . . . . ?
C40 C20 C36 N1 -174.1(8) . . . . ?
C40 C20 C36 O7 12.8(13) . . . . ?
C42 N4 C8 O4 -0.6(12) . . . . ?
C42 N4 C8 C18 -176.8(8) . . . . ?
C42 N4 C24 O8 -7.0(11) . . . . ?
C42 N4 C24 C30 174.4(7) . . . . ?
C42 C48 C62 C52 -58.3(12) . . . . ?
C44 N2 C70 C51 61(2) . . . . ?
C44 N2 C70 C53 -60(2) . . . . ?
C44 N2 C59 C11 -15(3) . . . . ?
C44 N2 C59 O11 164(2) . . . . ?
C44 C19 C39 C5 -179.4(8) . . . . ?
C44 C19 C39 C11 0.6(8) . . . . ?
C48 C42 C58 N6 172.0(7) . . . . ?
C48 C42 C58 C56 -61.3(10) . . . . ?
C50 C18 C28 C30 176.6(10) . . . . ?
C50 C18 C28 C68 -6.2(15) . . . . ?
C50 C64 C3 C68 3(2) . . . . ?
C50 C64 C3 C57 -178.6(12) . . . . ?
C52 C56 C58 N6 -168.8(7) . . . . ?
C52 C56 C58 C42 61.5(10) . . . . ?
C54 N1 C4 O1 -2.6(11) . . . . ?
C54 N1 C4 C14 174.6(7) . . . . ?
C54 N1 C36 C20 179.8(7) . . . . ?
C54 N1 C36 O7 -8.0(14) . . . . ?
C54 C26 C66 C60 -44.4(14) . . . . ?
C54 C45 C25 C60 67.2(13) . . . . ?
N3 C45 C25 C60 -169.6(9) . . . . ?
C56 C52 C62 C48 58.1(12) . . . . ?
C58 N6 C32 O12 5.2(11) . . . . ?
C58 N6 C32 C22 -174.9(6) . . . . ?
C58 C42 C48 C62 57.3(10) . . . . ?
N2 C44 C19 C37 167.2(13) . . . . ?
N2 C44 C19 C39 -13.4(19) . . . . ?
N2 C70 C51 C13 177.3(13) . . . . ?
N2 C70 C51 N5 60.0(19) . . . . ?
N2 C70 C53 C7 -173.6(13) . . . . ?
C62 C52 C56 C58 -58.2(11) . . . . ?
C64 C3 C57 O2 -7(2) . . . . ?
C64 C3 C57 N5 -179.6(13) . . . . ?
C66 C26 C54 N1 -178.3(9) . . . . ?
C66 C26 C54 C45 53.5(11) . . . . ?
C66 C60 C25 C45 -59.5(11) . . . . ?
O2 C57 N5 C51 9(2) . . . . ?
O2 C57 N5 C29 176.7(15) . . . . ?
C68 C28 C30 C24 -178.2(10) . . . . ?
C68 C28 C30 C46 3.6(16) . . . . ?
C68 C23 C49 C46 -0.2(19) . . . . ?
C68 C23 C29 O9 -178.1(19) . . . . ?
C68 C23 C29 N5 -12(2) . . . . ?
C68 C3 C57 O2 171.1(14) . . . . ?
C68 C3 C57 N5 -1(2) . . . . ?
C70 N2 C59 C11 -179.4(15) . . . . ?
C70 N2 C59 O11 -1(4) . . . . ?
C70 C51 C13 C55 61.1(18) . . . . ?
C70 C51 N5 C57 -142.9(14) . . . . ?
C70 C51 N5 C29 48(2) . . . . ?
C70 C53 C7 C55 -69.3(16) . . . . ?
C72 C73 C37 C19 0.0 . . . . ?
C72 C5 C41 C21 180.0 . . . . ?
C72 C5 C41 C47 4.4(8) . . . . ?
C73 C72 C5 C39 0.0 . . . . ?
C73 C72 C5 C41 180.0 . . . . ?
C73 C72 C27 O10 -1.5(13) . . . . ?
C73 C72 C27 N3 -175.9(6) . . . . ?
C73 C37 C19 C44 179.4(10) . . . . ?
C73 C37 C19 C39 0.0 . . . . ?
C37 C19 C39 C5 0.0 . . . . ?
C37 C19 C39 C11 180.0 . . . . ?
C19 C44 N2 C70 -174.9(12) . . . . ?
C19 C44 N2 C59 21(3) . . . . ?
C19 C39 C5 C72 0.0 . . . . ?
C19 C39 C5 C41 180.0 . . . . ?
C19 C39 C11 C43 180.0 . . . . ?
C19 C39 C11 C59 3.4(14) . . . . ?
C39 C5 C41 C21 0.0 . . . . ?
C39 C5 C41 C47 -175.6(8) . . . . ?
C39 C11 C59 N2 4(3) . . . . ?
C39 C11 C59 O11 -175(2) . . . . ?
C5 C72 C73 C37 0.0 . . . . ?
C5 C72 C27 O10 175.0(9) . . . . ?
C5 C72 C27 N3 0.7(11) . . . . ?
C5 C39 C11 C43 0.0 . . . . ?
C5 C39 C11 C59 -176.6(14) . . . . ?
C5 C41 C21 C43 0.0 . . . . ?
C5 C41 C47 O13 166.6(12) . . . . ?
C5 C41 C47 N3 -16.7(15) . . . . ?
C41 C21 C43 C11 0.0 . . . . ?
C21 C41 C47 O13 -9.0(18) . . . . ?
C21 C41 C47 N3 167.8(8) . . . . ?
C21 C43 C11 C39 0.0 . . . . ?
C21 C43 C11 C59 176.9(13) . . . . ?
C43 C11 C59 N2 -173.1(15) . . . . ?
C43 C11 C59 O11 8(3) . . . . ?
C11 C39 C5 C72 180.0 . . . . ?
C11 C39 C5 C41 0.0 . . . . ?
O9 C29 N5 C51 -8(2) . . . . ?
O9 C29 N5 C57 -175.2(15) . . . . ?
C45 N3 C47 O13 8(2) . . . . ?
C45 N3 C47 C41 -168.7(10) . . . . ?
C45 N3 C27 O10 1.2(15) . . . . ?
C45 N3 C27 C72 175.8(7) . . . . ?
C23 C68 C3 C64 -176.3(13) . . . . ?
C23 C68 C3 C57 6(2) . . . . ?
C23 C29 N5 C51 -175.8(13) . . . . ?
C23 C29 N5 C57 17(2) . . . . ?
C47 N3 C45 C54 48.5(13) . . . . ?
C47 N3 C45 C25 -72.7(14) . . . . ?
C47 N3 C27 O10 170.8(12) . . . . ?
C47 N3 C27 C72 -14.6(15) . . . . ?
C47 C41 C21 C43 175.5(9) . . . . ?
C3 C68 C23 C49 -180.0(12) . . . . ?
C3 C68 C23 C29 2(2) . . . . ?
C3 C57 N5 C51 -179.2(13) . . . . ?
C3 C57 N5 C29 -11(2) . . . . ?
C49 C23 C29 O9 4(3) . . . . ?
C49 C23 C29 N5 169.6(12) . . . . ?
C25 C60 C66 C26 48.6(13) . . . . ?
C51 C70 C53 C7 65.9(18) . . . . ?
C51 C13 C55 C7 -65(2) . . . . ?
C13 C51 N5 C57 103.7(15) . . . . ?
C13 C51 N5 C29 -65.1(15) . . . . ?
C13 C55 C7 C53 61.6(18) . . . . ?
C53 C70 C51 C13 -55.3(17) . . . . ?
C53 C70 C51 N5 -172.7(14) . . . . ?
C27 N3 C45 C54 -141.4(9) . . . . ?
C27 N3 C45 C25 97.4(11) . . . . ?
C27 N3 C47 O13 -161.0(13) . . . . ?
C27 N3 C47 C41 22.2(18) . . . . ?
C27 C72 C73 C37 176.7(7) . . . . ?
C27 C72 C5 C39 -176.5(7) . . . . ?
C27 C72 C5 C41 3.5(7) . . . . ?
C29 C23 C49 C46 178.1(13) . . . . ?
N5 C51 C13 C55 176.4(12) . . . . ?
O5 C44 N2 C70 -16(2) . . . . ?
O5 C44 N2 C59 -179.9(16) . . . . ?
O5 C44 C19 C37 4.7(13) . . . . ?
O5 C44 C19 C39 -175.9(8) . . . . ?
C59 N2 C70 C51 -134.9(19) . . . . ?
C59 N2 C70 C53 104(2) . . . . ?
C15 C15 C61 C31 -173.8(14) 4_556 . . . ?
C15 C15 C61 C33 -3(2) 4_556 . . . ?
C15 C15 C67 C17 -2.3(15) 4_556 . . . ?
C15 C61 C31 C63 171.7(11) . . . . ?
C15 C61 C33 C65 -170.9(12) . . . . ?
C15 C61 C33 C33 3.8(17) . . . 4_556 ?
C15 C67 C17 C17 -4.8(16) . . . 4_556 ?
C61 C15 C67 C17 179.8(14) . . . . ?
C61 C31 C63 C2 0.0 . . . . ?
C31 C61 C33 C65 0.0 . . . . ?
C31 C61 C33 C33 174.7(19) . . . 4_556 ?
C31 C63 C2 C65 0.0 . . . . ?
C63 C2 C65 C33 0.0 . . . . ?
C2 C65 C33 C61 0.0 . . . . ?
C2 C65 C33 C33 -174.6(19) . . . 4_556 ?
C33 C61 C31 C63 0.0 . . . . ?
C67 C15 C61 C31 4.1(15) . . . . ?
C67 C15 C61 C33 175.4(9) . . . . ?
O3 C69 C35 C71 52(3) . . . . ?
C69 O3 C9 C71 4(4) . . . . ?
C69 C35 C71 C9 -50(3) . . . . ?
C35 C71 C9 O3 29(4) . . . . ?
C9 O3 C69 C35 -35(3) . . . . ?

_smtbx_masks_special_details     ?
loop_
_smtbx_masks_void_nr
_smtbx_masks_void_average_x
_smtbx_masks_void_average_y
_smtbx_masks_void_average_z
_smtbx_masks_void_volume
_smtbx_masks_void_count_electrons
_smtbx_masks_void_content
1 0.000 0.000 0.500 191.3 42.5 '4.2 H2O'
2 -0.876 -0.396 0.000 2869.7 636.4 '15 C4H8O'
3 0.083 0.677 0.439 14.2 2.2 '0.2 H2O'
4 0.323 0.406 0.439 14.2 2.2 '0.2 H2O'
5 0.333 0.667 0.469 7.0 0.7 ?
6 0.406 0.323 0.561 14.2 2.2 '0.2 H2O'
7 0.594 0.917 0.439 14.2 2.2 '0.2 H2O'
8 0.677 0.083 0.561 14.2 2.2 '0.2 H2O'
9 0.667 0.333 0.531 7.0 0.7 ?
10 0.917 0.594 0.561 14.2 2.2 '0.2 H2O'

_smtbx_masks_void_probe_radius   1.2
_smtbx_masks_void_truncation_radius 1.2
_shelx_res_file                  
;
TITL sbbf-thf-1_auto_a.res in P321
    sbbf-thf-1_auto.res
    created by SHELXL-2025/1 at 16:43:34 on 28-Nov-2025
REM Old TITL SBBF-THF-1_auto in P-3m1
REM SHELXT solution in P321
REM R1 0.321, Rweak 0.216, Alpha 0.055, Orientation as input
REM Flack x = 0.391 ( 0.048 ) from Parsons' quotients
REM Formula found by SHELXT: C131 N26 O22
CELL 1.54184 27.5399 27.5399 16.4027 90 90 120
ZERR 6 0.0004 0.0004 0.0004 0 0 0
LATT -1
SYMM -Y,+X-Y,+Z
SYMM +Y-X,-X,+Z
SYMM +Y,+X,-Z
SYMM -Y+X,-Y,-Z
SYMM -X,-X+Y,-Z
SFAC C H N O
UNIT 498 466.8 36 98.4
EQIV $1 +Y,+X,1-Z
DFIX 1.44 O3 C69 O3 C9
SIMU 0.02 0.04 2 O11 O1 C4 N1 C14 C36 C54 C16 C34 O7 C20 C26 C45 C10 C12 =
 C40 C66 C25 N3 C6 C22 C38 C60 C47 C27 C1 C32 O13 C41 O10 C72 O6 N6 O12 C5 =
 C21 C73 C58 C39 C43 C37 C42 C56 C19 C11 N4 C48 C52 C44 C59 C8 C24 C62 N2 O5 =
 O4 C18 C30 O8 C70 C28 C50 C46 C51 C53 C68 C64 C49 C13 N5 C7 C23 C3 C55 C57 =
 C29 O2 O9
ISOR 0.02 0.04 O11 O1 C4 N1 C14 C36 C54 C16 C34 O7 C20 C26 C45 C10 C12 C40 =
 C66 C25 N3 C6 C22 C38 C60 C47 C27 C1 C32 O13 C41 O10 C72 O6 N6 O12 C5 C21 =
 C73 C58 C39 C43 C37 C42 C56 C19 C11 N4 C48 C52 C44 C59 C8 C24 C62 N2 O5 O4 =
 C18 C30 O8 C70 C28 C50 C46 C51 C53 C68 C64 C49 C13 N5 C7 C23 C3 C55 C57 C29 =
 O2 O9
DFIX 1.53 0.01 C59 C11 C47 C41 C27 C72
DFIX 1.53 0.005 C19 C44
DFIX 1.39 C15 C67 C17 C67 C17 C17_$1 C15 C15_$1 C15 C61 C33 C33_$1
SIMU 0.01 0.02 2 C63 C15 C61 C67 C31 C33 C17 C65 C2
ISOR 0.01 0.02 C63 C15 C61 C67 C31 C33 C17 C65 C2
FLAT 0.05 C15_$1 C67_$1 C17_$1 C67 C17 C15
DFIX 2.01 0.001 H31_$1 H67_$1
DFIX 2.01 0.001 H67 H31
DFIX 1.39 C33 C33_$1
DFIX 2.56 C65 C33_$1
DFIX 2.56 C33 C65_$1
DFIX 1.39 C15 C15_$1
DFIX 2.01 0.001 H65_$1 H65
DFIX 1.51 C7 C53 C53 C70 C51 C70 C13 C51 C55 C13 C55 C7 C58 C42 C48 C42 C62 =
 C48 C62 C52 C58 C56 C56 C52 C54 C26 C45 C54 C25 C45 C25 C60 C66 C60 C66 C26
DANG 2.38 O3 C35 O3 C71 C69 C71 C35 C9
SADI C51 C55 C55 C53 C51 C53
SADI C13 C70 C70 C7 C7 C13
SADI O3 C69 O3 C9
SADI 0.04 O3 C35 O3 C71
SADI N2 C44 N2 C59
SIMU 0.02 0.04 2 O3 C69 C35 C71 C9
ISOR 0.02 0.04 O3 C69 C35 C71 C9
SADI N3 C47 N3 C27
DFIX 1.53 C69 C35 C71 C9
DFIX 1.54 C35 C71
SADI C69 C35 C35 C71 C71 C9
SADI 0.04 C35 C9 C69 C71
DELU N6 C58
DELU C20 C40

L.S. 20 0 0
PLAN  18
SIZE 0.18 0.17 0.16
TEMP -173
CONF
list 8
MORE -1
ABIN
BOND $H
fmap 2 53
acta
SHEL 0.84 999
TWIN -1 0 0 0 -1 0 0 0 -1 2
OMIT -7 7 3
OMIT -7 7 4
OMIT -3 3 3
OMIT 0 0 2
OMIT 0 0 5
OMIT 0 1 1
OMIT 0 3 1
OMIT 0 3 2
OMIT 0 3 4
OMIT 0 4 2
REM <olex2.extras>
REM <HklSrc "%.\\SBBF-THF-1_auto.hkl">
REM </olex2.extras>

WGHT    0.200000
BASF   0.17929
FVAR       0.22498
O1    4    0.495944    0.810051    0.372817    11.00000    0.07136    0.04725 =
         0.14923    0.02498    0.03093    0.03370
O4    4    0.543770    1.066029    0.754080    11.00000    0.05116    0.06261 =
         0.14476    0.02145   -0.00821    0.02853
O6    4    0.446420    0.992173    0.610932    11.00000    0.06338    0.06000 =
         0.11029    0.03411    0.01775    0.02883
N1    3    0.462040    0.745229    0.475375    11.00000    0.05410    0.04989 =
         0.14703    0.01497    0.00694    0.02749
O8    4    0.487830    0.936514    0.958913    11.00000    0.11042    0.06431 =
         0.07251    0.01218    0.01738    0.05147
N4    3    0.511887    0.997213    0.853307    11.00000    0.07460    0.04881 =
         0.08572    0.00275   -0.01047    0.03025
O10   4    0.624528    0.817959    0.358071    11.00000    0.08112    0.06895 =
         0.30862    0.04230    0.05386    0.04430
C1    1    0.440750    0.947374    0.641354    11.00000    0.03744    0.06788 =
         0.07653    0.01829    0.00095    0.00910
C4    1    0.476445    0.797096    0.443000    11.00000    0.03918    0.06528 =
         0.12672    0.00645    0.00438    0.02939
N6    3    0.430311    0.936275    0.720227    11.00000    0.05194    0.05984 =
         0.06888    0.01233   -0.00282    0.00517
C6    1    0.448169    0.908758    0.587368    11.00000    0.03288    0.05354 =
         0.08124    0.01467   -0.00733    0.00993
O12   4    0.396858    0.872472    0.822860    11.00000    0.14613    0.07175 =
         0.06256    0.02308    0.01081    0.02098
O13   4    0.531202    0.679732    0.539511    11.00000    0.06049    0.04075 =
         0.27932    0.05665   -0.02580   -0.00297
C8    1    0.551885    1.036313    0.800459    11.00000    0.06318    0.03035 =
         0.10918    0.01912   -0.02220    0.01087
C10   1    0.440997    0.857983    0.618518    11.00000    0.04309    0.06129 =
         0.09110    0.01942   -0.00713    0.00704
C12   1    0.463409    0.921200    0.504410    11.00000    0.05391    0.04654 =
         0.08500    0.00016   -0.00205    0.01853
AFIX  43
H12   2    0.468255    0.954930    0.481134    11.00000   -1.20000
AFIX   0
C14   1    0.465325    0.833806    0.492774    11.00000    0.03763    0.04994 =
         0.11456    0.00251    0.00597    0.02378
C16   1    0.447971    0.820003    0.571342    11.00000    0.05261    0.05006 =
         0.09772    0.01688   -0.00645    0.01834
C18   1    0.609084    1.040612    0.795648    11.00000    0.04697    0.03396 =
         0.15623    0.01798   -0.02033    0.01033
C20   1    0.434481    0.768618    0.607831    11.00000    0.04693    0.05014 =
         0.10336    0.03399    0.00310    0.01368
C22   1    0.423568    0.843931    0.702635    11.00000    0.05893    0.04396 =
         0.11680    0.00193   -0.02018    0.00686
C24   1    0.523084    0.964928    0.906879    11.00000    0.08419    0.05660 =
         0.07320   -0.00236   -0.02080    0.03533
C26   1    0.424436    0.681711    0.354986    11.00000    0.08280    0.07421 =
         0.15185    0.01090    0.01486    0.04537
AFIX  23
H26A  2    0.386778    0.664879    0.380150    11.00000   -1.20000
H26B  2    0.429686    0.713701    0.321019    11.00000   -1.20000
AFIX   0
O7    4    0.422164    0.679368    0.577495    11.00000    0.12710    0.05032 =
         0.15692    0.03184    0.03564    0.02419
C28   1    0.618620    1.002870    0.849075    11.00000    0.05766    0.04643 =
         0.14523    0.01318   -0.02316    0.00935
C30   1    0.577382    0.966466    0.901485    11.00000    0.07022    0.02259 =
         0.14319    0.00292   -0.05391   -0.00127
C32   1    0.414675    0.883575    0.757376    11.00000    0.05741    0.06160 =
         0.06526    0.00209   -0.03120   -0.00885
C34   1    0.471361    0.883251    0.456493    11.00000    0.04126    0.04472 =
         0.09816    0.01178    0.00714    0.01832
AFIX  43
H34   2    0.480683    0.890742    0.400385    11.00000   -1.20000
AFIX   0
C36   1    0.441087    0.726544    0.551805    11.00000    0.06627    0.05598 =
         0.12202    0.01856   -0.00004    0.02458
C38   1    0.413438    0.793145    0.733728    11.00000    0.07358    0.05364 =
         0.11030    0.02768   -0.00989    0.00856
AFIX  43
H38   2    0.402478    0.784071    0.789081    11.00000   -1.20000
AFIX   0
C40   1    0.419099    0.755561    0.685129    11.00000    0.07064    0.04486 =
         0.12227    0.01300   -0.01597    0.01577
AFIX  43
H40   2    0.412074    0.720606    0.706649    11.00000   -1.20000
AFIX   0
C42   1    0.455128    0.990948    0.854798    11.00000    0.06230    0.07141 =
         0.09479    0.02440   -0.00602    0.02962
AFIX  13
H42   2    0.430927    0.957623    0.889563    11.00000   -1.20000
AFIX   0
C44   1    0.786508    0.923259    0.681508    11.00000    0.04824    0.10505 =
         0.23928    0.00637   -0.03435    0.02190
C46   1    0.588517    0.932315    0.950888    11.00000    0.09140    0.05121 =
         0.14147    0.01142   -0.03704    0.02553
AFIX  43
H46   2    0.560297    0.906987    0.987164    11.00000   -1.20000
AFIX   0
C48   1    0.455763    1.040525    0.893187    11.00000    0.08559    0.09135 =
         0.11384    0.00170   -0.01728    0.04853
AFIX  23
H48A  2    0.478613    1.074395    0.859738    11.00000   -1.20000
H48B  2    0.472761    1.047082    0.948154    11.00000   -1.20000
AFIX   0
C50   1    0.649922    1.076269    0.750055    11.00000    0.05373    0.05058 =
         0.19068    0.02757   -0.00269    0.02395
AFIX  43
H50   2    0.645420    1.104222    0.722853    11.00000   -1.20000
AFIX   0
C52   1    0.366329    1.018154    0.818735    11.00000    0.06144    0.14058 =
         0.09331    0.01539   -0.00753    0.05339
AFIX  23
H52A  2    0.386724    1.051390    0.783139    11.00000   -1.20000
H52B  2    0.327311    1.010334    0.824974    11.00000   -1.20000
AFIX   0
C54   1    0.468237    0.703462    0.421990    11.00000    0.07524    0.04774 =
         0.15934    0.00768    0.01028    0.03479
AFIX  13
H54   2    0.460018    0.670667    0.457407    11.00000   -1.20000
AFIX   0
N3    3    0.572244    0.753430    0.454142    11.00000    0.08374    0.04941 =
         0.21769    0.03417    0.00513    0.03345
C56   1    0.366463    0.967961    0.780698    11.00000    0.04306    0.11304 =
         0.10420    0.01924    0.01254    0.02039
AFIX  23
H56A  2    0.349072    0.960433    0.725930    11.00000   -1.20000
H56B  2    0.344614    0.934289    0.814974    11.00000   -1.20000
AFIX   0
C58   1    0.427473    0.981118    0.774021    11.00000    0.05210    0.06799 =
         0.10507    0.02327   -0.01116    0.01718
AFIX  13
H58   2    0.448105    1.017325    0.743573    11.00000   -1.20000
AFIX   0
C60   1    0.489159    0.657731    0.276954    11.00000    0.13069    0.06312 =
         0.19170    0.02951    0.05514    0.05766
AFIX  23
H60A  2    0.490479    0.626219    0.250095    11.00000   -1.20000
H60B  2    0.502667    0.688943    0.237320    11.00000   -1.20000
AFIX   0
N2    3    0.775269    0.911131    0.761965    11.00000    0.08996    0.10460 =
         0.27703    0.00792   -0.06753    0.02222
C62   1    0.394023    1.029352    0.899861    11.00000    0.09915    0.13031 =
         0.08354   -0.00001    0.00019    0.06953
AFIX  23
H62A  2    0.372046    0.996760    0.936000    11.00000   -1.20000
H62B  2    0.394591    1.062386    0.924733    11.00000   -1.20000
AFIX   0
C64   1    0.702538    1.076091    0.737929    11.00000    0.05681    0.06112 =
         0.18842    0.03835   -0.00227    0.02148
AFIX  43
H64   2    0.729337    1.099525    0.698532    11.00000   -1.20000
AFIX   0
C66   1    0.426704    0.638475    0.300576    11.00000    0.09596    0.08282 =
         0.17143    0.01942    0.04210    0.05594
AFIX  23
H66A  2    0.404582    0.633416    0.250510    11.00000   -1.20000
H66B  2    0.409973    0.602025    0.329343    11.00000   -1.20000
AFIX   0
O2    4    0.796787    1.066393    0.723339    11.00000    0.07136    0.08242 =
         0.39430    0.08597    0.03400    0.04116
C68   1    0.669434    1.005127    0.839860    11.00000    0.05257    0.04566 =
         0.18973    0.03225   -0.01215    0.01710
C70   1    0.814905    0.943876    0.824446    11.00000    0.07171    0.07530 =
         0.25323    0.00183   -0.05759    0.02327
AFIX  13
H70   2    0.797174    0.928620    0.878640    11.00000   -1.20000
AFIX 116
C72   1    0.665539    0.832121    0.492527    11.00000    0.05814    0.06227 =
         0.24336   -0.00120   -0.00108    0.03177
C73   1    0.713246    0.881844    0.470557    11.00000    0.06450    0.07175 =
         0.26007    0.02754    0.03649    0.03650
AFIX  43
H73   2    0.718305    0.894495    0.415680    11.00000   -1.20000
AFIX 115
C37   1    0.753552    0.913057    0.528882    11.00000    0.06062    0.06842 =
         0.25342   -0.01269   -0.00252    0.02170
AFIX  43
H37   2    0.786158    0.947040    0.513866    11.00000   -1.20000
AFIX 115
C19   1    0.746150    0.894547    0.609176    11.00000    0.07583    0.10101 =
         0.25002    0.00192   -0.04302    0.02457
C39   1    0.698443    0.844824    0.631146    11.00000    0.09472    0.07155 =
         0.24262    0.03708   -0.05487    0.02551
C5    1    0.658137    0.813611    0.572822    11.00000    0.09704    0.07424 =
         0.24975    0.04889   -0.03096    0.04000
C41   1    0.610429    0.763888    0.594789    11.00000    0.09030    0.06496 =
         0.23397    0.04287   -0.04230    0.01421
C21   1    0.603026    0.745377    0.675082    11.00000    0.12036    0.07904 =
         0.21201    0.02181   -0.04505   -0.00225
AFIX  43
H21   2    0.570420    0.711393    0.690096    11.00000   -1.20000
AFIX 115
C43   1    0.643330    0.776588    0.733407    11.00000    0.13010    0.09668 =
         0.24078    0.04651   -0.05716    0.02886
AFIX  43
H43   2    0.638271    0.763937    0.788284    11.00000   -1.20000
AFIX 115
C11   1    0.691038    0.826312    0.711440    11.00000    0.08566    0.07860 =
         0.25048    0.02380   -0.04993    0.01508
AFIX   0
O9    4    0.746257    0.944871    0.935582    11.00000    0.07443    0.10099 =
         0.45308    0.12953   -0.08292    0.00753
C45   1    0.525212    0.724556    0.388271    11.00000    0.08345    0.05170 =
         0.20933    0.02140    0.00436    0.03409
AFIX  13
H45   2    0.531843    0.752277    0.344171    11.00000   -1.20000
AFIX   0
C23   1    0.680025    0.970576    0.893426    11.00000    0.06942    0.06312 =
         0.19367    0.03504   -0.04214    0.01342
C47   1    0.567873    0.727165    0.528726    11.00000    0.11286    0.05272 =
         0.22870    0.04224   -0.02645    0.03310
C3    1    0.711240    1.040572    0.786041    11.00000    0.06017    0.06788 =
         0.20562    0.03322   -0.01671    0.02649
C49   1    0.637579    0.934084    0.948823    11.00000    0.07819    0.05203 =
         0.18458    0.02347   -0.07542    0.00205
AFIX  43
H49   2    0.644381    0.910924    0.984428    11.00000   -1.20000
AFIX   0
C25   1    0.529364    0.677431    0.353007    11.00000    0.07640    0.06671 =
         0.21540    0.02074    0.02956    0.05044
AFIX  23
H25A  2    0.517283    0.646605    0.393039    11.00000   -1.20000
H25B  2    0.568379    0.689840    0.336194    11.00000   -1.20000
AFIX   0
C51   1    0.825117    1.004664    0.816710    11.00000    0.05452    0.07201 =
         0.29512    0.01395   -0.02189    0.03057
AFIX  13
H51   2    0.841930    1.021556    0.762708    11.00000   -1.20000
AFIX   0
C13   1    0.864049    1.035872    0.884955    11.00000    0.05284    0.08780 =
         0.28882    0.01660   -0.02674    0.03373
AFIX  23
H13A  2    0.844593    1.017984    0.936480    11.00000   -1.20000
H13B  2    0.869825    1.074358    0.884824    11.00000   -1.20000
AFIX   0
C53   1    0.872702    0.947884    0.823228    11.00000    0.09823    0.09231 =
         0.25293   -0.01233   -0.04902    0.03743
AFIX  23
H53A  2    0.893431    0.968219    0.773689    11.00000   -1.20000
H53B  2    0.867700    0.909713    0.821396    11.00000   -1.20000
AFIX   0
C27   1    0.621507    0.801690    0.426507    11.00000    0.07046    0.06368 =
         0.23410    0.03355    0.03061    0.04314
C55   1    0.921336    1.040894    0.887706    11.00000    0.07691    0.08556 =
         0.31368   -0.02113   -0.03857    0.03614
AFIX  23
H55A  2    0.943899    1.064859    0.933673    11.00000   -1.20000
H55B  2    0.942040    1.056519    0.836150    11.00000   -1.20000
AFIX   0
C7    1    0.907027    0.979002    0.900008    11.00000    0.10072    0.11469 =
         0.28586   -0.01776   -0.03288    0.07401
AFIX  23
H7A   2    0.941638    0.976596    0.903847    11.00000   -1.20000
H7B   2    0.884597    0.962949    0.950140    11.00000   -1.20000
AFIX   0
C57   1    0.764291    1.040185    0.776976    11.00000    0.05477    0.06526 =
         0.24860    0.05574   -0.01305    0.02888
C29   1    0.734030    0.971462    0.896549    11.00000    0.05977    0.06281 =
         0.25042    0.04598   -0.05491    0.00840
N5    3    0.770167    1.001802    0.828829    11.00000    0.06162    0.06813 =
         0.28962    0.04648   -0.03453    0.01625
O5    4    0.830419    0.975111    0.648797    11.00000    0.06599    0.04531 =
         0.51895   -0.03186   -0.03747    0.00257
O11   4    0.726668    0.841769    0.848030    11.00000    0.13333    0.12145 =
         0.26871    0.00679   -0.09104   -0.01246
C59   1    0.731094    0.858634    0.782883    11.00000    0.11628    0.10240 =
         0.25377    0.01311   -0.06313    0.00511

C15   1    0.738102    0.748625    0.460745    11.00000    0.16200    0.16307 =
         0.20204    0.00116    0.02551    0.09948
AFIX  66
C61   1    0.781598    0.801876    0.421084    11.00000    0.19322    0.17110 =
         0.21941    0.01112    0.00843    0.11859
C31   1    0.766849    0.813471    0.345540    11.00000    0.20055    0.19926 =
         0.23736   -0.00202    0.02655    0.12560
AFIX  43
H31   2    0.733541    0.786179    0.319275    11.00000   -1.20000
AFIX  65
C63   1    0.800834    0.864996    0.308425    11.00000    0.21410    0.19940 =
         0.23966    0.00163    0.01468    0.13427
AFIX  43
H63   2    0.790754    0.872920    0.256793    11.00000   -1.20000
AFIX  65
C2    1    0.849569    0.904928    0.346855    11.00000    0.22327    0.21311 =
         0.24823    0.00923    0.01892    0.12419
AFIX  43
H2    2    0.872796    0.940144    0.321488    11.00000   -1.20000
AFIX  65
C65   1    0.864318    0.893335    0.422399    11.00000    0.21173    0.20989 =
         0.23321   -0.01043    0.00934    0.09942
AFIX  43
H65   2    0.897626    0.920626    0.448664    11.00000   -1.20000
AFIX  65
C33   1    0.830333    0.841809    0.459515    11.00000    0.19932    0.18709 =
         0.22630    0.00849    0.00064    0.11679
AFIX   0
C67   1    0.684697    0.707634    0.424703    11.00000    0.15646    0.14547 =
         0.19769   -0.01071    0.00819    0.08439
AFIX  43
H67   2    0.675603    0.714334    0.371571    11.00000   -1.20000
AFIX   0
C17   1    0.647467    0.660122    0.464629    11.00000    0.14431    0.14934 =
         0.19349   -0.03322    0.00264    0.05058
AFIX  43
H17   2    0.611909    0.635884    0.440886    11.00000   -1.20000
AFIX   0

PART 2
O3    4    0.596061    0.938671    0.621627    11.00000    0.19428    0.28514 =
         0.35862    0.02493   -0.02124    0.12207
C69   1    0.650708    0.949672    0.589360    11.00000    0.23045    0.29506 =
         0.33164   -0.00455    0.02954    0.11393
AFIX  23
H69A  2    0.674508    0.989164    0.572068    11.00000   -1.20000
H69B  2    0.646354    0.924359    0.543601    11.00000   -1.20000
AFIX   0
C35   1    0.673606    0.936113    0.667109    11.00000    0.18950    0.27141 =
         0.29871   -0.01372    0.02279    0.13557
AFIX  23
H35A  2    0.708040    0.934368    0.656045    11.00000   -1.20000
H35B  2    0.680733    0.963194    0.711565    11.00000   -1.20000
AFIX   0
C71   1    0.623727    0.878765    0.685141    11.00000    0.24128    0.25114 =
         0.29653   -0.00397   -0.01071    0.13619
AFIX  23
H71A  2    0.619610    0.850760    0.643798    11.00000   -1.20000
H71B  2    0.626383    0.865322    0.740030    11.00000   -1.20000
AFIX   0
C9    1    0.576592    0.891565    0.680250    11.00000    0.22898    0.23071 =
         0.31415    0.06339   -0.05215    0.13860
AFIX  23
H9A   2    0.541765    0.858493    0.660570    11.00000   -1.20000
H9B   2    0.569308    0.902558    0.734350    11.00000   -1.20000
AFIX   0
HKLF 4


REM  sbbf-thf-1_auto_a.res in P321
REM wR2 = 0.3572, GooF = S = 1.447, Restrained GooF = 1.585 for all data
REM R1 = 0.1232 for 9954 Fo > 4sig(Fo) and 0.1339 for all 12281 data
REM 794 parameters refined using 1257 restraints

END

WGHT      0.2000      0.0000

REM Highest difference peak  0.613,  deepest hole -0.512,  1-sigma level  0.082
Q1    1   0.8222  0.7977  0.3143  11.00000  0.05    0.61
Q2    1   0.5850  0.8750  0.5603  11.00000  0.05    0.55
Q3    1   0.6993  0.8389  0.5768  11.00000  0.05    0.44
Q4    1   0.8883  0.9529  0.7334  11.00000  0.05    0.43
Q5    1   0.6992  0.8232  0.6540  11.00000  0.05    0.41
Q6    1   0.6037  0.9246  0.5361  11.00000  0.05    0.40
Q7    1   0.8266  0.9770  0.5908  11.00000  0.05    0.39
Q8    1   0.6180  0.8152  0.3173  11.00000  0.05    0.34
Q9    1   0.5487  0.7332  0.4141  11.00000  0.05    0.33
Q10   1   0.6762  0.7898  0.6660  11.00000  0.05    0.33
Q11   1   0.6688  0.7230  0.4788  11.00000  0.05    0.33
Q12   1   0.9219  0.9832  0.8177  11.00000  0.05    0.31
Q13   1   0.7272  0.7046  0.4376  11.00000  0.05    0.31
Q14   1   0.7454  0.9090  0.4805  11.00000  0.05    0.30
Q15   1   0.7511  0.8323  0.7775  11.00000  0.05    0.30
Q16   1   0.7748  1.0019  0.7788  11.00000  0.05    0.30
Q17   1   0.7627  1.0393  0.7272  11.00000  0.05    0.30
Q18   1   0.7997  1.0765  0.7766  11.00000  0.05    0.30
;
_shelx_res_checksum              14270
_shelx_fab_file                  
;
0 0 1 447.7139 0.5779
0 0 2 194.5415 0.7300
0 0 3 11.7162 0.2933
0 0 4 -15.8075 0.1083
0 0 5 -14.0452 -0.0031
0 0 6 15.3954 0.0777
0 0 7 3.8872 0.1545
0 0 8 6.7232 0.1438
0 0 9 -10.8551 0.1703
0 0 10 1.6995 0.0521
0 0 11 -4.3078 -0.0283
0 0 12 -0.4546 0.0119
0 0 13 -5.7435 0.0456
0 0 14 2.3837 0.0739
0 0 15 -0.5272 0.0394
0 0 16 1.1077 0.0065
0 0 17 -2.0498 -0.0018
0 0 18 2.0915 -0.0057
0 0 19 -2.7132 0.0050
0 0 20 -1.6335 0.0045
1 0 -20 2.1069 -0.0012
1 0 -19 4.3771 0.0044
1 0 -18 4.9941 0.0032
1 0 -17 6.8698 -0.0174
1 0 -16 -0.2453 -0.0253
1 0 -15 -2.8031 -0.0313
1 0 -14 -7.1491 -0.0303
1 0 -13 -5.7781 -0.0169
1 0 -12 -1.6126 0.0086
1 0 -11 -2.3770 -0.0269
1 0 -10 -0.7245 -0.0512
1 0 -9 -15.4361 -0.0504
1 0 -8 -14.0674 0.0410
1 0 -7 -16.1296 -0.0003
1 0 -6 1.2332 -0.0136
1 0 -5 11.7885 0.0686
1 0 -4 38.3411 0.1172
1 0 -3 60.1067 0.1649
1 0 -2 -2.3335 0.1041
1 0 -1 -68.6428 0.0799
1 0 0 -75.9688 -0.0812
1 0 1 -104.1952 -0.1280
1 0 2 -51.6302 -0.0767
1 0 3 1.8410 -0.0059
1 0 4 8.3046 0.0922
1 0 5 -15.1628 0.0752
1 0 6 -1.7074 0.0164
1 0 7 -2.6164 -0.0618
1 0 8 11.0119 -0.0884
1 0 9 -4.6106 -0.0140
1 0 10 -4.1552 -0.0477
1 0 11 -7.4815 -0.0167
1 0 12 -1.7716 -0.0040
1 0 13 -3.0469 -0.0292
1 0 14 -0.6725 -0.0410
1 0 15 2.6042 -0.0397
1 0 16 2.0070 -0.0039
1 0 17 2.6454 -0.0013
1 0 18 4.5248 0.0002
1 0 19 3.7631 0.0015
1 0 20 2.0277 0.0023
1 1 0 132.5100 43.9162
1 1 1 65.0467 59.4210
1 1 2 5.1881 37.5725
1 1 3 -10.5632 36.5877
1 1 4 -22.4403 14.6428
1 1 5 -11.7768 10.1686
1 1 6 7.8508 -3.8153
1 1 7 9.0319 -3.4408
1 1 8 2.2672 -8.0269
1 1 9 -0.3273 -5.6281
1 1 10 7.5885 -10.3263
1 1 11 6.3859 -5.2178
1 1 12 4.0228 -4.5357
1 1 13 2.5737 -1.6215
1 1 14 3.5061 -1.1786
1 1 15 3.4573 4.1201
1 1 16 -1.9965 0.1043
1 1 17 -1.7027 2.3844
1 1 18 -5.7051 -0.3784
1 1 19 -2.3145 2.3938
1 1 20 -2.1339 -1.0450
2 0 -20 -1.8297 -0.0023
2 0 -19 -1.5087 0.0103
2 0 -18 -2.3990 0.0085
2 0 -17 -2.0949 0.0099
2 0 -16 1.3366 0.0308
2 0 -15 2.6732 0.0723
2 0 -14 0.3153 0.0742
2 0 -13 1.3713 0.0494
2 0 -12 2.9518 0.0154
2 0 -11 4.1868 0.0494
2 0 -10 5.6155 0.0795
2 0 -9 6.1083 0.0690
2 0 -8 12.7287 0.0722
2 0 -7 0.8425 -0.0008
2 0 -6 -5.2753 -0.0398
2 0 -5 -13.4497 -0.0654
2 0 -4 24.7847 0.0079
2 0 -3 47.2253 0.1702
2 0 -2 -4.3668 0.1231
2 0 -1 -100.9351 -0.0913
2 0 0 -122.9005 -0.3415
2 0 1 -162.2721 -0.3297
2 0 2 -92.2094 -0.1010
2 0 3 -22.1114 -0.0557
2 0 4 10.0467 0.0052
2 0 5 -4.6898 -0.0116
2 0 6 -0.2470 0.0077
2 0 7 -12.6120 0.0003
2 0 8 -2.7370 -0.0088
2 0 9 -10.3521 0.0953
2 0 10 -0.0081 0.0575
2 0 11 -4.6329 0.0267
2 0 12 1.1272 0.0249
2 0 13 0.0194 0.0365
2 0 14 1.8836 0.0518
2 0 15 -0.6146 0.0332
2 0 16 -0.1999 0.0220
2 0 17 -0.6859 0.0116
2 0 18 -0.5788 -0.0024
2 0 19 -3.7116 -0.0028
2 0 20 0.6918 0.0013
2 1 -20 2.0299 3.5564
2 1 -19 -2.0730 2.3178
2 1 -18 2.3494 5.5023
2 1 -17 2.3220 0.3347
2 1 -16 1.3350 0.5481
2 1 -15 -2.7935 -4.7388
2 1 -14 -2.6536 -2.3517
2 1 -13 -4.7337 -2.3823
2 1 -12 1.9270 -1.7800
2 1 -11 -1.1455 -8.4207
2 1 -10 2.6145 -4.6489
2 1 -9 -8.9398 -3.4551
2 1 -8 4.1500 4.5026
2 1 -7 0.3139 0.1609
2 1 -6 4.2979 4.7316
2 1 -5 -9.9147 -4.6809
2 1 -4 -8.1317 3.7174
2 1 -3 -20.8952 -6.1343
2 1 -2 -15.8231 20.0406
2 1 -1 10.0742 28.9387
2 1 0 76.3792 59.4495
2 1 1 10.9912 49.9632
2 1 2 -3.7733 29.0763
2 1 3 1.2114 2.3047
2 1 4 6.2853 -4.3196
2 1 5 -13.3467 1.1683
2 1 6 -3.1742 -0.6988
2 1 7 6.6140 -1.6470
2 1 8 15.1593 -5.8236
2 1 9 2.9037 -4.4810
2 1 10 1.4228 -6.4114
2 1 11 -0.3072 -1.3885
2 1 12 -2.5698 0.4687
2 1 13 -6.4666 4.5211
2 1 14 -2.7966 3.6650
2 1 15 -1.4660 -0.4079
2 1 16 0.2336 -0.9275
2 1 17 -0.1316 0.4680
2 1 18 0.1678 2.5486
2 1 19 -3.5743 2.6806
2 1 20 -4.1794 0.6844
2 2 0 35.0765 26.3611
2 2 1 7.3443 31.8218
2 2 2 13.4910 63.9062
2 2 3 2.4842 58.8949
2 2 4 -12.7284 41.4748
2 2 5 -5.9966 5.6286
2 2 6 7.5403 -10.8996
2 2 7 9.7995 -12.8062
2 2 8 -3.5715 -10.6912
2 2 9 -1.0370 -6.1385
2 2 10 3.9942 -3.1677
2 2 11 5.4249 2.1817
2 2 12 -0.3529 -0.7015
2 2 13 -4.8235 -3.1152
2 2 14 -2.6324 -2.2512
2 2 15 1.1002 0.9188
2 2 16 0.5683 2.6993
2 2 17 -0.0682 -0.2664
2 2 18 -2.2402 -0.1302
2 2 19 0.0725 -2.0427
2 2 20 0.1300 -1.6120
3 0 -20 3.0581 -0.0064
3 0 -19 2.1420 0.0044
3 0 -18 0.4453 0.0005
3 0 -17 -4.9162 -0.0214
3 0 -16 0.0340 -0.0333
3 0 -15 0.2910 -0.0212
3 0 -14 1.6281 -0.0075
3 0 -13 -4.5673 0.0107
3 0 -12 -2.8582 0.0032
3 0 -11 -2.2324 -0.0202
3 0 -10 -2.2312 -0.0681
3 0 -9 -7.7456 -0.0503
3 0 -8 -0.0495 0.1063
3 0 -7 14.5932 0.1599
3 0 -6 19.3088 0.0970
3 0 -5 -3.7175 0.0022
3 0 -4 -3.6695 -0.0664
3 0 -3 8.2909 0.0217
3 0 -2 18.1636 0.0564
3 0 -1 -49.7367 0.2384
3 0 0 -61.6173 0.1653
3 0 1 -118.4816 -0.0802
3 0 2 -43.9658 -0.1986
3 0 3 2.7528 -0.1896
3 0 4 15.6328 0.0197
3 0 5 -7.8476 0.0402
3 0 6 -3.2995 0.0026
3 0 7 -0.9569 -0.0595
3 0 8 5.9949 -0.1122
3 0 9 4.2902 -0.0454
3 0 10 6.7712 -0.0296
3 0 11 4.6253 -0.0241
3 0 12 4.6353 -0.0100
3 0 13 0.1795 -0.0163
3 0 14 1.4613 -0.0006
3 0 15 2.4177 -0.0000
3 0 16 2.4788 0.0084
3 0 17 -2.5894 0.0120
3 0 18 0.0975 0.0011
3 0 19 0.7966 -0.0030
3 0 20 0.9495 0.0009
3 1 -20 -0.7322 1.6507
3 1 -19 -0.8617 2.1318
3 1 -18 0.1307 2.6340
3 1 -17 -3.7117 1.1948
3 1 -16 -2.3188 -1.0620
3 1 -15 0.2918 -4.0013
3 1 -14 1.0067 -0.7759
3 1 -13 -0.4801 -0.6704
3 1 -12 0.9536 -2.3379
3 1 -11 1.5675 -3.7831
3 1 -10 3.8562 2.1681
3 1 -9 1.2196 4.1683
3 1 -8 4.3029 7.9740
3 1 -7 -1.6858 14.7800
3 1 -6 -0.9982 13.8667
3 1 -5 -7.5144 -4.7497
3 1 -4 13.1483 -18.8328
3 1 -3 17.3385 -17.9280
3 1 -2 7.4847 8.6521
3 1 -1 -14.4685 12.1490
3 1 0 37.6352 -2.3775
3 1 1 48.8005 -35.9226
3 1 2 64.0926 -40.7380
3 1 3 55.0672 -20.7940
3 1 4 26.5272 2.3181
3 1 5 8.3412 4.4858
3 1 6 -5.9801 -2.2273
3 1 7 -8.3372 2.0519
3 1 8 -4.8822 4.5988
3 1 9 -2.5276 3.8591
3 1 10 -4.5343 4.3265
3 1 11 -2.3462 6.1337
3 1 12 5.4834 7.2243
3 1 13 7.0313 5.4875
3 1 14 3.7323 3.2058
3 1 15 0.8253 -0.7516
3 1 16 -1.2668 0.0898
3 1 17 -3.1228 1.4166
3 1 18 -4.3962 1.1043
3 1 19 -2.1904 -0.2074
3 1 20 0.1139 0.4787
3 2 -19 -2.6933 0.4613
3 2 -18 1.9296 -1.2762
3 2 -17 1.5577 2.0638
3 2 -16 2.7304 0.2988
3 2 -15 -1.6003 -0.7434
3 2 -14 -0.4981 -3.6031
3 2 -13 0.3912 -2.1706
3 2 -12 4.1522 -2.0463
3 2 -11 0.9812 7.6340
3 2 -10 4.1539 4.2967
3 2 -9 -0.9078 11.9023
3 2 -8 -2.5653 0.6072
3 2 -7 -12.5709 4.6299
3 2 -6 -4.2177 -6.9961
3 2 -5 9.9165 -4.1865
3 2 -4 19.0423 -18.4619
3 2 -3 -10.1452 -23.7985
3 2 -2 -28.6032 -24.8843
3 2 -1 -43.4179 3.9890
3 2 0 -9.5581 32.3951
3 2 1 -47.6178 46.0378
3 2 2 -43.4245 24.1635
3 2 3 -39.0514 -13.1783
3 2 4 -14.4155 -13.6338
3 2 5 -2.4647 -8.8187
3 2 6 7.9987 0.5143
3 2 7 3.2793 1.1715
3 2 8 -2.7723 4.2109
3 2 9 3.0282 5.1743
3 2 10 3.5739 -0.5913
3 2 11 -0.0675 -5.3640
3 2 12 -6.7742 -5.5531
3 2 13 -3.3561 0.3629
3 2 14 1.2752 2.6181
3 2 15 -0.4599 5.8590
3 2 16 0.3470 4.0909
3 2 17 -0.9921 1.3700
3 2 18 2.6383 -1.8403
3 2 19 1.4595 -3.4028
3 3 0 -6.3245 -3.5728
3 3 1 -43.5114 -7.3492
3 3 2 -58.5694 17.9339
3 3 3 -48.2138 7.0527
3 3 4 -19.0601 16.8183
3 3 5 -3.2013 8.5773
3 3 6 -5.2896 4.5887
3 3 7 -3.0066 -4.3840
3 3 8 -17.1489 -7.9086
3 3 9 -9.8731 -9.6517
3 3 10 -1.1801 -5.0550
3 3 11 3.2817 -1.5303
3 3 12 -2.0296 -1.5535
3 3 13 -1.5412 -7.0813
3 3 14 2.9861 -5.8373
3 3 15 1.9886 -7.0561
3 3 16 1.0343 -1.2682
3 3 17 1.0802 -2.8118
3 3 18 -1.6096 4.0087
3 3 19 -2.5520 1.1600
4 0 -19 0.8555 -0.0009
4 0 -18 -0.0766 0.0031
4 0 -17 5.1876 0.0197
4 0 -16 -1.5612 0.0314
4 0 -15 -3.5676 0.0144
4 0 -14 -2.2872 -0.0073
4 0 -13 2.9657 -0.0266
4 0 -12 1.6842 0.0233
4 0 -11 -0.7103 0.0544
4 0 -10 -9.0175 0.0613
4 0 -9 -3.4434 0.0442
4 0 -8 -1.1508 0.0124
4 0 -7 10.3628 0.0083
4 0 -6 3.7215 0.0223
4 0 -5 10.3076 0.0000
4 0 -4 -32.8394 0.0361
4 0 -3 -73.7381 -0.0251
4 0 -2 -110.1361 -0.1736
4 0 -1 -46.3237 -0.1925
4 0 0 38.7180 -0.1725
4 0 1 30.0648 0.0195
4 0 2 20.7496 0.0036
4 0 3 16.1020 -0.0069
4 0 4 20.5308 -0.0437
4 0 5 -7.0672 -0.0748
4 0 6 -0.2940 -0.0374
4 0 7 3.0052 -0.0016
4 0 8 2.3770 -0.0062
4 0 9 -8.5574 0.0311
4 0 10 -6.3681 0.0256
4 0 11 -7.2556 0.0518
4 0 12 -4.7995 0.0401
4 0 13 -1.3718 0.0112
4 0 14 2.5033 0.0082
4 0 15 0.3972 -0.0237
4 0 16 -2.0086 0.0042
4 0 17 2.7088 0.0155
4 0 18 8.3765 0.0159
4 0 19 3.0559 0.0077
4 1 -19 -2.2647 -0.0622
4 1 -18 -2.3537 -1.1894
4 1 -17 -2.2027 -2.2772
4 1 -16 3.0966 -2.7470
4 1 -15 1.7909 -0.6367
4 1 -14 0.9763 -0.5164
4 1 -13 -4.1334 -0.3607
4 1 -12 -2.0253 0.7976
4 1 -11 -3.4108 3.2916
4 1 -10 -2.5225 0.9245
4 1 -9 -1.6229 -2.7186
4 1 -8 -0.3675 -1.7730
4 1 -7 -6.6116 0.3111
4 1 -6 -16.3849 -0.7951
4 1 -5 -3.1944 2.5217
4 1 -4 24.4348 13.9429
4 1 -3 49.7108 18.9218
4 1 -2 58.3876 11.2227
4 1 -1 9.9364 -16.8054
4 1 0 -19.8418 -37.3524
4 1 1 -91.8013 -39.1728
4 1 2 -66.0882 -7.7188
4 1 3 -36.8108 13.6402
4 1 4 -8.3532 18.3031
4 1 5 -6.3803 -0.1392
4 1 6 0.8752 -10.8993
4 1 7 3.5317 -3.3808
4 1 8 -10.2701 -0.9053
4 1 9 -9.3084 2.5890
4 1 10 -0.5682 1.0962
4 1 11 3.3431 3.5731
4 1 12 1.9679 2.2613
4 1 13 -1.4943 -1.5647
4 1 14 3.6118 -2.5028
4 1 15 1.6437 -3.0120
4 1 16 3.8037 1.1117
4 1 17 0.7662 2.6194
4 1 18 2.3008 4.1153
4 1 19 0.6734 2.4654
4 2 -19 3.1165 0.4009
4 2 -18 4.7044 1.5117
4 2 -17 -0.8084 0.7139
4 2 -16 2.1884 3.0095
4 2 -15 2.3911 1.2492
4 2 -14 6.0331 3.5489
4 2 -13 -1.4078 -1.1757
4 2 -12 -2.0658 -2.5192
4 2 -11 -1.4118 -0.5537
4 2 -10 2.1089 0.1251
4 2 -9 3.9908 2.6175
4 2 -8 0.8880 0.5822
4 2 -7 -7.2175 9.5971
4 2 -6 -14.5529 7.8485
4 2 -5 2.9556 3.9372
4 2 -4 33.6685 -9.6258
4 2 -3 47.3116 -22.0418
4 2 -2 42.4490 -10.1284
4 2 -1 6.3057 -12.7815
4 2 0 18.2837 -19.1546
4 2 1 -6.5504 -42.4533
4 2 2 2.2243 -42.6860
4 2 3 -2.7882 -39.9479
4 2 4 9.3574 -6.2558
4 2 5 -0.1569 13.4618
4 2 6 -7.7436 21.7228
4 2 7 -7.3469 16.6555
4 2 8 2.8639 7.5839
4 2 9 2.6818 1.5790
4 2 10 7.7380 0.3399
4 2 11 3.5703 2.6749
4 2 12 3.5994 6.1373
4 2 13 -5.9127 5.6620
4 2 14 -4.3729 2.7084
4 2 15 -0.6616 -0.7273
4 2 16 4.0570 -1.4659
4 2 17 0.1492 -2.4842
4 2 18 1.7176 -1.8319
4 2 19 -1.1152 -1.4899
4 3 -19 -0.7541 -1.6621
4 3 -18 -0.2830 -2.0030
4 3 -17 2.2433 -4.4659
4 3 -16 1.3038 -2.6692
4 3 -15 -2.4930 -3.1437
4 3 -14 -2.0101 0.5328
4 3 -13 1.7851 1.3813
4 3 -12 3.8149 1.6473
4 3 -11 -0.4359 0.6892
4 3 -10 -9.1430 0.5901
4 3 -9 -5.1535 2.8052
4 3 -8 -0.7875 2.3501
4 3 -7 14.4191 2.9482
4 3 -6 9.9203 3.5115
4 3 -5 15.8637 5.3804
4 3 -4 5.4435 3.0838
4 3 -3 1.7208 -16.9717
4 3 -2 -13.5229 -15.9600
4 3 -1 -19.5299 -22.3526
4 3 0 6.8123 -6.8532
4 3 1 26.4807 1.4038
4 3 2 32.9534 6.2553
4 3 3 1.3470 -9.2280
4 3 4 -9.7370 -6.2755
4 3 5 -14.7089 -1.2012
4 3 6 -4.3707 -4.5039
4 3 7 2.5576 -1.1022
4 3 8 7.0036 -3.1498
4 3 9 7.2036 1.5494
4 3 10 3.5795 -2.5360
4 3 11 0.8237 -5.5696
4 3 12 -0.2478 -5.2482
4 3 13 3.1998 -1.3929
4 3 14 3.5636 1.7686
4 3 15 2.8225 1.1153
4 3 16 -2.6065 1.4390
4 3 17 -3.5559 -2.8807
4 3 18 0.2246 -3.6183
4 3 19 1.4768 -2.8902
4 4 0 7.3142 -1.7049
4 4 1 -15.0629 1.4885
4 4 2 0.9600 6.4786
4 4 3 -23.9489 0.4824
4 4 4 -18.9176 1.0225
4 4 5 -17.7518 -4.5232
4 4 6 0.3820 -11.4307
4 4 7 5.0269 -8.0941
4 4 8 -2.8101 -9.6237
4 4 9 -6.7504 -3.6890
4 4 10 -1.1679 -2.7201
4 4 11 -2.0862 -1.8386
4 4 12 -2.3786 -3.4577
4 4 13 -0.4523 -1.7655
4 4 14 3.0964 -2.4757
4 4 15 -2.1693 -2.7509
4 4 16 2.8199 -0.3826
4 4 17 -2.5706 -0.1570
4 4 18 -1.5507 -0.4852
4 4 19 -4.6005 0.0648
5 0 -19 1.0475 -0.0087
5 0 -18 3.9491 -0.0159
5 0 -17 2.0554 -0.0162
5 0 -16 2.6681 -0.0168
5 0 -15 0.1439 -0.0162
5 0 -14 2.5306 -0.0117
5 0 -13 0.5776 0.0016
5 0 -12 -1.1696 -0.0111
5 0 -11 -2.2841 -0.0448
5 0 -10 -1.3354 -0.0480
5 0 -9 2.8742 -0.0120
5 0 -8 5.3265 0.0617
5 0 -7 7.3750 0.0737
5 0 -6 -4.3589 0.0860
5 0 -5 -5.2368 0.0740
5 0 -4 10.3384 0.0887
5 0 -3 35.7930 0.0689
5 0 -2 58.4756 -0.0520
5 0 -1 87.0849 -0.0771
5 0 0 162.1301 0.0035
5 0 1 168.6510 0.1355
5 0 2 131.6338 0.1274
5 0 3 66.3574 -0.0608
5 0 4 21.7009 -0.1141
5 0 5 -4.8386 -0.0585
5 0 6 -5.9996 -0.0184
5 0 7 7.9257 -0.0458
5 0 8 3.6762 -0.0664
5 0 9 -4.4618 -0.0313
5 0 10 -2.8234 -0.0294
5 0 11 7.6005 -0.0569
5 0 12 10.5448 -0.0367
5 0 13 5.1423 -0.0015
5 0 14 1.2232 0.0189
5 0 15 0.0248 0.0198
5 0 16 0.1273 0.0120
5 0 17 0.8672 0.0134
5 0 18 -2.6789 0.0072
5 0 19 -4.7655 0.0064
5 1 -19 -2.4741 -1.7856
5 1 -18 2.9169 0.4234
5 1 -17 1.6291 -3.2243
5 1 -16 0.2563 1.2373
5 1 -15 -6.4969 1.3446
5 1 -14 -3.2591 2.1580
5 1 -13 -1.2517 0.8392
5 1 -12 2.4800 2.4777
5 1 -11 -0.2715 2.3309
5 1 -10 5.9878 5.4104
5 1 -9 1.6971 1.6514
5 1 -8 6.9812 1.3758
5 1 -7 6.0827 -10.5286
5 1 -6 4.0878 -7.1888
5 1 -5 -5.4365 -3.9106
5 1 -4 -13.1689 13.9910
5 1 -3 -15.3057 2.8998
5 1 -2 -11.5885 12.2587
5 1 -1 -27.2871 1.2430
5 1 0 0.2860 16.8116
5 1 1 -2.5128 22.0753
5 1 2 6.6679 32.3719
5 1 3 -8.5927 14.7176
5 1 4 -8.5542 -5.6736
5 1 5 -12.2333 -15.8685
5 1 6 -9.2601 -10.8641
5 1 7 2.8640 4.4172
5 1 8 4.4792 5.7448
5 1 9 8.4574 4.5277
5 1 10 2.5926 -6.7040
5 1 11 3.0137 -4.7193
5 1 12 -0.7239 -2.8409
5 1 13 -2.9822 2.1954
5 1 14 -0.0568 2.0574
5 1 15 1.8451 -0.3735
5 1 16 3.2906 0.9423
5 1 17 -0.8766 -2.1352
5 1 18 2.2879 -2.0686
5 1 19 1.4823 -1.2171
5 2 -19 -2.3540 0.9482
5 2 -18 -3.9550 -2.2164
5 2 -17 1.0523 -1.1801
5 2 -16 2.3493 -2.2373
5 2 -15 2.0961 -0.7873
5 2 -14 -0.7632 -1.9633
5 2 -13 -2.0261 -1.3087
5 2 -12 -0.5158 -0.3372
5 2 -11 1.3378 -2.1580
5 2 -10 -0.2119 -4.5681
5 2 -9 -1.1468 5.7740
5 2 -8 -3.8411 10.4535
5 2 -7 5.3649 14.6279
5 2 -6 0.8378 -2.6995
5 2 -5 1.6319 -2.1175
5 2 -4 -18.7016 -0.9600
5 2 -3 -24.1281 5.5022
5 2 -2 -21.3505 4.8773
5 2 -1 -21.4565 0.0529
5 2 0 -8.2665 -24.5719
5 2 1 -14.8996 -20.3371
5 2 2 -8.1699 -12.4093
5 2 3 -3.5370 9.5290
5 2 4 9.4258 10.4914
5 2 5 11.4746 6.8383
5 2 6 -5.2337 -5.6878
5 2 7 -3.7151 -2.9330
5 2 8 -12.4142 -12.0086
5 2 9 2.2148 -7.7769
5 2 10 0.5575 -4.1510
5 2 11 -0.4937 2.9337
5 2 12 -4.4699 -0.5407
5 2 13 -1.9924 0.0757
5 2 14 -0.0405 -0.0986
5 2 15 -2.7284 2.0563
5 2 16 -5.4564 -0.0542
5 2 17 -1.9364 4.5570
5 2 18 0.4636 3.1453
5 2 19 0.8181 3.5844
5 3 -19 2.6989 -0.2837
5 3 -18 2.0793 -0.3555
5 3 -17 -2.4834 3.9326
5 3 -16 -1.1309 5.1368
5 3 -15 0.6483 4.0553
5 3 -14 3.4985 -0.3323
5 3 -13 0.3528 -0.4942
5 3 -12 1.2026 -1.3908
5 3 -11 -2.3192 -0.4274
5 3 -10 -1.1752 -4.6771
5 3 -9 1.7565 -4.7824
5 3 -8 3.8574 -4.3594
5 3 -7 -1.7188 -5.3128
5 3 -6 -10.6045 -11.6140
5 3 -5 -11.7720 -7.6170
5 3 -4 -10.2829 4.9107
5 3 -3 -2.4086 4.7484
5 3 -2 23.7315 2.2907
5 3 -1 14.0798 -2.5762
5 3 0 -7.5621 -5.5415
5 3 1 -20.0541 -4.4692
5 3 2 5.8557 -15.6171
5 3 3 32.4845 -19.7228
5 3 4 26.1793 -4.5106
5 3 5 6.2208 4.5798
5 3 6 -7.6555 -8.1786
5 3 7 4.2085 -7.8650
5 3 8 3.7283 -9.8630
5 3 9 0.6049 5.1162
5 3 10 -1.1410 5.8285
5 3 11 -2.1583 6.5453
5 3 12 -2.7478 -1.4514
5 3 13 -7.1955 -0.9994
5 3 14 -6.7830 0.8723
5 3 15 -1.9648 1.8850
5 3 16 1.0991 0.8176
5 3 17 2.4330 -0.8588
5 3 18 -1.4263 -1.1983
5 3 19 -1.3091 0.3239
5 4 -19 -2.6058 0.5013
5 4 -18 -0.2957 0.8205
5 4 -17 1.1704 -0.0097
5 4 -16 -2.0577 -1.2554
5 4 -15 -5.9599 0.5157
5 4 -14 -5.3818 4.3332
5 4 -13 -0.3084 2.3955
5 4 -12 4.2571 2.3613
5 4 -11 5.3666 0.8451
5 4 -10 1.6645 1.3529
5 4 -9 -3.0094 -3.6272
5 4 -8 -2.5699 -0.2912
5 4 -7 -4.6172 3.7183
5 4 -6 2.4747 -0.0796
5 4 -5 17.1043 1.6071
5 4 -4 23.6319 -2.4875
5 4 -3 1.7227 -7.5443
5 4 -2 -11.8276 -8.4213
5 4 -1 -15.5077 -2.0513
5 4 0 7.0780 -1.3631
5 4 1 10.4199 3.1686
5 4 2 6.4416 -0.6642
5 4 3 -12.8056 -2.9114
5 4 4 -11.8565 3.2696
5 4 5 -18.0648 2.4042
5 4 6 -17.1885 -2.3615
5 4 7 -4.9762 7.3892
5 4 8 -0.4578 8.7293
5 4 9 0.3201 4.4473
5 4 10 -0.0383 1.7156
5 4 11 3.7809 2.7722
5 4 12 1.3068 5.3969
5 4 13 1.7871 2.7970
5 4 14 3.3445 2.5402
5 4 15 4.7699 0.4192
5 4 16 0.5814 0.3010
5 4 17 -2.9823 0.3366
5 4 18 -0.0616 2.2832
5 4 19 0.7021 2.4395
5 5 0 5.0434 -16.5297
5 5 1 4.4678 3.1124
5 5 2 0.2375 0.4139
5 5 3 -1.1371 -4.4958
5 5 4 10.2601 -12.2861
5 5 5 19.0329 3.8892
5 5 6 8.7160 5.1660
5 5 7 2.9233 10.1909
5 5 8 -2.2754 -0.3145
5 5 9 4.1009 -2.1256
5 5 10 0.4450 -3.1187
5 5 11 -1.8827 -0.8696
5 5 12 -3.6535 1.6763
5 5 13 -0.1860 -0.8334
5 5 14 -1.4294 -4.8529
5 5 15 1.5278 -1.0769
5 5 16 -0.4209 -1.1931
5 5 17 1.0942 2.4166
5 5 18 -3.0837 -2.7366
5 5 19 -0.1395 1.3115
6 0 -19 -2.6979 -0.0006
6 0 -18 -4.2411 0.0152
6 0 -17 -1.7112 0.0235
6 0 -16 -0.8642 0.0102
6 0 -15 -2.1744 -0.0025
6 0 -14 0.3465 0.0097
6 0 -13 -2.0523 -0.0136
6 0 -12 -1.5449 -0.0136
6 0 -11 -3.3793 -0.0058
6 0 -10 -3.0224 0.0332
6 0 -9 -1.7629 0.0302
6 0 -8 -6.7904 -0.0429
6 0 -7 3.8339 -0.0724
6 0 -6 -5.7223 -0.0683
6 0 -5 4.0330 -0.0410
6 0 -4 2.5466 0.0524
6 0 -3 36.2342 0.0825
6 0 -2 56.8454 0.0005
6 0 -1 52.4894 0.0152
6 0 0 36.8175 0.0362
6 0 1 13.2399 0.1084
6 0 2 -11.2516 0.0414
6 0 3 -19.9589 0.0156
6 0 4 -18.2572 0.0147
6 0 5 0.6003 -0.0180
6 0 6 3.6782 -0.0317
6 0 7 7.0844 -0.0101
6 0 8 -6.9218 0.0094
6 0 9 -2.6755 0.0285
6 0 10 -1.4702 0.0244
6 0 11 4.1406 0.0163
6 0 12 7.1092 0.0006
6 0 13 7.6017 -0.0152
6 0 14 1.0681 -0.0142
6 0 15 -0.3052 -0.0166
6 0 16 -1.2860 -0.0160
6 0 17 0.7570 -0.0040
6 0 18 -4.0525 -0.0026
6 0 19 -2.3204 0.0084
6 1 -19 1.9515 0.3664
6 1 -18 4.2351 0.8251
6 1 -17 3.2802 2.1465
6 1 -16 2.2301 3.6733
6 1 -15 0.7921 -0.4966
6 1 -14 1.7477 -0.0481
6 1 -13 -0.1810 0.9692
6 1 -12 -1.8874 2.2255
6 1 -11 0.9115 3.4595
6 1 -10 2.9938 0.1970
6 1 -9 3.5066 -2.6895
6 1 -8 2.3067 -4.4976
6 1 -7 0.2175 -0.8993
6 1 -6 4.8203 1.6610
6 1 -5 15.9905 -1.3505
6 1 -4 4.7236 -5.0218
6 1 -3 -15.0569 -3.9271
6 1 -2 -23.9052 7.7579
6 1 -1 -14.3345 10.0851
6 1 0 9.8240 15.1241
6 1 1 13.6315 14.8055
6 1 2 13.2149 18.3196
6 1 3 15.2131 0.7599
6 1 4 18.9142 -0.2233
6 1 5 11.7806 0.1394
6 1 6 7.3190 11.2473
6 1 7 13.4202 10.5591
6 1 8 4.9080 5.1347
6 1 9 1.0733 -5.2387
6 1 10 -1.4688 -3.8014
6 1 11 -5.2966 -0.2111
6 1 12 -9.3771 4.6722
6 1 13 -7.6053 5.1232
6 1 14 -5.0839 3.5921
6 1 15 -4.1166 0.8838
6 1 16 -1.0123 1.4650
6 1 17 1.7805 -2.8012
6 1 18 2.9512 -1.0647
6 1 19 -1.5614 -3.1202
6 2 -19 -2.1590 1.7837
6 2 -18 -1.4983 -0.1678
6 2 -17 -2.7225 -1.6788
6 2 -16 -3.7618 -1.5386
6 2 -15 -6.0046 -1.2594
6 2 -14 -3.0957 -0.9913
6 2 -13 0.8882 -2.0693
6 2 -12 4.4828 0.5919
6 2 -11 0.9812 -2.8375
6 2 -10 2.6660 -2.9212
6 2 -9 -2.4929 2.6468
6 2 -8 -1.4254 5.3563
6 2 -7 0.0776 5.0728
6 2 -6 8.4829 -4.0035
6 2 -5 15.2020 4.0010
6 2 -4 -9.2687 9.2373
6 2 -3 -27.2896 14.1155
6 2 -2 -27.6936 13.4208
6 2 -1 -18.3479 14.4288
6 2 0 -7.0282 13.1601
6 2 1 -5.0645 16.9055
6 2 2 0.7587 11.4937
6 2 3 2.5757 0.6940
6 2 4 12.1204 -4.0969
6 2 5 1.5555 -12.7284
6 2 6 -3.7511 -15.4538
6 2 7 0.9851 -2.2471
6 2 8 1.5011 6.7278
6 2 9 3.8874 4.0429
6 2 10 -0.9048 0.7490
6 2 11 -0.9902 2.3448
6 2 12 -4.4238 3.7973
6 2 13 -0.3267 -0.7825
6 2 14 2.5521 -3.9118
6 2 15 2.0544 -3.8318
6 2 16 -1.3634 -2.6661
6 2 17 -2.8244 -0.6864
6 2 18 -0.7787 0.4664
6 2 19 -0.8495 0.4189
6 3 -19 -1.3618 -2.9493
6 3 -18 -1.8127 -0.2607
6 3 -17 5.5671 -0.9116
6 3 -16 4.6968 3.8096
6 3 -15 4.8660 -2.4452
6 3 -14 3.5929 -1.2815
6 3 -13 -0.8117 -4.2347
6 3 -12 -2.0391 -3.5074
6 3 -11 0.4684 -1.7665
6 3 -10 5.1998 5.6872
6 3 -9 2.1897 8.2196
6 3 -8 -0.3546 5.8418
6 3 -7 7.1405 -0.4741
6 3 -6 -3.9297 -1.6738
6 3 -5 -7.0404 -1.7831
6 3 -4 -8.7526 2.6799
6 3 -3 13.0029 -2.1043
6 3 -2 22.2348 13.4314
6 3 -1 12.8397 3.3970
6 3 0 8.6070 -0.6110
6 3 1 16.7883 -5.9488
6 3 2 16.1199 7.4161
6 3 3 9.6846 4.6748
6 3 4 5.2874 15.5498
6 3 5 3.2554 7.7108
6 3 6 -6.0023 -1.7727
6 3 7 1.5875 -10.3044
6 3 8 -1.7158 -4.5351
6 3 9 3.9275 -2.3432
6 3 10 -0.4576 1.5523
6 3 11 -0.7991 0.2013
6 3 12 -0.4957 -0.2469
6 3 13 1.6388 0.2846
6 3 14 1.5425 2.1521
6 3 15 2.7689 1.4475
6 3 16 0.2308 2.6865
6 3 17 1.2296 -0.6444
6 3 18 -0.4467 1.6538
6 3 19 2.8625 -0.1359
6 4 -19 3.1845 1.0467
6 4 -18 2.0768 0.8964
6 4 -17 -0.5830 1.0475
6 4 -16 -0.5968 -0.4476
6 4 -15 2.5182 2.2705
6 4 -14 1.9445 2.9215
6 4 -13 -0.2001 4.8025
6 4 -12 -3.7022 1.5123
6 4 -11 -1.7497 1.2676
6 4 -10 -6.9857 -1.6242
6 4 -9 -2.1764 -0.9790
6 4 -8 0.4365 -1.1353
6 4 -7 0.1139 -0.0957
6 4 -6 1.7682 3.1272
6 4 -5 4.9051 9.6069
6 4 -4 8.8138 2.3403
6 4 -3 -2.2850 -11.6318
6 4 -2 0.7983 -7.8975
6 4 -1 -6.2750 0.0753
6 4 0 -6.7456 -3.6906
6 4 1 -12.3494 2.1429
6 4 2 -6.8803 6.1460
6 4 3 -6.4123 1.0373
6 4 4 13.2820 0.4180
6 4 5 13.2784 -0.8903
6 4 6 8.6310 -1.2991
6 4 7 3.8189 -2.6620
6 4 8 4.4668 -2.4059
6 4 9 9.0020 1.8021
6 4 10 8.7348 3.1669
6 4 11 6.9151 0.7050
6 4 12 -0.9157 -4.5497
6 4 13 -3.2329 -1.1673
6 4 14 -5.8786 -1.3916
6 4 15 0.5603 1.8570
6 4 16 2.0265 0.8254
6 4 17 2.0853 -0.9137
6 4 18 -0.6257 -2.8409
6 4 19 -2.7102 -0.9795
6 5 -19 -2.7601 -0.8140
6 5 -18 -0.6333 -3.0862
6 5 -17 -0.1511 -1.8084
6 5 -16 -0.9916 -3.5370
6 5 -15 -2.1128 -2.7559
6 5 -14 1.5194 -4.5835
6 5 -13 2.7371 0.7799
6 5 -12 2.3200 1.8058
6 5 -11 0.0945 -1.0623
6 5 -10 6.6114 -2.6750
6 5 -9 5.1987 -6.7016
6 5 -8 2.7288 -2.6575
6 5 -7 -4.7574 -4.8996
6 5 -6 1.7733 -5.4136
6 5 -5 10.9380 -3.2442
6 5 -4 7.5231 -0.4565
6 5 -3 -4.0318 -4.3495
6 5 -2 -5.8891 -0.0505
6 5 -1 -4.8001 -0.7280
6 5 0 -4.8784 -3.7071
6 5 1 -3.9310 5.1186
6 5 2 1.8102 11.4604
6 5 3 -6.6115 10.5129
6 5 4 -7.0634 4.7037
6 5 5 -13.0565 -2.3211
6 5 6 -2.8565 -8.4951
6 5 7 1.3024 -3.7522
6 5 8 1.1101 0.0598
6 5 9 -1.7085 4.3414
6 5 10 1.1514 1.5017
6 5 11 -0.5788 0.0026
6 5 12 -4.1563 -2.1599
6 5 13 -3.9056 -1.9529
6 5 14 0.6164 -3.6279
6 5 15 0.0024 -3.2319
6 5 16 -0.0434 -2.4138
6 5 17 -0.4105 -3.2927
6 5 18 0.5983 -4.8658
6 5 19 0.4733 -0.3652
6 6 0 2.7690 -10.8543
6 6 1 -1.8184 -14.9325
6 6 2 -0.3276 -18.5057
6 6 3 -2.4464 -12.3440
6 6 4 3.0864 0.5701
6 6 5 -0.9502 0.0248
6 6 6 -5.4801 3.5410
6 6 7 -4.7400 8.4401
6 6 8 -6.5043 7.6805
6 6 9 -0.7398 -1.5730
6 6 10 1.7497 -2.0780
6 6 11 4.6949 0.1000
6 6 12 3.9257 -1.0916
6 6 13 5.2705 -2.6093
6 6 14 2.2990 -2.3980
6 6 15 -2.5650 0.8984
6 6 16 -5.1861 2.1590
6 6 17 -1.1852 2.4069
6 6 18 -0.8583 1.3941
7 0 -19 3.0164 -0.0126
7 0 -18 1.6731 -0.0113
7 0 -17 0.5231 -0.0157
7 0 -16 -4.5820 -0.0145
7 0 -15 -3.0326 -0.0198
7 0 -14 2.8510 -0.0151
7 0 -13 -2.0746 -0.0367
7 0 -12 -0.6704 -0.0088
7 0 -11 -1.7806 -0.0051
7 0 -10 5.2777 -0.0299
7 0 -9 4.3855 -0.0355
7 0 -8 3.7189 0.0135
7 0 -7 -4.2824 0.0557
7 0 -6 -20.3935 0.0621
7 0 -5 -2.6381 0.0716
7 0 -4 -4.0444 0.2433
7 0 -3 20.4887 0.2327
7 0 -2 16.1205 0.0651
7 0 -1 4.0155 0.0658
7 0 0 -36.9737 0.0452
7 0 1 -54.5082 0.0473
7 0 2 -40.0071 -0.1240
7 0 3 -9.2203 -0.0919
7 0 4 3.8726 -0.0309
7 0 5 -4.4716 -0.0523
7 0 6 -8.2844 -0.0665
7 0 7 0.9217 -0.0617
7 0 8 -2.0955 -0.0500
7 0 9 -3.6957 -0.0755
7 0 10 -1.1133 -0.0640
7 0 11 0.4139 -0.0249
7 0 12 3.8547 0.0099
7 0 13 0.4068 0.0054
7 0 14 1.8064 0.0209
7 0 15 5.6494 0.0056
7 0 16 2.9324 0.0037
7 0 17 -3.2111 0.0095
7 0 18 -2.8370 0.0098
7 0 19 -0.0849 0.0078
7 1 -19 -1.7885 -2.1281
7 1 -18 -3.1682 0.3015
7 1 -17 -1.6040 1.9142
7 1 -16 3.5380 1.2346
7 1 -15 0.9156 -0.1205
7 1 -14 1.4847 2.4115
7 1 -13 -0.8049 2.3903
7 1 -12 1.3156 -0.0499
7 1 -11 1.1380 0.8453
7 1 -10 -0.1691 1.2574
7 1 -9 -4.9756 1.3634
7 1 -8 -5.0681 7.3065
7 1 -7 2.0722 13.6746
7 1 -6 5.1373 11.6776
7 1 -5 11.7727 -3.1089
7 1 -4 4.3656 -6.6356
7 1 -3 4.8554 -5.2763
7 1 -2 8.9472 5.9879
7 1 -1 9.7520 0.1036
7 1 0 34.6364 -2.0868
7 1 1 33.2076 -5.7418
7 1 2 11.2440 2.9494
7 1 3 -16.5118 -1.1119
7 1 4 -5.7214 2.8151
7 1 5 6.1281 4.3257
7 1 6 3.8424 5.6440
7 1 7 3.2954 5.9632
7 1 8 -4.7246 -1.9825
7 1 9 -0.9635 -3.6242
7 1 10 1.2125 -1.6672
7 1 11 3.5665 4.1423
7 1 12 3.4800 6.0339
7 1 13 3.0867 6.0522
7 1 14 1.8036 4.5215
7 1 15 1.7071 3.6637
7 1 16 1.1608 2.8496
7 1 17 1.0435 -0.6236
7 1 18 1.9926 -2.5946
7 1 19 1.0397 -2.6626
7 2 -19 -1.9752 -0.6663
7 2 -18 -2.8455 -0.3085
7 2 -17 -2.1708 2.4429
7 2 -16 1.8253 1.1835
7 2 -15 0.4430 -2.2378
7 2 -14 1.6313 -3.5246
7 2 -13 0.3554 -1.5207
7 2 -12 -0.5198 0.9729
7 2 -11 -0.5175 -4.2542
7 2 -10 -0.9098 1.5801
7 2 -9 -4.0570 0.0592
7 2 -8 -4.6262 -3.9704
7 2 -7 -4.5306 -8.5349
7 2 -6 -4.4890 -1.3542
7 2 -5 -5.1706 8.8278
7 2 -4 -8.9431 6.8733
7 2 -3 -9.1562 -3.6242
7 2 -2 -10.1779 -1.6535
7 2 -1 -12.8178 -4.7166
7 2 0 -0.6298 -7.3769
7 2 1 9.9770 3.9888
7 2 2 -0.6994 2.5168
7 2 3 -8.8437 -1.4781
7 2 4 0.0259 -4.8979
7 2 5 3.7224 9.5032
7 2 6 0.8782 4.1741
7 2 7 -0.3467 1.9998
7 2 8 1.6626 -2.5217
7 2 9 1.0744 3.7929
7 2 10 3.4845 2.4859
7 2 11 -2.1565 -2.1587
7 2 12 -5.7522 -3.8642
7 2 13 -4.4139 -3.1226
7 2 14 -4.2587 -2.5827
7 2 15 -0.2631 -0.3267
7 2 16 1.1947 0.3354
7 2 17 2.3441 0.6611
7 2 18 0.3333 -4.3912
7 2 19 -2.7506 -0.5834
7 3 -19 -0.2688 3.4576
7 3 -18 1.8536 -1.2818
7 3 -17 1.5594 -3.5675
7 3 -16 -3.4515 -6.1604
7 3 -15 -2.0922 -2.4938
7 3 -14 1.4258 -0.6396
7 3 -13 1.0199 0.1659
7 3 -12 -0.9646 -1.2029
7 3 -11 -0.6729 -0.6905
7 3 -10 4.4269 -1.0937
7 3 -9 -0.3847 0.4940
7 3 -8 0.8072 -3.2076
7 3 -7 -6.6544 -5.6805
7 3 -6 -3.4833 -1.9172
7 3 -5 7.8725 7.3104
7 3 -4 13.1436 11.9925
7 3 -3 2.0150 -1.0891
7 3 -2 -10.4010 0.4782
7 3 -1 -17.6845 8.7002
7 3 0 -7.8275 9.0635
7 3 1 0.5164 6.0752
7 3 2 -1.7152 -2.2169
7 3 3 -13.9285 -5.6060
7 3 4 -10.5885 -9.7759
7 3 5 -6.4323 -10.5321
7 3 6 0.4329 -9.3531
7 3 7 3.4559 4.4952
7 3 8 -0.9343 5.9384
7 3 9 2.7547 1.5485
7 3 10 3.9497 -2.3794
7 3 11 3.7602 -0.9941
7 3 12 0.0245 1.2141
7 3 13 4.5511 6.0953
7 3 14 4.7227 0.3090
7 3 15 1.3741 -2.3892
7 3 16 -1.8951 -4.9391
7 3 17 -2.0709 1.9067
7 3 18 -0.8202 4.2282
7 3 19 -0.8289 2.3475
7 4 -19 0.3804 3.0162
7 4 -18 2.5065 2.8758
7 4 -17 -0.1150 4.0492
7 4 -16 0.2285 2.4638
7 4 -15 0.3493 4.3563
7 4 -14 6.6707 1.3715
7 4 -13 4.7826 0.5981
7 4 -12 1.0465 0.5290
7 4 -11 2.5659 1.9779
7 4 -10 3.3745 -1.5269
7 4 -9 3.8971 -3.3964
7 4 -8 0.0569 3.9903
7 4 -7 -0.8763 8.9947
7 4 -6 -1.3816 5.9744
7 4 -5 -3.1162 -1.9986
7 4 -4 3.9178 -3.6245
7 4 -3 10.9556 -3.8674
7 4 -2 31.5775 2.8852
7 4 -1 19.2455 7.0955
7 4 0 10.2457 -0.5191
7 4 1 -3.6279 7.4312
7 4 2 4.0725 10.1515
7 4 3 -0.6338 13.1269
7 4 4 7.1369 5.9063
7 4 5 -0.2386 -0.1831
7 4 6 2.1718 -6.9120
7 4 7 -1.7113 -3.0951
7 4 8 -1.9013 -0.1170
7 4 9 -3.7792 -0.5656
7 4 10 -2.5807 0.5026
7 4 11 -0.0525 -1.3994
7 4 12 2.0673 -4.1675
7 4 13 3.7809 -1.6684
7 4 14 -1.4447 -2.0444
7 4 15 -3.2523 2.3757
7 4 16 -0.9702 0.9132
7 4 17 2.0874 2.8174
7 4 18 3.5752 -0.1944
7 4 19 2.1268 0.2421
7 5 -18 -0.1502 -1.1235
7 5 -17 0.9922 1.3769
7 5 -16 -0.3734 -0.2755
7 5 -15 -1.7173 2.8533
7 5 -14 -6.1554 3.2052
7 5 -13 -3.2856 3.3795
7 5 -12 -2.4868 -1.6408
7 5 -11 3.1557 -1.5786
7 5 -10 1.2603 4.4582
7 5 -9 -4.3729 0.8306
7 5 -8 -2.8548 0.4876
7 5 -7 0.4881 -2.7642
7 5 -6 6.0917 -0.1657
7 5 -5 -6.3898 2.9484
7 5 -4 -4.3024 5.3840
7 5 -3 -4.0198 6.8382
7 5 -2 2.2293 7.9083
7 5 -1 -0.4704 9.5310
7 5 0 1.8321 -2.2802
7 5 1 10.7380 -4.1472
7 5 2 7.4814 -9.7391
7 5 3 6.6603 0.3790
7 5 4 6.6083 3.9839
7 5 5 -0.2216 3.5247
7 5 6 -3.7469 -4.5103
7 5 7 -0.4102 -2.0367
7 5 8 -2.1493 2.4023
7 5 9 -5.6119 -0.7907
7 5 10 -6.4174 -0.0972
7 5 11 0.7391 -0.8798
7 5 12 -1.6940 -2.8155
7 5 13 1.4435 -4.2408
7 5 14 2.7888 -3.2936
7 5 15 4.2974 1.0551
7 5 16 1.1291 2.2087
7 5 17 2.3137 1.8573
7 5 18 2.2629 -0.6134
7 6 -18 1.3102 -2.0044
7 6 -17 4.3645 2.2733
7 6 -16 3.3453 -0.9416
7 6 -15 2.6359 1.6384
7 6 -14 -0.9129 -0.0048
7 6 -13 1.1497 4.6246
7 6 -12 1.2303 0.3659
7 6 -11 -2.1725 -0.6600
7 6 -10 -3.1302 -2.2357
7 6 -9 -2.6496 3.4764
7 6 -8 0.7179 0.3938
7 6 -7 -7.7162 1.0975
7 6 -6 -6.4804 2.0547
7 6 -5 -3.2285 3.6103
7 6 -4 3.1952 -2.2131
7 6 -3 -4.5183 -4.3511
7 6 -2 -3.1368 -4.1298
7 6 -1 0.6708 -5.0992
7 6 0 1.9951 -12.3315
7 6 1 -0.6900 -0.0755
7 6 2 1.3170 7.8350
7 6 3 -0.0176 9.4011
7 6 4 5.2860 4.7794
7 6 5 0.2310 2.7282
7 6 6 1.1410 2.5554
7 6 7 -0.7902 1.8070
7 6 8 -2.5801 3.0947
7 6 9 1.8692 2.4643
7 6 10 -0.5882 1.5260
7 6 11 -0.9319 1.1451
7 6 12 -6.6405 -2.0331
7 6 13 -3.5930 3.2864
7 6 14 2.6453 -1.0552
7 6 15 3.1693 3.6782
7 6 16 2.6726 -1.6479
7 6 17 1.1704 0.0805
7 6 18 1.8488 -2.4966
7 7 0 4.7328 -4.5825
7 7 1 6.3492 -6.4230
7 7 2 -1.3898 -16.8471
7 7 3 -4.5563 -8.2626
7 7 4 1.0639 2.3333
7 7 5 6.2313 8.4520
7 7 6 6.4881 1.7590
7 7 7 1.6534 -4.2348
7 7 8 0.6327 0.0093
7 7 9 1.4456 4.0193
7 7 10 3.4550 4.8646
7 7 11 2.3228 2.0173
7 7 12 2.1182 1.6139
7 7 13 -2.7678 2.6296
7 7 14 -0.2709 -1.4062
7 7 15 -1.3410 -3.8641
7 7 16 -2.3383 -4.3157
7 7 17 -3.9083 -2.1256
7 7 18 -4.0110 -0.2908
8 0 -19 -0.9012 0.0111
8 0 -18 0.0702 0.0121
8 0 -17 3.2765 0.0003
8 0 -16 1.5196 0.0073
8 0 -15 3.4711 0.0137
8 0 -14 1.6843 0.0165
8 0 -13 0.1154 -0.0063
8 0 -12 1.6808 -0.0194
8 0 -11 1.7611 -0.0377
8 0 -10 6.6066 -0.0086
8 0 -9 -0.2016 -0.0046
8 0 -8 1.3404 -0.0753
8 0 -7 -0.9377 -0.1485
8 0 -6 -3.7010 -0.1233
8 0 -5 3.4866 -0.0198
8 0 -4 3.8121 0.0539
8 0 -3 4.9145 0.0176
8 0 -2 -10.4844 0.0141
8 0 -1 -24.6104 0.0226
8 0 0 -30.7592 -0.0373
8 0 1 -14.7773 -0.0827
8 0 2 -24.2432 0.0452
8 0 3 -7.3689 0.2108
8 0 4 -5.0244 0.1258
8 0 5 3.5642 -0.0174
8 0 6 -11.1141 -0.0313
8 0 7 0.1831 0.0489
8 0 8 -4.2233 0.0628
8 0 9 4.5761 0.0168
8 0 10 2.2704 0.0175
8 0 11 0.3357 0.0076
8 0 12 -2.9019 -0.0244
8 0 13 0.7144 -0.0372
8 0 14 1.7790 -0.0302
8 0 15 3.2364 -0.0143
8 0 16 -1.4057 -0.0106
8 0 17 5.1287 -0.0077
8 0 18 2.3855 -0.0113
8 0 19 4.5837 -0.0053
8 1 -19 0.8294 3.3809
8 1 -18 -1.4276 4.9747
8 1 -17 -0.9367 1.3965
8 1 -16 -3.4386 -1.3041
8 1 -15 -1.3254 1.7287
8 1 -14 -0.9751 2.2729
8 1 -13 -1.4960 0.4167
8 1 -12 -3.9249 -3.1660
8 1 -11 -3.3177 -2.7312
8 1 -10 -1.2409 -7.2097
8 1 -9 2.2883 -1.9000
8 1 -8 3.4915 5.6995
8 1 -7 -2.9566 6.9439
8 1 -6 -6.7439 -3.5068
8 1 -5 3.3342 -4.7987
8 1 -4 1.7796 6.1338
8 1 -3 6.9950 3.8075
8 1 -2 6.0620 1.5283
8 1 -1 4.1435 6.1865
8 1 0 -14.7221 13.8744
8 1 1 -19.3996 12.0527
8 1 2 -23.0919 4.4672
8 1 3 -6.4401 -1.0806
8 1 4 10.9708 0.3751
8 1 5 13.8552 -4.6050
8 1 6 6.5978 -6.0883
8 1 7 4.2043 -8.4951
8 1 8 -3.8994 -10.1954
8 1 9 -2.8776 -8.5765
8 1 10 -1.1349 -4.5589
8 1 11 3.8774 3.6219
8 1 12 -0.6982 2.7153
8 1 13 0.0538 2.7203
8 1 14 -2.6099 -2.3235
8 1 15 2.3966 -0.1976
8 1 16 -2.7391 -0.6798
8 1 17 -3.6860 0.3065
8 1 18 -3.9185 -0.9800
8 1 19 -1.9701 0.6706
8 2 -19 -0.1513 0.1429
8 2 -18 -1.0893 -1.2132
8 2 -17 5.2010 2.1780
8 2 -16 1.8205 -2.6094
8 2 -15 1.9723 -2.1933
8 2 -14 1.9030 -2.2102
8 2 -13 2.4733 -0.1668
8 2 -12 0.4614 0.0743
8 2 -11 0.3765 2.7576
8 2 -10 0.6618 9.2038
8 2 -9 0.9910 2.9072
8 2 -8 2.1293 0.3448
8 2 -7 1.6586 -1.6775
8 2 -6 -5.7879 1.5847
8 2 -5 -8.7117 5.3055
8 2 -4 -8.7327 10.9488
8 2 -3 6.1117 13.4978
8 2 -2 16.8621 12.2257
8 2 -1 19.7636 8.7141
8 2 0 20.4735 -0.2285
8 2 1 28.2429 3.1667
8 2 2 17.5517 1.9060
8 2 3 6.6285 -0.4418
8 2 4 -2.5238 -4.0478
8 2 5 2.0292 -1.6667
8 2 6 -0.2951 -3.0271
8 2 7 5.8588 1.4678
8 2 8 -7.8183 -0.2387
8 2 9 -7.4597 0.8156
8 2 10 -5.7870 -1.8921
8 2 11 -0.7624 -2.2622
8 2 12 -1.4903 -1.2275
8 2 13 -0.1640 3.2668
8 2 14 -2.3826 3.0338
8 2 15 2.1097 -0.5940
8 2 16 -0.0868 -1.7451
8 2 17 3.2170 0.1112
8 2 18 1.4830 0.2167
8 2 19 2.1315 0.4143
8 3 -18 -1.4177 -2.6217
8 3 -17 -1.8520 -0.1491
8 3 -16 -2.8846 0.2111
8 3 -15 -3.0500 1.8495
8 3 -14 -6.5088 1.4479
8 3 -13 -4.1784 1.8950
8 3 -12 0.7793 1.4715
8 3 -11 1.5427 1.4571
8 3 -10 0.1602 -0.0027
8 3 -9 -4.1848 -2.8483
8 3 -8 -5.0285 -4.7889
8 3 -7 -13.3032 0.7301
8 3 -6 -9.0177 4.7988
8 3 -5 -0.4631 0.1806
8 3 -4 5.0186 -2.6325
8 3 -3 -2.4492 -8.4337
8 3 -2 -4.0245 -2.2041
8 3 -1 -1.7077 -5.3380
8 3 0 6.9352 -4.7894
8 3 1 14.0953 -8.6746
8 3 2 -1.5834 -6.5487
8 3 3 -8.6396 -8.5341
8 3 4 -5.1099 2.9151
8 3 5 6.9663 3.0991
8 3 6 2.7901 2.8157
8 3 7 -0.6856 5.9563
8 3 8 -4.5931 9.3000
8 3 9 -0.5114 6.8836
8 3 10 2.1093 4.4853
8 3 11 0.4685 1.9864
8 3 12 -3.7977 0.2005
8 3 13 -3.7827 2.8105
8 3 14 -2.9938 1.6315
8 3 15 0.9825 1.7533
8 3 16 -1.5715 0.3508
8 3 17 -0.0432 3.0442
8 3 18 -0.7501 0.9399
8 4 -18 -1.4184 -1.6233
8 4 -17 3.7330 0.7381
8 4 -16 2.5532 2.9175
8 4 -15 1.4821 2.3351
8 4 -14 0.7152 -1.2890
8 4 -13 -1.4973 -0.2460
8 4 -12 -2.7704 1.2552
8 4 -11 -0.6140 1.7785
8 4 -10 -0.2883 1.6063
8 4 -9 2.6923 0.8701
8 4 -8 -0.6416 -3.0287
8 4 -7 -1.5712 -5.2848
8 4 -6 -3.5506 -4.5936
8 4 -5 -3.8108 -4.2506
8 4 -4 -3.8401 -2.5116
8 4 -3 -5.8312 -2.1019
8 4 -2 -10.7827 1.2688
8 4 -1 -12.0880 -4.6566
8 4 0 -9.7430 -6.5054
8 4 1 7.2064 5.5952
8 4 2 14.5194 10.8932
8 4 3 10.8138 0.5672
8 4 4 3.7026 -2.9495
8 4 5 -5.9471 2.3563
8 4 6 -3.1519 5.9320
8 4 7 4.0225 1.4862
8 4 8 9.0029 1.1794
8 4 9 6.3508 -3.1955
8 4 10 1.6377 -2.1575
8 4 11 0.3613 -1.7020
8 4 12 -2.2192 1.9643
8 4 13 0.6190 4.0965
8 4 14 -3.2670 1.4814
8 4 15 1.4781 3.4213
8 4 16 -1.7714 2.0907
8 4 17 -1.9657 2.5309
8 4 18 -2.5395 -0.3726
8 5 -18 -1.3672 -0.0208
8 5 -17 1.2511 -0.2493
8 5 -16 1.7691 -3.8637
8 5 -15 2.9922 1.2456
8 5 -14 3.0744 1.5982
8 5 -13 -0.4102 3.4144
8 5 -12 0.7800 -3.2005
8 5 -11 4.3903 -4.2371
8 5 -10 0.4402 -3.7173
8 5 -9 -2.8308 -2.6693
8 5 -8 4.2210 -2.3526
8 5 -7 11.0168 -4.9707
8 5 -6 6.3000 -1.7727
8 5 -5 -6.0679 -4.3676
8 5 -4 -6.0364 -6.5379
8 5 -3 -3.1682 -13.7860
8 5 -2 1.3290 -5.2623
8 5 -1 1.4409 5.4726
8 5 0 -2.6124 11.3120
8 5 1 -5.1721 5.5479
8 5 2 -9.5303 -2.2672
8 5 3 -7.9764 -3.9877
8 5 4 -5.7035 0.2762
8 5 5 -1.7388 5.7073
8 5 6 -0.9443 0.3691
8 5 7 0.9591 -0.4281
8 5 8 -0.9405 -1.6632
8 5 9 -0.4301 2.3844
8 5 10 -0.3722 2.3660
8 5 11 0.5066 2.7246
8 5 12 1.9016 -2.5867
8 5 13 4.5164 -0.7017
8 5 14 1.8523 -2.0631
8 5 15 1.9744 0.6519
8 5 16 1.8871 -0.8639
8 5 17 2.1373 -0.1061
8 5 18 -0.2152 0.0547
8 6 -18 -1.4506 0.5320
8 6 -17 -2.2846 1.9181
8 6 -16 2.2254 0.2121
8 6 -15 2.4063 -0.5172
8 6 -14 0.6716 2.5351
8 6 -13 -4.5611 5.7775
8 6 -12 -0.9393 4.0362
8 6 -11 1.2257 1.8463
8 6 -10 -2.9514 -0.4747
8 6 -9 -6.6300 0.7050
8 6 -8 -2.4190 -4.5558
8 6 -7 0.9603 -3.9011
8 6 -6 3.6292 -2.6576
8 6 -5 2.5123 4.9929
8 6 -4 4.9340 9.3684
8 6 -3 0.6377 9.3290
8 6 -2 -6.2971 11.3628
8 6 -1 -3.9818 8.9139
8 6 0 0.9425 4.1280
8 6 1 6.4526 -0.3353
8 6 2 -1.6930 -1.4860
8 6 3 -7.6091 -4.1002
8 6 4 -3.2977 -6.8341
8 6 5 -0.5399 -4.9848
8 6 6 5.0737 -2.8986
8 6 7 -0.8027 -6.4111
8 6 8 -0.2075 -2.6050
8 6 9 -3.1876 -0.8171
8 6 10 0.5530 4.2706
8 6 11 -0.0426 -0.6018
8 6 12 -1.0399 -1.3625
8 6 13 -0.5709 0.3421
8 6 14 0.2342 0.2102
8 6 15 0.3972 -0.3784
8 6 16 2.6402 -2.9124
8 6 17 2.3825 -0.9727
8 6 18 2.4913 -1.1697
8 7 -18 -0.6307 -0.8325
8 7 -17 2.3138 -3.2558
8 7 -16 1.0852 -1.9712
8 7 -15 0.5195 -1.7169
8 7 -14 -1.0934 -2.1051
8 7 -13 0.2086 0.7733
8 7 -12 2.2530 2.9427
8 7 -11 0.7762 5.1163
8 7 -10 -1.4142 1.7586
8 7 -9 2.1646 0.8964
8 7 -8 3.5616 0.5326
8 7 -7 0.0501 -0.6037
8 7 -6 -7.4653 3.7606
8 7 -5 -11.1703 6.1914
8 7 -4 -8.2209 9.7875
8 7 -3 -5.8294 7.8411
8 7 -2 -0.8840 4.3041
8 7 -1 6.3174 3.6463
8 7 0 2.5206 4.0571
8 7 1 0.0990 8.5177
8 7 2 -1.0178 6.6111
8 7 3 1.3519 8.9865
8 7 4 3.5059 4.3642
8 7 5 -3.0308 3.9770
8 7 6 -0.3829 2.2639
8 7 7 -3.4903 2.5915
8 7 8 -3.6610 3.6948
8 7 9 -4.1989 1.9087
8 7 10 -0.1187 1.7001
8 7 11 1.9235 1.3483
8 7 12 -0.8076 0.6907
8 7 13 0.7408 2.2808
8 7 14 2.2286 0.6821
8 7 15 1.9154 -0.3349
8 7 16 -2.1479 -0.5401
8 7 17 -0.9611 1.6395
8 7 18 0.1279 2.1125
8 8 0 1.9322 4.4242
8 8 1 0.6867 3.7069
8 8 2 1.5900 5.2037
8 8 3 0.6319 1.7316
8 8 4 0.7590 1.5342
8 8 5 -4.3291 3.7852
8 8 6 -2.2498 5.3907
8 8 7 -2.3422 2.0640
8 8 8 -2.3593 -0.5708
8 8 9 -1.8274 -1.2763
8 8 10 1.4811 -2.2659
8 8 11 1.0087 1.1455
8 8 12 -1.0089 -1.2873
8 8 13 -1.7386 -1.8489
8 8 14 0.5460 -2.9398
8 8 15 -1.9484 2.5168
8 8 16 -1.7713 2.1664
8 8 17 -1.7103 0.6241
9 0 -19 0.2868 0.0045
9 0 -18 0.6066 0.0009
9 0 -17 6.2124 -0.0018
9 0 -16 3.0458 -0.0104
9 0 -15 1.7997 -0.0133
9 0 -14 -2.6335 -0.0007
9 0 -13 -1.6213 -0.0151
9 0 -12 -0.6605 0.0027
9 0 -11 0.5144 0.0126
9 0 -10 4.5300 -0.0065
9 0 -9 2.3096 -0.0020
9 0 -8 1.7084 0.0287
9 0 -7 1.8262 0.0297
9 0 -6 3.5497 -0.0141
9 0 -5 6.1168 -0.1163
9 0 -4 -16.4492 -0.0531
9 0 -3 -18.5698 -0.0314
9 0 -2 -22.5483 -0.0336
9 0 -1 -20.1996 0.0689
9 0 0 -22.4984 0.0509
9 0 1 -2.5163 0.0666
9 0 2 -4.0571 -0.0004
9 0 3 -3.8560 0.0472
9 0 4 -6.3537 0.0262
9 0 5 3.8344 0.0105
9 0 6 4.3377 0.0099
9 0 7 6.4252 0.0050
9 0 8 -4.5733 -0.0184
9 0 9 -2.5663 -0.0116
9 0 10 1.2676 -0.0078
9 0 11 3.5146 -0.0153
9 0 12 -0.6281 -0.0137
9 0 13 -2.8656 -0.0208
9 0 14 -3.1635 0.0055
9 0 15 0.9964 0.0121
9 0 16 2.7946 0.0067
9 0 17 3.2416 0.0011
9 0 18 0.3611 -0.0055
9 0 19 0.0172 -0.0039
9 1 -19 -0.7786 1.5375
9 1 -18 -0.5619 1.4450
9 1 -17 2.9474 -1.7320
9 1 -16 1.6745 -0.4586
9 1 -15 -1.5037 -2.7853
9 1 -14 0.3342 -2.1051
9 1 -13 2.5387 -3.2053
9 1 -12 -0.2050 -1.8381
9 1 -11 -0.7330 -3.4143
9 1 -10 -1.7020 -5.7333
9 1 -9 2.5086 1.1546
9 1 -8 4.9312 0.8040
9 1 -7 4.8829 -8.1407
9 1 -6 0.9391 -11.1037
9 1 -5 -6.9869 -1.8445
9 1 -4 -10.7078 9.6826
9 1 -3 -1.8975 5.6015
9 1 -2 4.8327 3.8165
9 1 -1 -2.5842 -0.2610
9 1 0 -9.5992 0.6261
9 1 1 -1.7915 -1.3220
9 1 2 -1.9601 5.8330
9 1 3 -3.7579 5.9928
9 1 4 -7.4072 13.9615
9 1 5 -16.1513 7.2105
9 1 6 -21.2239 3.1112
9 1 7 -16.2913 -6.3451
9 1 8 -4.7918 -0.3464
9 1 9 -0.5054 -1.3169
9 1 10 0.9053 3.3294
9 1 11 -3.3238 0.5358
9 1 12 -2.3964 -1.1747
9 1 13 1.1939 -2.8944
9 1 14 -0.9367 -2.2254
9 1 15 1.5472 0.5762
9 1 16 -0.8585 1.4461
9 1 17 -0.5221 -1.2218
9 1 18 0.6012 0.9542
9 1 19 0.2061 -0.4330
9 2 -18 -2.5609 0.3809
9 2 -17 -1.2898 -0.4049
9 2 -16 -3.0276 0.6189
9 2 -15 -1.4259 3.0813
9 2 -14 -1.0606 2.7394
9 2 -13 0.6561 1.5139
9 2 -12 -2.3832 -1.6109
9 2 -11 -2.6729 -2.2945
9 2 -10 -4.8241 0.4640
9 2 -9 -4.3967 -6.3993
9 2 -8 -0.0892 -1.0733
9 2 -7 1.8976 -2.2780
9 2 -6 3.7441 3.5518
9 2 -5 7.8120 -3.2629
9 2 -4 6.5508 1.8796
9 2 -3 3.3208 -4.9795
9 2 -2 -0.0431 4.4432
9 2 -1 1.4880 6.2251
9 2 0 4.5324 13.4868
9 2 1 7.6593 -0.3955
9 2 2 2.7134 -8.1332
9 2 3 -2.9799 -12.1839
9 2 4 -1.2251 -2.2945
9 2 5 -4.8607 2.3974
9 2 6 -0.8880 2.3001
9 2 7 2.1244 0.9281
9 2 8 4.9091 -1.7162
9 2 9 5.3528 -4.8460
9 2 10 3.1919 -2.0471
9 2 11 1.0621 3.5582
9 2 12 -1.7827 4.5201
9 2 13 2.8450 2.5604
9 2 14 2.5144 0.7645
9 2 15 2.1165 -0.6388
9 2 16 -3.3621 2.0479
9 2 17 -3.0322 2.4333
9 2 18 -0.9355 3.2197
9 3 -18 -1.0884 -2.6661
9 3 -17 1.6104 -0.3304
9 3 -16 2.2017 1.4236
9 3 -15 4.1922 1.0834
9 3 -14 1.5695 0.0062
9 3 -13 1.5311 3.9894
9 3 -12 2.2242 5.4764
9 3 -11 4.4382 5.1161
9 3 -10 1.4727 -0.0688
9 3 -9 -1.1454 -0.1049
9 3 -8 0.4475 2.5578
9 3 -7 -2.4348 7.2723
9 3 -6 -0.5755 6.6094
9 3 -5 -0.7604 -0.6182
9 3 -4 -2.3708 -2.8971
9 3 -3 -8.0943 -10.4669
9 3 -2 0.4723 -0.0808
9 3 -1 8.9514 0.1595
9 3 0 14.6286 9.5765
9 3 1 5.2700 11.5754
9 3 2 1.2739 14.8349
9 3 3 0.7087 2.4020
9 3 4 7.9796 6.6822
9 3 5 10.0308 9.6479
9 3 6 8.5571 11.2663
9 3 7 7.5935 -3.7849
9 3 8 -0.4651 -5.2905
9 3 9 0.0867 -5.1259
9 3 10 -0.1935 -1.4648
9 3 11 3.3169 -2.8192
9 3 12 0.7916 -3.3080
9 3 13 -0.1887 0.6358
9 3 14 -2.3140 0.7346
9 3 15 -1.1747 1.3544
9 3 16 1.9468 0.0578
9 3 17 1.0533 -1.0956
9 3 18 0.4606 -2.3333
9 4 -18 -2.4501 -1.2444
9 4 -17 -1.2372 1.6678
9 4 -16 1.4609 1.7151
9 4 -15 0.1237 2.3304
9 4 -14 -3.5110 -3.0588
9 4 -13 -7.8708 -0.4911
9 4 -12 -2.3499 0.9965
9 4 -11 1.2538 3.0505
9 4 -10 -1.1396 -0.4063
9 4 -9 0.3090 -0.5104
9 4 -8 2.0757 0.4560
9 4 -7 4.0121 -4.6941
9 4 -6 4.7015 -4.8263
9 4 -5 2.8793 -6.7198
9 4 -4 7.5537 1.9702
9 4 -3 -0.0980 -5.6428
9 4 -2 1.9749 0.6208
9 4 -1 -2.7926 4.6017
9 4 0 1.8448 9.1196
9 4 1 0.4718 3.1950
9 4 2 2.2193 -4.4050
9 4 3 -0.3823 -8.8494
9 4 4 3.1452 -8.6135
9 4 5 1.9176 -4.6045
9 4 6 6.0473 -3.3043
9 4 7 3.8618 -2.5852
9 4 8 0.0210 -0.4885
9 4 9 -3.8653 0.2061
9 4 10 0.6753 -1.1101
9 4 11 -0.5725 -2.2281
9 4 12 -6.6005 -4.6143
9 4 13 -9.6307 -1.1454
9 4 14 -5.3077 -0.3963
9 4 15 1.4842 2.4737
9 4 16 0.3407 1.5160
9 4 17 -1.9715 0.7461
9 4 18 -2.6196 -0.5212
9 5 -18 2.4959 2.3767
9 5 -17 0.7470 2.5086
9 5 -16 -0.6522 3.9070
9 5 -15 -1.2100 5.1166
9 5 -14 1.8817 -2.4976
9 5 -13 -0.3492 -3.1383
9 5 -12 -2.0324 -2.8071
9 5 -11 -2.4982 1.7423
9 5 -10 -0.7892 2.0632
9 5 -9 1.4119 0.5036
9 5 -8 4.2552 3.1950
9 5 -7 -7.4069 -0.0302
9 5 -6 -16.0155 1.5620
9 5 -5 -15.6887 -3.9985
9 5 -4 1.3425 1.2131
9 5 -3 2.6836 -0.6287
9 5 -2 -2.0223 0.0451
9 5 -1 -7.5340 -10.7517
9 5 0 -8.3112 -8.7536
9 5 1 -11.0861 4.1629
9 5 2 -7.0496 16.4321
9 5 3 -3.6510 8.1419
9 5 4 2.9672 -6.6858
9 5 5 -0.5247 -7.1376
9 5 6 0.7918 3.3613
9 5 7 -1.3889 9.0114
9 5 8 -0.0966 6.0072
9 5 9 0.3041 0.3755
9 5 10 0.2595 -2.2539
9 5 11 -0.3232 0.7710
9 5 12 1.3473 1.8049
9 5 13 0.9778 4.2605
9 5 14 1.0241 2.1924
9 5 15 -1.0168 -0.7838
9 5 16 0.1123 -1.8990
9 5 17 -2.3047 -2.1326
9 5 18 -2.1705 -1.8079
9 6 -18 -1.9172 -1.6211
9 6 -17 -0.7559 -1.4837
9 6 -16 -1.9542 -3.1935
9 6 -15 1.5715 -1.4023
9 6 -14 3.3901 -1.3101
9 6 -13 1.1438 -1.0718
9 6 -12 0.0371 -1.4533
9 6 -11 2.3736 -0.8460
9 6 -10 2.4432 1.3174
9 6 -9 -1.0554 -1.0583
9 6 -8 -0.1420 -4.0033
9 6 -7 3.4156 -1.5718
9 6 -6 7.8764 -2.1157
9 6 -5 1.9514 -3.1658
9 6 -4 5.5756 -3.9625
9 6 -3 0.9813 -3.9819
9 6 -2 1.0599 -8.0825
9 6 -1 -4.5432 -5.4007
9 6 0 -4.4437 -1.6956
9 6 1 -8.8484 3.8234
9 6 2 -6.7606 0.5966
9 6 3 -5.2964 0.2550
9 6 4 0.9223 -3.5415
9 6 5 -0.7363 -1.4649
9 6 6 -0.9612 1.6885
9 6 7 0.6637 0.5558
9 6 8 -1.7571 -1.1640
9 6 9 -1.4923 -1.0116
9 6 10 -2.5792 0.7154
9 6 11 1.9821 -0.3652
9 6 12 2.0834 -0.5323
9 6 13 1.4628 -0.2258
9 6 14 -3.1163 0.4114
9 6 15 -2.8462 -0.2633
9 6 16 -0.3296 1.2717
9 6 17 2.5937 3.0500
9 6 18 1.3645 1.0761
9 7 -17 2.1589 2.0825
9 7 -16 0.7506 3.3709
9 7 -15 -1.8857 3.6942
9 7 -14 -4.4736 0.7357
9 7 -13 -7.6942 0.0640
9 7 -12 -1.6401 0.1834
9 7 -11 3.3537 -0.3634
9 7 -10 7.0446 -0.8703
9 7 -9 5.4578 -1.0216
9 7 -8 5.4948 -0.9532
9 7 -7 6.6252 -0.1783
9 7 -6 5.7514 2.1143
9 7 -5 -2.1003 -3.2540
9 7 -4 -3.3371 -4.4061
9 7 -3 -10.3967 -4.0106
9 7 -2 -10.5910 3.0620
9 7 -1 -10.6976 2.8114
9 7 0 -4.8192 0.0491
9 7 1 -0.3220 -2.4020
9 7 2 0.9048 -1.9569
9 7 3 1.9558 2.1964
9 7 4 1.3429 -1.1083
9 7 5 -2.9756 0.1167
9 7 6 -1.7395 -3.4875
9 7 7 1.3247 -1.7473
9 7 8 2.3684 -3.7079
9 7 9 -1.6011 -2.1802
9 7 10 1.1824 -2.0405
9 7 11 1.2054 -0.1532
9 7 12 3.0061 -0.6610
9 7 13 -0.0959 -2.5007
9 7 14 1.6479 -3.2452
9 7 15 0.6263 -0.3201
9 7 16 0.3623 0.1136
9 7 17 1.8738 1.0994
9 8 -17 0.7287 -1.2100
9 8 -16 2.3794 1.8692
9 8 -15 1.1478 1.3079
9 8 -14 -1.7062 1.7077
9 8 -13 -2.4998 -1.0128
9 8 -12 1.3277 0.6772
9 8 -11 0.7798 -1.1536
9 8 -10 -6.1413 0.4385
9 8 -9 -8.0312 0.6822
9 8 -8 0.5581 0.3634
9 8 -7 2.0624 -1.7054
9 8 -6 1.0744 -3.5063
9 8 -5 -8.0746 -4.1428
9 8 -4 -1.7712 -2.5782
9 8 -3 2.6393 1.3517
9 8 -2 8.7884 1.0300
9 8 -1 6.7447 0.8132
9 8 0 1.5851 -2.5023
9 8 1 1.8966 -5.6431
9 8 2 5.4359 -6.1893
9 8 3 3.3196 -2.0270
9 8 4 3.2659 -0.4088
9 8 5 -2.5735 0.2122
9 8 6 -0.3167 -0.4089
9 8 7 -1.0282 -0.8745
9 8 8 -1.7378 0.8741
9 8 9 -3.3518 1.9261
9 8 10 -1.8833 1.5694
9 8 11 -0.5218 -1.5923
9 8 12 -3.1405 -0.8489
9 8 13 -4.2425 -0.8734
9 8 14 0.2263 0.1924
9 8 15 2.9558 -1.0461
9 8 16 0.9104 -1.9495
9 8 17 -1.6601 -1.9259
9 9 0 9.2207 3.3480
9 9 1 4.1502 4.1024
9 9 2 2.9419 2.9889
9 9 3 -2.1874 -0.8561
9 9 4 0.5024 -2.7564
9 9 5 -4.8331 0.2236
9 9 6 -5.3322 1.8254
9 9 7 -4.1646 -0.2641
9 9 8 -2.3590 -2.8992
9 9 9 -3.8051 -1.6156
9 9 10 -7.6328 0.5018
9 9 11 -6.6599 -0.2950
9 9 12 -3.9098 0.1557
9 9 13 0.2440 -0.6518
9 9 14 -1.0016 0.9643
9 9 15 0.6545 -0.9658
9 9 16 -1.0761 -2.2513
9 9 17 1.8664 -1.5106
10 0 -18 0.7658 -0.0033
10 0 -17 2.3474 0.0026
10 0 -16 1.8884 0.0097
10 0 -15 2.1787 0.0079
10 0 -14 -0.6685 0.0118
10 0 -13 -0.9070 0.0053
10 0 -12 -0.6521 -0.0188
10 0 -11 0.5354 -0.0337
10 0 -10 4.4989 0.0074
10 0 -9 0.0502 0.0283
10 0 -8 2.7562 -0.0202
10 0 -7 -9.7617 -0.0709
10 0 -6 -6.0948 -0.0245
10 0 -5 1.3583 -0.0130
10 0 -4 3.3455 0.0026
10 0 -3 -2.8899 -0.0178
10 0 -2 -9.0655 -0.0004
10 0 -1 -5.6783 0.0618
10 0 0 3.2933 0.0583
10 0 1 12.5299 0.0484
10 0 2 6.8144 0.0260
10 0 3 6.3904 0.0673
10 0 4 5.0667 0.0348
10 0 5 7.1552 0.0163
10 0 6 -0.1400 0.0037
10 0 7 -0.3761 0.0034
10 0 8 -3.7197 -0.0111
10 0 9 -3.7540 -0.0032
10 0 10 -2.0130 0.0054
10 0 11 -0.9013 0.0048
10 0 12 -0.5784 -0.0096
10 0 13 -1.2848 -0.0290
10 0 14 -0.6049 -0.0205
10 0 15 1.6136 -0.0257
10 0 16 0.3348 -0.0120
10 0 17 -5.6484 -0.0014
10 0 18 -4.3569 0.0002
10 1 -18 -0.1794 -3.1186
10 1 -17 2.0656 -2.2040
10 1 -16 -1.6976 -2.8374
10 1 -15 -1.2462 -3.8602
10 1 -14 -1.1133 -3.6907
10 1 -13 -0.9111 -1.5012
10 1 -12 -2.9870 0.7002
10 1 -11 2.3460 -0.2159
10 1 -10 0.8371 2.5788
10 1 -9 2.5108 6.3841
10 1 -8 -2.1874 -4.8367
10 1 -7 1.8543 -12.8400
10 1 -6 -1.6493 -6.1746
10 1 -5 1.2242 4.0682
10 1 -4 1.8829 3.1712
10 1 -3 0.6193 -7.3491
10 1 -2 -2.5371 -1.2853
10 1 -1 -11.6809 -3.4323
10 1 0 -14.4922 -7.0423
10 1 1 -13.8958 -5.9793
10 1 2 -13.5359 -1.3363
10 1 3 -8.5755 -5.9087
10 1 4 -9.7318 -10.7096
10 1 5 -4.7501 -4.6565
10 1 6 0.5054 -0.7593
10 1 7 4.7944 1.1141
10 1 8 -1.7118 1.7246
10 1 9 -1.8075 1.1544
10 1 10 4.5669 -0.9404
10 1 11 4.6786 -3.4491
10 1 12 2.7988 -3.3809
10 1 13 4.0629 -1.8461
10 1 14 -1.2696 -3.0867
10 1 15 -1.5340 0.1046
10 1 16 -1.8587 -2.1678
10 1 17 3.5388 0.8350
10 1 18 0.3244 0.1671
10 2 -18 -1.9098 0.2697
10 2 -17 -4.1796 0.9305
10 2 -16 -4.3433 1.2244
10 2 -15 -2.7577 4.1212
10 2 -14 -2.4957 -1.6868
10 2 -13 -3.7777 -0.5429
10 2 -12 -5.6879 -1.1083
10 2 -11 -0.7685 0.1779
10 2 -10 -2.2485 -3.2511
10 2 -9 0.5976 -1.4347
10 2 -8 3.6489 6.5176
10 2 -7 3.8629 5.9731
10 2 -6 3.2222 2.6098
10 2 -5 -1.7659 -7.7149
10 2 -4 5.9461 -5.7415
10 2 -3 8.8797 -9.8300
10 2 -2 10.0658 -0.0850
10 2 -1 0.2653 5.4595
10 2 0 -8.0200 8.4229
10 2 1 -12.1615 -0.4111
10 2 2 -18.5614 -1.6879
10 2 3 -8.9545 3.5218
10 2 4 -0.8770 4.3580
10 2 5 2.9388 -3.2820
10 2 6 -3.6491 -10.4888
10 2 7 -7.2076 -6.5913
10 2 8 -1.7655 -2.5619
10 2 9 1.9374 0.0959
10 2 10 5.1373 -0.0014
10 2 11 -0.2261 1.0694
10 2 12 -2.4311 -4.2843
10 2 13 0.3448 -2.2632
10 2 14 -1.5896 -1.3707
10 2 15 -2.8905 2.5868
10 2 16 -3.3492 -0.6174
10 2 17 -1.6817 -2.0698
10 2 18 0.2407 -3.3454
10 3 -18 -0.3944 1.0186
10 3 -17 -0.2621 5.4271
10 3 -16 -1.3588 3.6426
10 3 -15 0.4651 1.8274
10 3 -14 1.9331 -0.1639
10 3 -13 3.4839 0.1797
10 3 -12 -0.4523 3.1153
10 3 -11 1.5842 4.2951
10 3 -10 2.0213 -0.1933
10 3 -9 -1.0626 -1.8109
10 3 -8 1.2148 0.9569
10 3 -7 2.7313 3.7952
10 3 -6 11.8504 -0.5347
10 3 -5 1.2454 -6.8654
10 3 -4 -5.2475 -2.3734
10 3 -3 -14.3423 -5.2649
10 3 -2 -11.5732 -3.2292
10 3 -1 -12.5653 -7.2017
10 3 0 -7.3959 -10.3427
10 3 1 -2.8516 -10.3442
10 3 2 5.1357 -1.8233
10 3 3 12.2224 3.6642
10 3 4 14.6962 2.8154
10 3 5 5.8366 5.6846
10 3 6 -2.1458 7.5822
10 3 7 -1.5716 2.0499
10 3 8 2.5460 -3.7461
10 3 9 2.0456 -5.7363
10 3 10 -1.7174 -1.8630
10 3 11 -0.4608 0.2125
10 3 12 -2.6376 -1.4297
10 3 13 -2.1140 0.0599
10 3 14 -1.9931 -3.7138
10 3 15 1.6702 -0.8062
10 3 16 2.9277 0.4986
10 3 17 -0.9826 1.1461
10 3 18 -0.1502 -0.8171
10 4 -18 1.9798 -2.7657
10 4 -17 4.2963 -4.0356
10 4 -16 0.0833 -4.6630
10 4 -15 -0.0347 -5.0139
10 4 -14 1.0660 -4.2633
10 4 -13 -1.1702 -2.7752
10 4 -12 -4.0959 -2.9359
10 4 -11 -3.7431 -3.7717
10 4 -10 0.1330 -3.5216
10 4 -9 2.4607 0.8740
10 4 -8 -4.1813 -1.0683
10 4 -7 -3.9757 -2.7796
10 4 -6 -4.2117 -4.1626
10 4 -5 -1.7299 -4.9340
10 4 -4 -3.1041 -2.5144
10 4 -3 -4.6189 -7.3393
10 4 -2 0.4307 -3.5917
10 4 -1 3.1262 0.5444
10 4 0 4.1100 8.2069
10 4 1 -1.7057 7.9559
10 4 2 -4.1210 2.8737
10 4 3 -7.2833 3.0367
10 4 4 -3.6851 3.1091
10 4 5 -1.0226 6.7679
10 4 6 5.7494 6.2500
10 4 7 2.7777 3.4945
10 4 8 -0.5257 3.7316
10 4 9 -3.1466 1.7134
10 4 10 -0.0980 6.6072
10 4 11 0.8251 6.1104
10 4 12 1.6241 2.2001
10 4 13 1.2162 -0.4085
10 4 14 2.6643 -2.8514
10 4 15 3.5508 -2.6784
10 4 16 4.0191 -3.2116
10 4 17 4.0037 -0.6473
10 4 18 1.3479 -0.0011
10 5 -18 -0.8402 0.4362
10 5 -17 -2.0535 0.9892
10 5 -16 -3.5551 3.2008
10 5 -15 -3.0636 2.0435
10 5 -14 -1.6270 -0.5438
10 5 -13 -0.9515 -0.2414
10 5 -12 2.4594 -2.6630
10 5 -11 1.2648 1.1287
10 5 -10 -0.8237 2.3247
10 5 -9 -1.6169 7.0881
10 5 -8 1.2418 4.0119
10 5 -7 -4.5980 2.1013
10 5 -6 1.7541 3.7058
10 5 -5 5.2685 4.8042
10 5 -4 18.4567 8.3836
10 5 -3 7.6746 8.4104
10 5 -2 0.4124 5.8799
10 5 -1 -5.0770 -1.9511
10 5 0 -1.5867 -9.2309
10 5 1 0.1862 -9.2505
10 5 2 0.3656 -6.4316
10 5 3 -1.7033 -4.8421
10 5 4 -2.8632 -7.8478
10 5 5 -2.9890 -6.1163
10 5 6 -0.7403 -0.1392
10 5 7 2.1666 1.6055
10 5 8 3.7152 3.7406
10 5 9 7.7706 -0.4618
10 5 10 7.3670 -1.2279
10 5 11 4.7523 1.7151
10 5 12 -1.5047 -0.5029
10 5 13 -1.5415 -0.4304
10 5 14 -2.8916 -1.3997
10 5 15 -4.3673 3.4567
10 5 16 -4.7626 3.8012
10 5 17 -3.1183 0.5797
10 5 18 -0.2129 -0.8555
10 6 -17 0.4552 0.1892
10 6 -16 -0.6514 1.5126
10 6 -15 -1.7380 5.0036
10 6 -14 -1.7979 1.7986
10 6 -13 0.9007 -3.6204
10 6 -12 5.7957 -3.5799
10 6 -11 0.9232 0.0536
10 6 -10 -3.9020 2.5884
10 6 -9 -2.4960 0.7111
10 6 -8 4.6822 -1.9598
10 6 -7 0.5646 0.6111
10 6 -6 -3.2062 2.9027
10 6 -5 -4.5922 2.4151
10 6 -4 2.8692 1.6643
10 6 -3 2.9459 -0.1394
10 6 -2 6.0363 1.5582
10 6 -1 8.6777 1.6790
10 6 0 9.3925 -0.0213
10 6 1 4.5462 -0.9876
10 6 2 5.5673 -2.8607
10 6 3 3.3036 3.3664
10 6 4 6.9618 -0.9239
10 6 5 -1.2105 0.3075
10 6 6 -1.0168 1.4799
10 6 7 -0.6929 4.4954
10 6 8 3.5504 4.5999
10 6 9 1.3602 0.0519
10 6 10 -1.5201 -6.4311
10 6 11 -0.9224 -6.6400
10 6 12 0.9568 -4.1492
10 6 13 1.2581 2.2218
10 6 14 0.7214 1.1224
10 6 15 -1.0424 -0.5157
10 6 16 -2.4607 -1.6083
10 6 17 -2.7696 -0.6744
10 7 -17 0.4579 1.7637
10 7 -16 -1.8116 5.1450
10 7 -15 0.6849 1.8872
10 7 -14 3.0587 2.1453
10 7 -13 1.2671 0.1535
10 7 -12 1.9099 1.3086
10 7 -11 -1.8418 -1.6942
10 7 -10 -0.8372 -3.8805
10 7 -9 -1.6672 -3.2095
10 7 -8 1.3687 -2.0110
10 7 -7 2.5315 1.4079
10 7 -6 1.3541 1.3850
10 7 -5 2.5021 -1.6829
10 7 -4 5.4525 -4.4376
10 7 -3 5.4724 -2.7145
10 7 -2 3.7371 4.1757
10 7 -1 5.0129 5.5639
10 7 0 5.0134 2.8717
10 7 1 -0.4757 0.2959
10 7 2 -1.7741 0.0144
10 7 3 -0.0857 3.2847
10 7 4 8.7382 1.4624
10 7 5 4.4871 2.4190
10 7 6 2.9783 1.0128
10 7 7 2.2330 -4.1120
10 7 8 1.0701 -5.1051
10 7 9 -1.2626 -5.3919
10 7 10 -3.0307 -3.1115
10 7 11 -2.2056 -3.3214
10 7 12 -0.8199 0.1054
10 7 13 -2.7883 -0.7795
10 7 14 0.1889 1.0226
10 7 15 1.5896 -2.3741
10 7 16 3.4612 -0.5234
10 7 17 1.9308 -1.3965
10 8 -17 -1.9476 -2.8672
10 8 -16 -0.8656 -2.2384
10 8 -15 1.6378 -3.6243
10 8 -14 1.6754 -1.8433
10 8 -13 -2.3343 2.8028
10 8 -12 0.0125 3.1161
10 8 -11 1.8800 -0.8264
10 8 -10 3.4536 -1.9132
10 8 -9 6.2304 2.0975
10 8 -8 6.7594 2.2291
10 8 -7 2.0544 1.0279
10 8 -6 -0.7440 -0.0782
10 8 -5 -1.6310 -5.4724
10 8 -4 4.6763 -6.9981
10 8 -3 -3.0295 -8.7185
10 8 -2 -3.4743 -7.6419
10 8 -1 -7.5179 -8.0547
10 8 0 -2.7741 -1.8845
10 8 1 -3.7648 0.4776
10 8 2 1.6548 -1.0073
10 8 3 -3.6034 -1.7810
10 8 4 -1.5562 1.0901
10 8 5 -2.4654 -2.4414
10 8 6 1.6651 -1.4685
10 8 7 1.4398 -3.1531
10 8 8 -3.2623 0.0813
10 8 9 -3.3064 0.9945
10 8 10 -1.0350 3.3571
10 8 11 1.8974 3.4256
10 8 12 -1.2579 1.5544
10 8 13 -2.8383 0.6892
10 8 14 -1.8838 0.8369
10 8 15 4.5284 0.2959
10 8 16 4.6726 1.2359
10 8 17 3.3157 1.9684
10 9 -16 -0.1086 -0.7717
10 9 -15 0.3747 -0.0454
10 9 -14 0.0609 -0.3470
10 9 -13 -1.4760 0.5778
10 9 -12 0.7891 2.5029
10 9 -11 3.2061 0.3943
10 9 -10 -0.9310 0.1447
10 9 -9 -1.9046 -1.7344
10 9 -8 -0.3662 -2.3393
10 9 -7 4.2007 -1.2361
10 9 -6 -0.0492 0.3413
10 9 -5 -0.9457 3.3377
10 9 -4 2.4360 6.5267
10 9 -3 5.1070 2.2318
10 9 -2 6.1132 2.1216
10 9 -1 1.3755 -4.0553
10 9 0 -3.3693 0.9523
10 9 1 -9.6648 2.4085
10 9 2 -8.7862 7.2755
10 9 3 -8.4508 4.4459
10 9 4 -2.5860 1.4768
10 9 5 -4.9080 -0.2430
10 9 6 -6.6941 -0.4284
10 9 7 -4.9064 1.0920
10 9 8 0.6646 0.4102
10 9 9 4.3616 0.6669
10 9 10 2.7510 -3.2765
10 9 11 0.5831 -3.9765
10 9 12 0.8847 -3.3194
10 9 13 0.6871 -4.4448
10 9 14 1.4172 -1.7769
10 9 15 0.8395 1.1387
10 9 16 0.0483 2.1706
10 10 0 -4.1476 -1.3147
10 10 1 -3.2772 -0.7885
10 10 2 0.3787 -0.6192
10 10 3 -1.6384 -7.3444
10 10 4 -0.2448 -7.9448
10 10 5 -0.5777 -4.5016
10 10 6 0.3217 0.9738
10 10 7 -1.2524 0.7437
10 10 8 -4.6973 -3.4068
10 10 9 -3.0296 -1.5991
10 10 10 -0.6716 1.9161
10 10 11 3.7336 0.8482
10 10 12 2.3805 -0.4918
10 10 13 0.4295 -3.8233
10 10 14 -1.4585 1.8268
10 10 15 -0.9861 1.4582
10 10 16 0.5081 2.0398
11 0 -18 -0.4945 0.0074
11 0 -17 -1.9932 0.0029
11 0 -16 -8.0272 -0.0114
11 0 -15 -0.8460 -0.0128
11 0 -14 -1.5781 0.0000
11 0 -13 0.2841 0.0125
11 0 -12 -8.7557 0.0154
11 0 -11 -6.0233 0.0237
11 0 -10 -8.4331 -0.0218
11 0 -9 -2.5771 -0.0408
11 0 -8 4.0704 -0.0163
11 0 -7 4.5355 0.0385
11 0 -6 3.8331 0.0414
11 0 -5 1.9608 -0.0243
11 0 -4 10.1046 0.0295
11 0 -3 8.4248 0.0534
11 0 -2 2.4802 0.0341
11 0 -1 -3.1782 -0.0007
11 0 0 1.6110 -0.0110
11 0 1 12.0883 0.0048
11 0 2 7.7207 -0.0609
11 0 3 16.1924 -0.0336
11 0 4 13.5007 -0.0421
11 0 5 14.0363 0.0242
11 0 6 0.9695 0.0025
11 0 7 4.6196 0.0082
11 0 8 1.5916 0.0167
11 0 9 0.7668 0.0341
11 0 10 -3.8346 0.0249
11 0 11 -0.3585 0.0236
11 0 12 -0.2938 -0.0065
11 0 13 1.9109 -0.0292
11 0 14 -4.2513 -0.0083
11 0 15 -1.4777 0.0028
11 0 16 -5.1232 0.0024
11 0 17 -3.0791 -0.0001
11 0 18 -2.9969 0.0009
11 1 -18 -0.8816 1.0719
11 1 -17 1.1797 4.2286
11 1 -16 -1.8250 3.4536
11 1 -15 -0.0627 3.8266
11 1 -14 -0.3014 2.0333
11 1 -13 -0.0997 -2.1062
11 1 -12 -2.2944 -5.8713
11 1 -11 2.0812 -1.6539
11 1 -10 2.1697 4.8472
11 1 -9 2.9578 5.9996
11 1 -8 -6.2789 -1.6116
11 1 -7 -5.3008 1.9575
11 1 -6 -0.6462 3.4947
11 1 -5 9.4620 -0.1705
11 1 -4 12.6442 -8.3577
11 1 -3 14.1390 -12.8171
11 1 -2 8.1646 -8.6252
11 1 -1 4.7611 -12.0847
11 1 0 4.0978 -16.5646
11 1 1 8.9574 -21.3078
11 1 2 4.0594 -13.1703
11 1 3 4.0938 -9.7022
11 1 4 3.1132 -4.1510
11 1 5 2.4196 -5.1325
11 1 6 -4.9174 0.5917
11 1 7 -5.8440 1.2783
11 1 8 -0.6213 1.4367
11 1 9 2.2880 -1.1484
11 1 10 0.0234 -0.8472
11 1 11 -3.2746 0.5046
11 1 12 -2.8431 -0.9874
11 1 13 1.8190 -3.0080
11 1 14 3.5866 -4.0502
11 1 15 6.3952 -0.0211
11 1 16 3.7232 2.9138
11 1 17 1.7887 4.4510
11 1 18 2.1437 0.6578
11 2 -18 1.8085 -2.1123
11 2 -17 6.5979 -4.9519
11 2 -16 4.6669 -3.7242
11 2 -15 1.8974 -3.9489
11 2 -14 1.4721 -1.8421
11 2 -13 2.3485 0.8763
11 2 -12 2.6962 -0.2507
11 2 -11 4.6256 -1.3695
11 2 -10 3.1225 -1.7608
11 2 -9 5.4880 -1.1954
11 2 -8 -0.1575 -0.6458
11 2 -7 -2.1537 -5.7879
11 2 -6 -5.9125 3.9208
11 2 -5 -2.6546 5.3267
11 2 -4 6.4913 9.7818
11 2 -3 8.8114 -2.0252
11 2 -2 9.8979 -4.4681
11 2 -1 7.7654 -15.9783
11 2 0 9.6537 -14.6046
11 2 1 4.3632 -13.6251
11 2 2 -4.2213 -2.8442
11 2 3 -4.3539 -6.5525
11 2 4 -6.2103 -4.1644
11 2 5 0.5770 0.6026
11 2 6 -5.5337 7.2461
11 2 7 -7.1117 4.9234
11 2 8 -7.9048 2.2074
11 2 9 -1.4158 1.1275
11 2 10 2.5290 1.4939
11 2 11 0.5793 1.9928
11 2 12 2.1588 0.7840
11 2 13 4.4160 2.7190
11 2 14 1.4091 2.4977
11 2 15 1.2399 -0.4285
11 2 16 2.5579 0.6863
11 2 17 4.3451 -0.9312
11 2 18 2.0091 0.9725
11 3 -18 -0.5476 0.2817
11 3 -17 -1.0057 -0.9850
11 3 -16 1.3205 -2.7856
11 3 -15 1.9331 -1.9337
11 3 -14 0.4546 0.6474
11 3 -13 0.6743 3.0979
11 3 -12 1.0270 1.7300
11 3 -11 2.5294 -2.7646
11 3 -10 -7.1870 -4.0226
11 3 -9 -4.6444 -0.6295
11 3 -8 0.3655 0.4200
11 3 -7 5.4189 1.7860
11 3 -6 2.6799 -0.9752
11 3 -5 -5.4642 -4.1010
11 3 -4 -0.4672 0.2117
11 3 -3 -0.9189 -1.1061
11 3 -2 0.4947 5.7979
11 3 -1 -6.1341 3.8718
11 3 0 -3.3756 8.2762
11 3 1 -2.6211 -1.6683
11 3 2 -0.9856 -3.3158
11 3 3 -5.3648 -6.0664
11 3 4 -7.7684 -4.9153
11 3 5 -4.8546 -9.6779
11 3 6 -0.2739 -7.6993
11 3 7 0.4195 -5.1733
11 3 8 1.4949 1.3463
11 3 9 2.0668 -0.1305
11 3 10 2.9312 -0.5551
11 3 11 0.2257 -1.5422
11 3 12 -2.7174 -1.0730
11 3 13 1.0574 -0.5838
11 3 14 -0.5387 -1.8145
11 3 15 0.7818 -3.6689
11 3 16 -0.3054 -4.3961
11 3 17 0.7485 -1.7667
11 3 18 1.0265 -0.6487
11 4 -17 -0.3755 0.3568
11 4 -16 -2.8060 -0.3893
11 4 -15 -0.5175 -2.1364
11 4 -14 2.6753 -0.4061
11 4 -13 -0.2427 2.2563
11 4 -12 1.8321 2.3357
11 4 -11 2.6780 -1.2680
11 4 -10 2.9044 -1.0850
11 4 -9 0.5292 0.9360
11 4 -8 -0.8134 -2.0500
11 4 -7 -0.8706 -1.7892
11 4 -6 -1.2882 1.4678
11 4 -5 -3.0551 -0.8960
11 4 -4 -3.1226 -2.1962
11 4 -3 -9.2282 -0.4878
11 4 -2 -14.8622 12.7788
11 4 -1 -13.8835 10.4396
11 4 0 -2.9021 4.5024
11 4 1 3.2113 -4.4884
11 4 2 2.5749 -2.3559
11 4 3 -1.5466 1.6162
11 4 4 0.5276 2.8404
11 4 5 1.2012 1.5519
11 4 6 -1.4071 -1.9218
11 4 7 -4.4553 -2.3324
11 4 8 -1.4020 -0.0587
11 4 9 2.1515 -0.6344
11 4 10 1.6107 -2.4245
11 4 11 -0.1251 -1.7337
11 4 12 -0.7250 -0.3168
11 4 13 2.1617 -0.0219
11 4 14 2.4075 -0.8732
11 4 15 0.5837 -4.0723
11 4 16 -0.2561 -4.4259
11 4 17 -3.0737 -2.1997
11 5 -17 -0.9550 -1.1095
11 5 -16 1.1511 -0.0402
11 5 -15 2.5456 -2.6400
11 5 -14 4.8449 -1.4383
11 5 -13 1.0421 -1.5955
11 5 -12 -0.2030 0.6683
11 5 -11 -1.3851 1.3692
11 5 -10 -1.8944 2.0459
11 5 -9 -1.0802 3.7782
11 5 -8 -3.7700 1.5950
11 5 -7 -4.4611 -2.9850
11 5 -6 -0.8483 -0.0045
11 5 -5 0.5347 0.4130
11 5 -4 6.5931 6.5905
11 5 -3 2.2058 -0.9400
11 5 -2 6.5128 1.1040
11 5 -1 3.1786 3.0724
11 5 0 6.8476 9.0594
11 5 1 -0.3369 8.8129
11 5 2 4.1926 6.9710
11 5 3 1.4649 10.6322
11 5 4 2.9429 5.0734
11 5 5 0.7120 4.4432
11 5 6 3.3009 0.8338
11 5 7 0.1074 -0.1369
11 5 8 -3.2320 -1.3438
11 5 9 -4.7772 -0.2797
11 5 10 -0.6744 1.5657
11 5 11 -1.0193 1.5119
11 5 12 -1.7671 -1.3585
11 5 13 -2.9631 -1.0357
11 5 14 -2.6058 0.2825
11 5 15 -2.1707 2.5282
11 5 16 0.2304 2.5960
11 5 17 0.4346 1.4718
11 6 -17 -0.4434 -0.6159
11 6 -16 -0.4438 0.6341
11 6 -15 -1.8578 1.3308
11 6 -14 -3.6948 -2.0470
11 6 -13 -5.5504 -3.3619
11 6 -12 -4.9446 -0.6850
11 6 -11 -1.4366 -0.0722
11 6 -10 1.5577 -1.6514
11 6 -9 9.1480 -0.0075
11 6 -8 10.0770 -0.0483
11 6 -7 3.8650 0.3734
11 6 -6 -1.2466 -0.7398
11 6 -5 -2.5613 1.8244
11 6 -4 2.1606 2.0031
11 6 -3 -1.6002 -0.0226
11 6 -2 2.4221 -1.0662
11 6 -1 2.5843 -5.4172
11 6 0 2.8231 -6.6332
11 6 1 -5.1966 -2.3220
11 6 2 2.0799 -2.1284
11 6 3 2.4025 1.3718
11 6 4 8.9948 -1.3447
11 6 5 2.9427 0.1061
11 6 6 6.4419 -1.7247
11 6 7 1.4606 -4.3431
11 6 8 0.7276 0.9576
11 6 9 -0.9784 2.3799
11 6 10 0.8716 4.6390
11 6 11 1.5135 1.9744
11 6 12 -0.8414 2.5127
11 6 13 -0.5780 -1.1879
11 6 14 -1.1010 0.0912
11 6 15 -0.7686 1.2992
11 6 16 -0.8254 1.9309
11 6 17 -0.8770 1.0380
11 7 -17 -2.9182 -1.6613
11 7 -16 -4.9574 -1.1345
11 7 -15 -0.8444 -0.8480
11 7 -14 -0.7417 2.0270
11 7 -13 2.4636 3.7154
11 7 -12 7.2020 4.2311
11 7 -11 6.1777 0.0240
11 7 -10 -1.8561 1.2027
11 7 -9 -7.9041 1.6717
11 7 -8 -2.2606 0.0708
11 7 -7 -0.0037 -5.0424
11 7 -6 0.2233 -4.0296
11 7 -5 -1.7590 -3.9490
11 7 -4 5.9424 0.7797
11 7 -3 3.8250 -1.2218
11 7 -2 4.8670 -0.7834
11 7 -1 -1.2743 -3.9331
11 7 0 0.8765 -4.3172
11 7 1 -2.3046 -5.3537
11 7 2 1.0101 -5.3814
11 7 3 -1.4884 -0.9047
11 7 4 0.8514 -0.6989
11 7 5 -3.8726 -1.2297
11 7 6 -4.9835 -2.2440
11 7 7 -1.5335 -1.2722
11 7 8 1.0812 0.8022
11 7 9 4.6480 4.8127
11 7 10 1.9419 2.3204
11 7 11 3.6078 -1.5148
11 7 12 -1.5917 -2.6390
11 7 13 -2.4743 0.3488
11 7 14 -2.3574 2.4297
11 7 15 -0.3185 1.7929
11 7 16 0.5883 0.1186
11 7 17 -1.3571 0.2199
11 8 -16 -2.0664 0.1919
11 8 -15 -4.6030 -0.9228
11 8 -14 -4.2996 0.7997
11 8 -13 -3.5969 1.0156
11 8 -12 -1.5122 2.1671
11 8 -11 -3.2779 2.2123
11 8 -10 -6.7011 3.3117
11 8 -9 -5.9828 2.4486
11 8 -8 -3.6820 -1.3580
11 8 -7 0.2671 -0.1067
11 8 -6 2.4089 3.8297
11 8 -5 2.0499 3.2811
11 8 -4 2.7513 0.1613
11 8 -3 -3.4626 -6.4773
11 8 -2 -2.6763 0.8823
11 8 -1 -3.0499 1.7589
11 8 0 4.5011 4.0134
11 8 1 2.7554 1.5777
11 8 2 2.3800 0.1749
11 8 3 -3.1771 -0.1633
11 8 4 2.6143 -0.9949
11 8 5 0.2085 3.3111
11 8 6 -0.6796 6.4067
11 8 7 -1.2320 5.1203
11 8 8 0.0805 1.0994
11 8 9 0.9164 -1.4313
11 8 10 0.2264 0.0565
11 8 11 1.5103 -1.3711
11 8 12 5.2716 -0.8882
11 8 13 4.4056 0.1538
11 8 14 2.3642 2.4586
11 8 15 -2.2121 3.2560
11 8 16 -1.2966 -0.0122
11 9 -16 2.8256 0.3248
11 9 -15 4.4749 1.6815
11 9 -14 2.1995 0.2118
11 9 -13 0.0701 -0.4095
11 9 -12 -1.1569 -0.7099
11 9 -11 0.5545 -1.3563
11 9 -10 1.8044 -1.6477
11 9 -9 4.7280 2.4937
11 9 -8 4.4335 5.0898
11 9 -7 1.8504 3.8835
11 9 -6 0.2917 -2.7608
11 9 -5 -0.6764 -3.4810
11 9 -4 2.9673 0.1548
11 9 -3 1.5398 3.7782
11 9 -2 0.0208 7.0935
11 9 -1 -4.9603 5.2971
11 9 0 -3.4288 3.9977
11 9 1 -0.9737 1.0518
11 9 2 1.8617 -2.4236
11 9 3 -2.5425 -2.5119
11 9 4 1.1722 1.7616
11 9 5 0.7362 4.8773
11 9 6 5.3244 3.5773
11 9 7 3.5662 -0.7073
11 9 8 -0.0427 -5.0761
11 9 9 -1.0514 -5.5285
11 9 10 1.1587 -3.5426
11 9 11 6.7060 -0.0618
11 9 12 4.4061 1.3187
11 9 13 2.0069 -2.8462
11 9 14 1.5876 -3.3051
11 9 15 3.0549 0.2727
11 9 16 2.2022 3.0696
11 10 -15 0.7145 1.3392
11 10 -14 -0.7550 2.3522
11 10 -13 -0.8890 2.8964
11 10 -12 0.9889 3.1384
11 10 -11 1.5194 -1.1804
11 10 -10 -0.6763 -1.5378
11 10 -9 -2.6847 -1.4936
11 10 -8 -1.5874 0.9395
11 10 -7 -0.1316 1.0630
11 10 -6 0.5949 0.6275
11 10 -5 -0.2205 -0.5527
11 10 -4 1.7310 2.9758
11 10 -3 0.9612 0.8574
11 10 -2 7.2494 -0.3498
11 10 -1 5.4382 -6.5967
11 10 0 3.0335 -3.4468
11 10 1 -4.0375 1.5168
11 10 2 -2.1554 3.7304
11 10 3 -3.4846 -1.0071
11 10 4 -2.2980 -0.7283
11 10 5 -3.4726 -3.4607
11 10 6 -3.1538 -5.4412
11 10 7 0.4130 -3.1849
11 10 8 2.2109 -0.2128
11 10 9 5.9767 3.8819
11 10 10 0.6336 1.0060
11 10 11 -1.1148 -0.6940
11 10 12 -2.8100 -2.1616
11 10 13 -1.7865 -1.4755
11 10 14 -1.9093 -1.8003
11 10 15 -1.2922 0.0116
11 11 0 -0.7143 5.8104
11 11 1 0.0484 2.3115
11 11 2 -0.0704 -0.9998
11 11 3 -1.5582 -2.8296
11 11 4 -2.1038 -2.8748
11 11 5 -3.4875 0.2314
11 11 6 -0.4411 0.8831
11 11 7 1.4015 3.7877
11 11 8 0.8025 -2.9834
11 11 9 0.2540 -2.2263
11 11 10 -0.1632 0.0093
11 11 11 0.2525 0.7784
11 11 12 0.4924 1.5077
11 11 13 -1.9824 0.0595
11 11 14 -0.8862 -0.9630
11 11 15 -2.3220 -1.9860
12 0 -18 1.8941 -0.0023
12 0 -17 1.7210 0.0041
12 0 -16 0.6500 0.0099
12 0 -15 -2.9231 0.0075
12 0 -14 -4.2254 0.0055
12 0 -13 1.2932 -0.0066
12 0 -12 -1.6974 -0.0110
12 0 -11 1.3610 -0.0045
12 0 -10 -2.0061 0.0206
12 0 -9 2.3442 0.0257
12 0 -8 -1.0170 -0.0278
12 0 -7 -3.6494 -0.1129
12 0 -6 -0.1883 -0.0384
12 0 -5 1.0474 0.0418
12 0 -4 -0.2816 0.0458
12 0 -3 -3.9302 -0.0283
12 0 -2 1.1953 -0.0828
12 0 -1 5.2037 0.0232
12 0 0 11.1233 0.0034
12 0 1 8.4553 -0.0077
12 0 2 4.1111 0.0176
12 0 3 -4.2860 0.0685
12 0 4 -11.9334 0.0205
12 0 5 -8.1149 0.0030
12 0 6 -5.3377 0.0034
12 0 7 -5.2676 0.0545
12 0 8 -6.8964 0.0270
12 0 9 -4.5652 0.0143
12 0 10 -0.1559 -0.0119
12 0 11 -1.3566 0.0064
12 0 12 -2.9206 0.0169
12 0 13 -2.5719 -0.0074
12 0 14 0.4317 -0.0207
12 0 15 0.4623 -0.0206
12 0 16 3.9197 -0.0194
12 0 17 1.6699 0.0015
12 0 18 3.2774 0.0072
12 1 -18 -1.7836 1.2326
12 1 -17 -3.7084 0.4307
12 1 -16 -1.8182 1.7765
12 1 -15 2.1317 1.9191
12 1 -14 2.0624 2.5691
12 1 -13 0.0357 -1.5031
12 1 -12 0.1533 -2.7712
12 1 -11 0.7754 -1.6159
12 1 -10 -6.9419 2.9652
12 1 -9 -3.9898 2.3217
12 1 -8 -0.9610 2.8354
12 1 -7 -0.2101 6.6430
12 1 -6 -9.6374 6.1885
12 1 -5 -11.7995 0.9374
12 1 -4 -6.1506 1.1541
12 1 -3 -8.1811 3.7393
12 1 -2 -9.7282 5.1609
12 1 -1 -4.5878 3.0036
12 1 0 11.4638 5.4120
12 1 1 16.9072 1.6463
12 1 2 7.6415 -1.4927
12 1 3 1.9726 0.1016
12 1 4 -1.5936 5.5578
12 1 5 5.5356 4.0768
12 1 6 6.3387 4.4811
12 1 7 3.6890 2.8633
12 1 8 4.0774 5.0747
12 1 9 2.0408 0.3923
12 1 10 4.2294 1.6320
12 1 11 0.9959 0.2276
12 1 12 1.8013 -0.1032
12 1 13 -0.2022 -2.0045
12 1 14 -1.8066 0.8984
12 1 15 -2.3989 -0.4324
12 1 16 -0.8184 0.0550
12 1 17 -2.3255 -2.4330
12 1 18 -1.1154 -1.1490
12 2 -18 -0.4161 2.4725
12 2 -17 0.9428 1.1508
12 2 -16 2.3300 -0.4007
12 2 -15 4.7887 -1.3362
12 2 -14 2.1815 0.8948
12 2 -13 1.2539 1.3477
12 2 -12 3.3650 -2.5654
12 2 -11 7.3166 -1.5931
12 2 -10 1.3336 -0.6308
12 2 -9 0.0287 0.5156
12 2 -8 1.1264 -0.6810
12 2 -7 5.1189 -2.6020
12 2 -6 3.4987 2.1651
12 2 -5 3.1268 0.3051
12 2 -4 2.8379 6.4753
12 2 -3 -7.0988 1.5419
12 2 -2 -11.3524 1.9977
12 2 -1 -9.5976 -12.9325
12 2 0 -0.9748 -18.0995
12 2 1 -4.3056 -15.9138
12 2 2 -1.9822 -2.3779
12 2 3 -0.4627 -0.8052
12 2 4 0.1048 -3.9543
12 2 5 0.9869 -6.1516
12 2 6 2.8695 -7.0625
12 2 7 2.7230 -11.6391
12 2 8 2.1902 -8.3466
12 2 9 4.0199 -4.2643
12 2 10 3.6253 -2.6458
12 2 11 0.8179 -1.1635
12 2 12 0.8107 -0.4827
12 2 13 1.3076 1.7472
12 2 14 0.5929 -1.1191
12 2 15 -0.8472 0.5700
12 2 16 0.9880 2.8661
12 2 17 -0.1492 4.3889
12 2 18 0.0798 2.1154
12 3 -17 0.5722 -2.8792
12 3 -16 1.3625 -1.2278
12 3 -15 -1.9428 0.4913
12 3 -14 -0.9702 -2.7232
12 3 -13 -0.1968 -3.2592
12 3 -12 0.0165 -0.9722
12 3 -11 -1.1095 -1.8338
12 3 -10 -1.9381 -1.8594
12 3 -9 2.3617 1.2905
12 3 -8 2.0490 0.7583
12 3 -7 -1.9053 -3.1955
12 3 -6 -5.4607 -5.2210
12 3 -5 -9.8960 0.0106
12 3 -4 -0.0449 5.0067
12 3 -3 5.9803 2.8617
12 3 -2 15.4954 3.2583
12 3 -1 12.3295 3.9996
12 3 0 12.8604 8.3653
12 3 1 2.4684 7.9312
12 3 2 1.5539 5.8015
12 3 3 -3.8130 3.5921
12 3 4 -4.6015 -0.5731
12 3 5 -1.5536 -5.9866
12 3 6 1.2703 -6.4096
12 3 7 -1.8378 -5.3367
12 3 8 -6.8894 0.5112
12 3 9 -6.3493 1.6623
12 3 10 -2.7864 -0.4420
12 3 11 -2.8441 -1.9343
12 3 12 -0.7879 -2.5016
12 3 13 0.3499 0.9172
12 3 14 0.3262 1.0691
12 3 15 -3.4161 -2.3170
12 3 16 -1.4558 -3.7779
12 3 17 -1.2731 -0.9810
12 4 -17 -0.9128 1.8226
12 4 -16 0.1706 3.0296
12 4 -15 2.2042 1.8533
12 4 -14 -0.9778 2.0709
12 4 -13 -4.6778 0.1621
12 4 -12 -0.6791 0.4116
12 4 -11 1.1587 -3.6124
12 4 -10 -0.4470 0.9571
12 4 -9 -3.5789 3.4672
12 4 -8 -0.1935 5.7983
12 4 -7 1.8474 3.7146
12 4 -6 1.2200 5.8377
12 4 -5 4.3065 3.7426
12 4 -4 19.0497 5.3355
12 4 -3 18.1326 4.2792
12 4 -2 11.3130 6.7513
12 4 -1 -0.6089 3.5001
12 4 0 4.2785 -2.6231
12 4 1 3.1228 -3.7611
12 4 2 7.9374 -5.0715
12 4 3 6.3090 1.6976
12 4 4 6.9797 0.2351
12 4 5 1.2249 3.7498
12 4 6 1.2983 3.5401
12 4 7 -0.4184 1.9629
12 4 8 -0.3555 0.8872
12 4 9 -3.5542 0.3642
12 4 10 -0.3100 -1.2429
12 4 11 1.4380 -0.8318
12 4 12 2.3590 -0.1000
12 4 13 1.0557 1.3179
12 4 14 2.1259 2.0073
12 4 15 1.4197 1.2779
12 4 16 -0.4234 2.0226
12 4 17 -1.9333 0.5121
12 5 -17 0.8738 -2.4776
12 5 -16 2.2079 -1.2618
12 5 -15 4.1389 -1.1435
12 5 -14 -0.1287 2.3067
12 5 -13 -8.1664 2.6649
12 5 -12 -5.1289 4.0275
12 5 -11 0.7126 -0.3653
12 5 -10 1.5861 -3.0253
12 5 -9 -2.3798 -6.3352
12 5 -8 -1.1539 -9.1831
12 5 -7 2.0257 -5.2149
12 5 -6 5.2683 0.6156
12 5 -5 3.1946 -1.5656
12 5 -4 3.6092 -6.3154
12 5 -3 -4.3087 -10.1272
12 5 -2 -6.6481 -4.0039
12 5 -1 -12.4782 2.0013
12 5 0 -5.5000 6.9372
12 5 1 -7.3317 5.0130
12 5 2 2.5407 -4.3170
12 5 3 -2.7459 -6.5748
12 5 4 2.7179 -4.3343
12 5 5 -2.4964 0.8630
12 5 6 -2.8183 3.6853
12 5 7 -2.2932 -1.1634
12 5 8 0.5994 -1.1824
12 5 9 3.7270 0.3128
12 5 10 1.2460 2.0004
12 5 11 -0.0963 -2.1335
12 5 12 0.3547 -2.6644
12 5 13 -0.6848 0.9608
12 5 14 0.1094 3.2754
12 5 15 2.1290 1.6756
12 5 16 4.3662 -1.2324
12 5 17 1.8203 0.8754
12 6 -16 -1.2053 -3.4217
12 6 -15 -0.5660 -4.4449
12 6 -14 1.4649 -2.6586
12 6 -13 0.8406 -0.8857
12 6 -12 2.2933 3.1648
12 6 -11 0.7804 -0.8211
12 6 -10 -1.1428 -1.4197
12 6 -9 -5.1409 -3.0392
12 6 -8 -6.6495 -2.2667
12 6 -7 -2.4923 -2.8136
12 6 -6 1.4448 -3.1649
12 6 -5 -2.9518 0.4051
12 6 -4 -3.6714 1.1224
12 6 -3 -5.9540 2.4802
12 6 -2 -1.5605 2.4151
12 6 -1 -4.9717 1.5723
12 6 0 -1.9643 -0.9914
12 6 1 -5.7413 2.7533
12 6 2 -1.3719 0.2639
12 6 3 -4.0666 1.6658
12 6 4 0.1590 -1.1586
12 6 5 -0.1923 2.5185
12 6 6 1.3137 1.4016
12 6 7 2.2430 -2.1153
12 6 8 1.7997 -3.0894
12 6 9 3.2379 2.5019
12 6 10 2.1869 4.3092
12 6 11 -0.9419 3.4698
12 6 12 -1.9504 -1.0794
12 6 13 0.4289 -3.2617
12 6 14 -0.6539 -1.4002
12 6 15 -0.9554 0.5404
12 6 16 -0.8565 -0.0699
12 7 -16 2.1639 1.1836
12 7 -15 2.6674 1.0831
12 7 -14 0.4666 1.0944
12 7 -13 1.1647 -2.1836
12 7 -12 0.9436 0.1781
12 7 -11 -0.2371 -1.6156
12 7 -10 -0.4753 0.0216
12 7 -9 2.9842 1.1869
12 7 -8 1.6525 1.5785
12 7 -7 -1.6124 1.3088
12 7 -6 -6.5238 -0.4630
12 7 -5 -7.6714 -3.3509
12 7 -4 -4.8294 -2.3676
12 7 -3 -1.3499 -4.8557
12 7 -2 2.3554 -3.7573
12 7 -1 -1.0579 -8.6072
12 7 0 -0.2408 -6.4768
12 7 1 -2.2265 -1.1171
12 7 2 2.5615 -1.1374
12 7 3 -0.3723 2.4924
12 7 4 2.3489 1.4469
12 7 5 1.5458 2.1644
12 7 6 4.0130 1.4669
12 7 7 1.8387 2.7411
12 7 8 -3.6267 1.4085
12 7 9 -4.5552 2.0730
12 7 10 -0.2022 4.3539
12 7 11 4.0966 4.3715
12 7 12 3.7803 2.0356
12 7 13 3.6375 -1.5981
12 7 14 1.1160 -2.6809
12 7 15 -0.4176 -2.7749
12 7 16 -1.8968 -2.5614
12 8 -16 -1.4786 0.2050
12 8 -15 -2.0271 -0.0383
12 8 -14 -2.5436 0.5160
12 8 -13 -2.8974 -2.1436
12 8 -12 -1.5974 -1.2668
12 8 -11 -2.0523 0.4851
12 8 -10 -1.4347 2.9056
12 8 -9 2.7387 6.1470
12 8 -8 6.1660 2.0048
12 8 -7 4.7749 1.0570
12 8 -6 3.2068 -2.9990
12 8 -5 4.0841 1.4271
12 8 -4 5.8553 2.4407
12 8 -3 3.3836 1.3194
12 8 -2 3.3107 0.7030
12 8 -1 3.2934 -2.2001
12 8 0 4.1595 -4.6470
12 8 1 0.2559 -4.7481
12 8 2 3.0827 -2.1774
12 8 3 -1.9994 2.0103
12 8 4 -0.4477 3.4669
12 8 5 -5.6007 -0.0656
12 8 6 -3.8542 -0.2539
12 8 7 1.3880 0.6934
12 8 8 1.8167 1.4972
12 8 9 2.6214 -0.4706
12 8 10 -0.7290 -0.6756
12 8 11 1.8971 -1.8599
12 8 12 -0.5529 0.9348
12 8 13 -1.7293 -2.0571
12 8 14 -2.6121 -1.7252
12 8 15 -0.5378 -1.2047
12 8 16 -0.0243 -0.7993
12 9 -15 0.0915 -2.5749
12 9 -14 -3.2303 -3.1239
12 9 -13 -3.1475 0.1774
12 9 -12 2.2492 2.1335
12 9 -11 4.9888 0.4461
12 9 -10 -0.1146 -1.3958
12 9 -9 -2.9140 0.9252
12 9 -8 -3.6082 0.9758
12 9 -7 1.2252 3.1027
12 9 -6 3.1581 0.9120
12 9 -5 1.7898 0.2728
12 9 -4 -5.6183 -3.9169
12 9 -3 -11.1475 -5.8868
12 9 -2 -8.0200 -0.4953
12 9 -1 -6.5959 3.7598
12 9 0 -2.1270 7.2055
12 9 1 1.6697 3.9203
12 9 2 7.6412 -1.7494
12 9 3 3.9238 -3.7612
12 9 4 -2.4649 -1.8493
12 9 5 -4.1342 -0.2124
12 9 6 -0.6588 -0.3784
12 9 7 4.9954 0.0603
12 9 8 2.8091 -2.8816
12 9 9 -0.5953 0.0720
12 9 10 -2.4502 2.6656
12 9 11 -0.8739 2.6854
12 9 12 -1.8724 0.2534
12 9 13 -0.9432 0.8358
12 9 14 -1.5619 1.2629
12 9 15 0.7518 1.0635
12 10 -15 1.3796 0.5503
12 10 -14 1.1808 0.9826
12 10 -13 -0.6346 1.9587
12 10 -12 -1.7684 1.1551
12 10 -11 -1.0467 0.0457
12 10 -10 -1.3018 -2.0683
12 10 -9 0.3669 -1.2252
12 10 -8 0.3121 -4.1963
12 10 -7 0.9415 0.7932
12 10 -6 -0.4779 0.7344
12 10 -5 -2.8624 4.8074
12 10 -4 -1.9101 4.8956
12 10 -3 1.7276 2.1173
12 10 -2 3.6107 3.8158
12 10 -1 1.0321 0.3145
12 10 0 -0.5644 -0.0731
12 10 1 -2.4392 0.3290
12 10 2 -2.6370 1.5937
12 10 3 -2.4504 1.7549
12 10 4 1.7106 -0.0414
12 10 5 1.7036 -2.4797
12 10 6 -0.1916 -6.9808
12 10 7 -0.5057 -2.9566
12 10 8 -0.9366 1.2652
12 10 9 -1.4897 2.9559
12 10 10 -4.8108 0.3368
12 10 11 0.1252 -1.2307
12 10 12 2.9698 2.7642
12 10 13 4.9318 1.0546
12 10 14 1.8616 -0.3372
12 10 15 0.8262 0.3810
12 11 -14 -1.6294 -1.3565
12 11 -13 -2.2860 -1.7322
12 11 -12 -1.5125 -0.3339
12 11 -11 -1.1142 3.1453
12 11 -10 -0.9306 2.4703
12 11 -9 -0.7096 0.7294
12 11 -8 -0.9703 -2.3592
12 11 -7 -4.1495 0.1948
12 11 -6 -2.6623 -2.5600
12 11 -5 -2.3040 -1.6331
12 11 -4 2.0646 -1.4968
12 11 -3 0.3636 1.9437
12 11 -2 0.1039 2.3382
12 11 -1 -2.5122 0.9407
12 11 0 -2.7818 -1.8687
12 11 1 -3.6137 0.5192
12 11 2 -3.7795 -1.3243
12 11 3 -2.7840 -3.0288
12 11 4 0.7995 -2.3306
12 11 5 0.2183 0.1513
12 11 6 -1.3514 -0.2380
12 11 7 -2.7516 0.5709
12 11 8 0.1317 -0.1214
12 11 9 1.9918 0.4797
12 11 10 -0.8405 -0.6665
12 11 11 0.1993 -3.5288
12 11 12 1.3561 -2.6978
12 11 13 2.6239 -2.0664
12 11 14 1.0700 -1.1673
12 12 0 -7.1761 5.7632
12 12 1 -4.1517 2.0319
12 12 2 0.9043 -2.2421
12 12 3 2.5891 -1.9589
12 12 4 1.5825 1.4187
12 12 5 3.0925 1.4345
12 12 6 5.3767 -0.5045
12 12 7 4.9350 -0.2027
12 12 8 3.3049 -1.2089
12 12 9 2.1680 -2.1175
12 12 10 0.2482 -1.2498
12 12 11 -1.2444 -2.3945
12 12 12 -2.3126 -1.6085
12 12 13 -1.4069 -0.4321
12 12 14 0.0956 -0.0357
13 0 -18 -0.6954 0.0068
13 0 -17 -0.0922 -0.0051
13 0 -16 4.6232 -0.0086
13 0 -15 5.0687 0.0130
13 0 -14 0.6346 0.0171
13 0 -13 -1.6073 -0.0028
13 0 -12 -3.2382 -0.0165
13 0 -11 4.3725 0.0138
13 0 -10 3.2694 0.0074
13 0 -9 5.2621 -0.0018
13 0 -8 -1.4194 -0.0278
13 0 -7 -0.2781 -0.0435
13 0 -6 6.1510 -0.0709
13 0 -5 5.9044 -0.0965
13 0 -4 2.3040 -0.0357
13 0 -3 -2.7695 -0.0161
13 0 -2 -0.9922 -0.0007
13 0 -1 -1.4053 -0.0035
13 0 0 -8.3796 -0.0091
13 0 1 -14.4977 0.0121
13 0 2 -17.4110 0.0714
13 0 3 -9.3045 0.1220
13 0 4 -9.3433 0.0511
13 0 5 3.8505 0.0323
13 0 6 5.6746 0.0122
13 0 7 2.2532 0.0206
13 0 8 -3.8054 -0.0052
13 0 9 -3.0239 0.0098
13 0 10 -0.2859 -0.0006
13 0 11 -1.9803 0.0122
13 0 12 -1.8070 0.0078
13 0 13 2.9917 -0.0003
13 0 14 2.0853 0.0069
13 0 15 1.6477 0.0022
13 0 16 2.9197 -0.0125
13 0 17 2.3748 -0.0108
13 0 18 1.8690 -0.0055
13 1 -17 2.9446 -1.7826
13 1 -16 -0.0586 -1.3826
13 1 -15 -0.9152 0.3431
13 1 -14 -2.6768 -1.0178
13 1 -13 -1.5614 -1.5038
13 1 -12 -2.3098 2.3076
13 1 -11 -0.3210 0.7829
13 1 -10 -2.5663 -1.3372
13 1 -9 1.0288 -3.2435
13 1 -8 -0.9237 -5.4247
13 1 -7 8.0392 -4.5790
13 1 -6 5.8379 -2.7580
13 1 -5 5.1450 2.3465
13 1 -4 -1.2244 3.7389
13 1 -3 -4.6488 2.3038
13 1 -2 -4.5879 3.5363
13 1 -1 -0.1510 5.9952
13 1 0 1.9886 8.5604
13 1 1 -0.6302 7.5591
13 1 2 -1.2344 2.6952
13 1 3 8.5103 3.4652
13 1 4 4.6577 5.2840
13 1 5 6.7884 8.9368
13 1 6 0.5716 6.4660
13 1 7 -2.6510 4.6031
13 1 8 -8.1847 2.3435
13 1 9 -6.0482 0.7605
13 1 10 0.0437 -1.9453
13 1 11 0.1503 -2.7664
13 1 12 -2.5804 -3.3632
13 1 13 -2.8877 1.9386
13 1 14 -2.0033 3.6562
13 1 15 -0.4559 3.0737
13 1 16 -1.4080 -2.9776
13 1 17 -1.9576 -3.0677
13 2 -17 -2.9502 0.4604
13 2 -16 -2.7590 2.9443
13 2 -15 -2.6002 0.8255
13 2 -14 -1.8428 0.3149
13 2 -13 -0.9729 -1.8187
13 2 -12 2.5649 -0.0060
13 2 -11 2.6429 1.6963
13 2 -10 -3.6936 -0.6249
13 2 -9 -3.9857 0.5245
13 2 -8 -2.5670 -0.6809
13 2 -7 -2.3549 -1.9193
13 2 -6 -7.6027 -4.4945
13 2 -5 -10.5012 -6.2359
13 2 -4 -4.2600 2.1942
13 2 -3 -2.0568 2.8102
13 2 -2 -4.9168 6.6232
13 2 -1 -9.7557 6.9059
13 2 0 -8.2199 12.8168
13 2 1 -2.1415 10.8488
13 2 2 3.7048 8.7853
13 2 3 8.6879 4.3319
13 2 4 1.3125 0.6402
13 2 5 -0.4899 0.5138
13 2 6 -0.2454 1.7874
13 2 7 2.1028 0.9618
13 2 8 1.7926 0.6587
13 2 9 -2.0418 1.8721
13 2 10 0.6758 0.8147
13 2 11 2.8770 -0.8551
13 2 12 2.4979 -3.0091
13 2 13 0.3636 -1.0759
13 2 14 0.8117 -3.0394
13 2 15 1.1925 -1.8409
13 2 16 1.3034 -2.1586
13 2 17 -1.6655 -0.8823
13 3 -17 0.0104 -2.9606
13 3 -16 -0.0037 -1.9776
13 3 -15 0.1291 -2.4741
13 3 -14 0.1012 -0.4027
13 3 -13 -1.5587 -2.0886
13 3 -12 0.1105 -0.3639
13 3 -11 3.9962 -2.7873
13 3 -10 6.3873 -1.6589
13 3 -9 9.9545 0.0757
13 3 -8 6.2542 3.0843
13 3 -7 1.8363 2.8340
13 3 -6 -0.4424 2.2292
13 3 -5 0.5519 1.4934
13 3 -4 5.6447 1.6445
13 3 -3 1.2188 1.3738
13 3 -2 -2.9352 0.2222
13 3 -1 -5.6535 -4.0298
13 3 0 2.2132 -9.9073
13 3 1 3.0913 -7.0306
13 3 2 4.2468 -6.7634
13 3 3 -0.1278 -2.8951
13 3 4 0.1667 -6.0999
13 3 5 -1.7782 -3.4913
13 3 6 0.6854 -2.3455
13 3 7 3.9669 -4.5730
13 3 8 9.1374 -0.9425
13 3 9 6.3133 2.6722
13 3 10 0.8762 5.0461
13 3 11 -2.5937 4.8655
13 3 12 -2.9668 1.3977
13 3 13 -1.2444 1.0151
13 3 14 -1.6474 0.6350
13 3 15 1.1112 2.3701
13 3 16 2.1343 4.2520
13 3 17 0.7650 2.8420
13 4 -17 1.5645 -2.9332
13 4 -16 2.2967 -2.9291
13 4 -15 2.6909 -1.9994
13 4 -14 -0.8872 -0.0040
13 4 -13 0.9037 -2.5892
13 4 -12 4.5184 -0.9835
13 4 -11 4.1502 2.2987
13 4 -10 1.7617 6.9669
13 4 -9 -0.2986 4.7483
13 4 -8 -2.0189 1.6490
13 4 -7 -0.6440 1.8611
13 4 -6 -2.1212 1.8262
13 4 -5 -1.8748 -0.3209
13 4 -4 -4.1829 0.3682
13 4 -3 -5.1626 -2.0893
13 4 -2 1.0105 -4.0011
13 4 -1 7.5580 -7.5276
13 4 0 12.9469 -5.1372
13 4 1 0.8975 -2.0325
13 4 2 -2.5267 -2.3251
13 4 3 -7.7038 0.1646
13 4 4 -5.8727 -4.2782
13 4 5 -7.1406 -5.1236
13 4 6 -2.0429 0.1071
13 4 7 0.8900 1.2662
13 4 8 1.7076 -0.7185
13 4 9 1.1445 -2.4656
13 4 10 -1.0406 0.8999
13 4 11 -0.0960 2.7880
13 4 12 2.0577 -0.4625
13 4 13 3.8301 -1.2962
13 4 14 -0.5273 -0.3888
13 4 15 -1.7322 0.8138
13 4 16 0.6221 1.0150
13 4 17 1.7183 1.6305
13 5 -16 1.5996 4.8677
13 5 -15 0.2686 2.6605
13 5 -14 -0.7326 -0.6786
13 5 -13 -3.1269 -6.3462
13 5 -12 1.0763 -4.6407
13 5 -11 -1.6976 -4.0669
13 5 -10 -4.5543 -3.0028
13 5 -9 -5.8332 -3.0072
13 5 -8 -1.3546 -3.6429
13 5 -7 1.0698 -0.6810
13 5 -6 2.5989 2.7119
13 5 -5 0.0949 1.3892
13 5 -4 2.1667 -0.3458
13 5 -3 -0.1808 -1.3902
13 5 -2 2.7767 2.7933
13 5 -1 0.8712 -0.5382
13 5 0 4.1599 -1.9781
13 5 1 0.6889 -0.7969
13 5 2 3.0252 -2.7994
13 5 3 -2.8320 -0.2225
13 5 4 0.5576 0.5890
13 5 5 -0.2665 0.1819
13 5 6 1.7921 -1.5605
13 5 7 0.9039 -4.3377
13 5 8 -0.8806 -4.8574
13 5 9 -0.8128 -4.1505
13 5 10 -2.1872 -1.1489
13 5 11 1.3735 1.6921
13 5 12 1.6635 2.1710
13 5 13 3.6273 1.5915
13 5 14 2.3131 1.5288
13 5 15 1.3795 -1.3754
13 5 16 0.8446 -3.1375
13 6 -16 0.7899 3.9248
13 6 -15 2.3363 2.2810
13 6 -14 1.7865 -0.8646
13 6 -13 -0.5852 0.4782
13 6 -12 1.2980 2.1563
13 6 -11 2.7329 -2.2247
13 6 -10 1.5292 -2.7679
13 6 -9 2.2505 -0.0623
13 6 -8 2.3063 2.8384
13 6 -7 4.5974 0.8169
13 6 -6 0.7484 1.7630
13 6 -5 0.9721 1.9029
13 6 -4 2.6243 2.9088
13 6 -3 3.5663 1.5661
13 6 -2 0.7244 5.9803
13 6 -1 -6.4390 5.0496
13 6 0 -4.3082 1.0966
13 6 1 -2.5508 1.4476
13 6 2 6.9401 -4.4022
13 6 3 1.7725 1.5122
13 6 4 2.4944 -1.3383
13 6 5 -4.8406 -0.7023
13 6 6 -4.5933 -0.2009
13 6 7 -5.4775 0.3865
13 6 8 -3.6107 1.1178
13 6 9 0.4472 -0.1747
13 6 10 3.4065 -1.4381
13 6 11 3.0203 -0.3049
13 6 12 -0.3768 1.4862
13 6 13 -2.3876 4.0523
13 6 14 -1.3642 2.4248
13 6 15 0.3590 0.5686
13 6 16 1.5273 -0.6331
13 7 -16 0.8460 -0.5119
13 7 -15 1.6273 -1.2227
13 7 -14 0.2810 -0.7644
13 7 -13 -2.3748 0.2612
13 7 -12 -4.0331 1.3040
13 7 -11 -3.8317 -0.0138
13 7 -10 -1.3285 -0.7441
13 7 -9 0.7059 -2.6464
13 7 -8 -1.0951 -3.6660
13 7 -7 -1.5957 -0.6354
13 7 -6 -1.3516 2.7348
13 7 -5 2.2943 1.7522
13 7 -4 -1.6043 -1.3349
13 7 -3 -2.8142 -4.6042
13 7 -2 -0.5727 -0.5216
13 7 -1 2.3760 -3.1868
13 7 0 3.3919 -2.6949
13 7 1 -0.4946 1.0405
13 7 2 3.2101 0.4866
13 7 3 -0.4356 0.1013
13 7 4 0.6395 1.2247
13 7 5 1.0190 1.8649
13 7 6 4.5965 5.5502
13 7 7 5.9724 7.0702
13 7 8 -1.0850 7.4079
13 7 9 -2.4151 5.1142
13 7 10 -5.1052 1.1726
13 7 11 -1.3727 -1.9591
13 7 12 -0.5816 -1.0184
13 7 13 1.8991 -2.3655
13 7 14 -0.5175 0.2562
13 7 15 -1.3927 -0.3654
13 7 16 -0.9150 -0.3081
13 8 -15 2.3858 -0.4883
13 8 -14 1.3705 -0.3620
13 8 -13 -2.6506 -0.5446
13 8 -12 -0.5983 0.6464
13 8 -11 0.6721 -0.3669
13 8 -10 0.9680 -1.8473
13 8 -9 0.6890 -4.5554
13 8 -8 -0.8450 -4.5580
13 8 -7 0.6304 -0.2820
13 8 -6 -0.6086 0.5273
13 8 -5 -1.9848 0.7492
13 8 -4 0.5495 0.0867
13 8 -3 2.8331 -2.2993
13 8 -2 3.3469 -1.8150
13 8 -1 -3.0900 -3.8030
13 8 0 -4.2086 -2.8139
13 8 1 -2.4725 1.4890
13 8 2 2.4203 0.7676
13 8 3 2.8334 0.6815
13 8 4 2.7970 -0.8219
13 8 5 -0.3731 -3.1769
13 8 6 -1.0062 -2.9590
13 8 7 1.9666 -3.1730
13 8 8 -0.7212 -4.5682
13 8 9 -2.9576 -3.5214
13 8 10 -4.4788 -1.4460
13 8 11 0.8540 -0.9607
13 8 12 1.0975 -0.9394
13 8 13 -0.0297 -3.8671
13 8 14 -0.3001 -2.6187
13 8 15 2.1045 -1.2187
13 9 -15 -0.3902 1.4587
13 9 -14 0.2523 -0.3097
13 9 -13 1.7296 -3.1167
13 9 -12 2.6788 -3.8707
13 9 -11 1.9144 -1.5674
13 9 -10 -2.8424 1.9164
13 9 -9 -2.3576 3.9460
13 9 -8 -4.4478 1.3860
13 9 -7 -1.6141 1.4523
13 9 -6 -1.7459 1.2512
13 9 -5 0.5590 3.4702
13 9 -4 0.5923 1.3423
13 9 -3 4.0350 -1.9198
13 9 -2 2.8144 -0.0603
13 9 -1 -0.4498 -3.4144
13 9 0 -3.0545 -5.7733
13 9 1 -1.0839 -2.4286
13 9 2 2.2286 -2.1458
13 9 3 2.1223 -0.7188
13 9 4 3.0723 -1.9356
13 9 5 0.9986 -2.4466
13 9 6 -2.0644 -4.2709
13 9 7 -2.4701 -0.9245
13 9 8 -0.5822 1.4570
13 9 9 1.1800 2.7159
13 9 10 0.4706 2.5768
13 9 11 0.1494 0.8821
13 9 12 2.1075 2.0006
13 9 13 1.0224 2.4579
13 9 14 0.2782 2.5834
13 9 15 -1.3593 0.9750
13 10 -14 -1.6759 -0.5776
13 10 -13 0.0365 -0.9439
13 10 -12 1.0012 1.3860
13 10 -11 1.0757 0.5472
13 10 -10 1.2222 -0.1760
13 10 -9 2.2095 0.0224
13 10 -8 2.5415 -0.1185
13 10 -7 0.6766 0.3538
13 10 -6 1.2584 -2.0614
13 10 -5 -0.6279 1.4257
13 10 -4 1.7506 2.8715
13 10 -3 2.9401 2.0107
13 10 -2 2.1551 2.4165
13 10 -1 -1.1067 5.1532
13 10 0 -1.1727 4.2488
13 10 1 1.4813 2.4425
13 10 2 4.6668 -0.3490
13 10 3 0.9342 2.1454
13 10 4 -1.9245 5.8049
13 10 5 -2.9344 4.3325
13 10 6 3.5067 3.9384
13 10 7 4.4973 4.8133
13 10 8 3.0215 1.5700
13 10 9 0.0664 -0.3466
13 10 10 -1.2017 -1.2640
13 10 11 -1.0263 -1.4289
13 10 12 -0.2403 1.7976
13 10 13 2.2224 0.9312
13 10 14 1.3173 2.5548
13 11 -14 -0.3514 0.3195
13 11 -13 -2.1442 0.4244
13 11 -12 -3.5880 -0.1328
13 11 -11 -3.6193 -1.1639
13 11 -10 -2.1302 -0.1054
13 11 -9 1.8575 0.7475
13 11 -8 0.8720 -0.4210
13 11 -7 -0.6067 0.5968
13 11 -6 -1.3949 -2.3338
13 11 -5 -2.2451 -0.9223
13 11 -4 -2.1848 -1.2805
13 11 -3 -1.8277 0.0153
13 11 -2 3.6147 -1.7793
13 11 -1 3.1716 -3.9365
13 11 0 -0.0383 -5.4123
13 11 1 -2.7323 -1.7655
13 11 2 1.2913 0.3363
13 11 3 3.5708 2.4088
13 11 4 2.8271 3.8836
13 11 5 0.5636 3.3599
13 11 6 1.3369 -1.0538
13 11 7 -0.7057 -1.9827
13 11 8 -0.9315 -0.7209
13 11 9 -0.3954 1.3836
13 11 10 1.1780 3.0972
13 11 11 2.0110 0.9654
13 11 12 1.0461 2.4942
13 11 13 -0.4440 0.4694
13 11 14 -0.8741 -0.2578
13 12 -13 0.0805 -1.2024
13 12 -12 0.6973 -0.3286
13 12 -11 1.9876 2.3659
13 12 -10 0.2175 4.4958
13 12 -9 0.8536 1.8590
13 12 -8 0.6963 -0.8862
13 12 -7 0.2699 0.0333
13 12 -6 0.9360 -1.6851
13 12 -5 -1.4589 -0.7461
13 12 -4 1.4843 -0.9900
13 12 -3 3.6612 -1.5107
13 12 -2 2.1624 -2.0222
13 12 -1 -1.0823 -0.8912
13 12 0 -2.5324 -1.8871
13 12 1 0.9437 -4.4713
13 12 2 2.1516 -3.6149
13 12 3 0.3733 -1.4263
13 12 4 0.1831 -1.0281
13 12 5 -0.9014 -0.9339
13 12 6 1.3889 -0.6141
13 12 7 -0.1568 2.5216
13 12 8 0.9537 1.6368
13 12 9 -0.8727 0.9105
13 12 10 -2.1082 0.5587
13 12 11 -1.7830 -0.6501
13 12 12 0.4079 1.8540
13 12 13 0.9600 1.5813
13 13 0 0.4517 1.9707
13 13 1 0.3618 1.3415
13 13 2 -0.4535 0.4668
13 13 3 -3.9780 -1.0896
13 13 4 -3.7351 -1.7587
13 13 5 -2.3535 -1.3410
13 13 6 4.5477 -0.7277
13 13 7 3.0286 0.9354
13 13 8 1.8817 0.0246
13 13 9 -1.7192 -1.1238
13 13 10 -0.4897 -1.5271
13 13 11 1.1691 -3.3926
13 13 12 1.0753 -2.4326
14 0 -17 -4.1805 0.0015
14 0 -16 -5.2423 0.0123
14 0 -15 -3.3627 0.0032
14 0 -14 2.7400 0.0005
14 0 -13 4.6814 0.0263
14 0 -12 1.6923 0.0330
14 0 -11 3.3703 0.0313
14 0 -10 1.4424 0.0249
14 0 -9 4.6846 0.0462
14 0 -8 -3.3360 0.0062
14 0 -7 -3.0172 -0.0497
14 0 -6 -5.5938 -0.0453
14 0 -5 -10.4036 -0.0442
14 0 -4 -2.2921 -0.0407
14 0 -3 1.7193 0.0016
14 0 -2 -1.3064 0.0014
14 0 -1 -9.7861 0.0166
14 0 0 -4.4448 -0.0289
14 0 1 -0.5641 -0.0052
14 0 2 -4.3032 -0.0169
14 0 3 1.5937 -0.0752
14 0 4 4.1826 -0.0760
14 0 5 9.9033 0.0126
14 0 6 0.5386 0.0493
14 0 7 1.3171 0.0139
14 0 8 2.4417 -0.0073
14 0 9 3.6271 0.0179
14 0 10 2.9979 0.0163
14 0 11 1.3638 0.0081
14 0 12 -1.5877 0.0222
14 0 13 -1.1320 0.0137
14 0 14 -1.9550 -0.0021
14 0 15 1.9697 -0.0098
14 0 16 0.2742 -0.0038
14 0 17 -0.7704 0.0051
14 1 -17 1.3809 0.2192
14 1 -16 3.3191 -0.5658
14 1 -15 3.5118 -0.1375
14 1 -14 -0.3835 -0.0023
14 1 -13 -2.0187 -0.4159
14 1 -12 -0.4198 0.1036
14 1 -11 0.3515 -0.4031
14 1 -10 -1.8542 2.6915
14 1 -9 -1.5510 1.4718
14 1 -8 -2.8530 1.9563
14 1 -7 -1.8755 1.5248
14 1 -6 -1.0471 4.2022
14 1 -5 6.5765 4.6632
14 1 -4 9.4974 2.4596
14 1 -3 8.0266 -1.4840
14 1 -2 0.0404 -2.8762
14 1 -1 0.6715 -6.1555
14 1 0 2.5161 -5.1332
14 1 1 5.9060 -1.4651
14 1 2 2.5172 4.6256
14 1 3 0.4458 5.4810
14 1 4 -7.7092 4.1893
14 1 5 -2.0561 0.8095
14 1 6 1.4397 -1.1816
14 1 7 2.8975 -3.9960
14 1 8 1.2783 -3.6995
14 1 9 -0.7673 -3.0395
14 1 10 -2.1826 -2.8246
14 1 11 -2.4586 -1.4413
14 1 12 -0.1197 -0.3414
14 1 13 0.0475 0.2331
14 1 14 -1.3234 2.5826
14 1 15 -1.7631 2.5455
14 1 16 2.7910 2.6998
14 1 17 1.7994 1.2151
14 2 -17 0.7618 -2.8166
14 2 -16 1.0698 1.9123
14 2 -15 0.4042 0.2172
14 2 -14 -0.9287 -0.3406
14 2 -13 -0.0663 -4.5215
14 2 -12 2.3925 -0.8446
14 2 -11 0.7092 -3.1853
14 2 -10 -1.2740 -4.3159
14 2 -9 2.2686 -6.5047
14 2 -8 1.8065 -5.2402
14 2 -7 3.2674 -4.3773
14 2 -6 1.5039 -1.0383
14 2 -5 -0.4083 -4.7767
14 2 -4 -4.0658 -7.7240
14 2 -3 -3.3843 -11.6445
14 2 -2 1.8671 -4.6286
14 2 -1 2.1627 1.7933
14 2 0 0.5922 6.2045
14 2 1 -2.5952 -0.1149
14 2 2 -1.8773 -3.0884
14 2 3 -3.0424 -0.1590
14 2 4 -5.8448 5.0595
14 2 5 -0.0509 1.4643
14 2 6 1.7009 1.6608
14 2 7 0.8619 1.1551
14 2 8 -0.4055 2.1001
14 2 9 -0.6769 -0.4520
14 2 10 -1.6085 0.1508
14 2 11 -1.6161 -1.7084
14 2 12 2.7545 -1.2122
14 2 13 3.4111 -0.7693
14 2 14 -2.4135 3.0481
14 2 15 -3.3073 -1.5117
14 2 16 0.9331 -3.7230
14 2 17 2.1996 -3.7954
14 3 -17 0.5650 1.2118
14 3 -16 1.4472 -0.3397
14 3 -15 1.0290 -2.6727
14 3 -14 2.4103 -1.3862
14 3 -13 0.7750 1.1331
14 3 -12 0.8459 2.8059
14 3 -11 0.8907 -2.1145
14 3 -10 0.4040 -1.3203
14 3 -9 3.1613 -1.1400
14 3 -8 1.8388 0.1886
14 3 -7 4.0816 0.3488
14 3 -6 4.3976 3.1492
14 3 -5 4.8637 1.8763
14 3 -4 7.6734 -2.6096
14 3 -3 2.5127 -5.7506
14 3 -2 0.9570 -1.3863
14 3 -1 -3.2560 -3.7309
14 3 0 2.2332 -6.6956
14 3 1 -3.3187 -4.8507
14 3 2 0.3919 0.1076
14 3 3 0.6891 3.1168
14 3 4 4.7774 1.6613
14 3 5 2.4998 1.3603
14 3 6 2.2391 3.6737
14 3 7 0.9648 -0.4791
14 3 8 -0.3408 -0.8238
14 3 9 -0.9368 -0.3691
14 3 10 2.3912 2.4732
14 3 11 3.3170 2.4420
14 3 12 2.4726 1.5121
14 3 13 2.0462 0.6598
14 3 14 1.2322 0.8213
14 3 15 0.9361 2.7646
14 3 16 -0.1076 2.4633
14 3 17 0.2236 2.8575
14 4 -16 0.7431 2.7458
14 4 -15 1.9463 2.7286
14 4 -14 0.4522 2.1411
14 4 -13 -0.7676 2.8237
14 4 -12 -2.7207 9.1743
14 4 -11 -1.8519 6.2155
14 4 -10 1.7240 4.6652
14 4 -9 5.2297 0.8642
14 4 -8 3.3641 3.5088
14 4 -7 -1.3000 2.0111
14 4 -6 -3.9292 3.0536
14 4 -5 -4.6822 2.6103
14 4 -4 -6.8347 4.0413
14 4 -3 -5.6915 1.2346
14 4 -2 -2.4017 0.7869
14 4 -1 -0.7675 -0.8644
14 4 0 -0.5504 3.4660
14 4 1 -3.4154 7.8610
14 4 2 -0.2146 4.3219
14 4 3 -0.0950 1.6070
14 4 4 0.6075 -3.2354
14 4 5 -1.9563 -4.0058
14 4 6 -2.4240 -0.6517
14 4 7 -4.3302 1.7128
14 4 8 -3.1567 -0.7869
14 4 9 -0.9626 -2.1211
14 4 10 0.4055 -0.6032
14 4 11 0.9212 2.6497
14 4 12 -0.1249 2.5113
14 4 13 0.9466 0.8455
14 4 14 -1.2423 0.6267
14 4 15 -2.9601 0.0840
14 4 16 -1.1549 -0.8664
14 5 -16 -1.8422 -0.8469
14 5 -15 -1.1304 -1.6875
14 5 -14 -1.5036 -0.9326
14 5 -13 2.2310 -4.4034
14 5 -12 5.4347 -0.4760
14 5 -11 4.2728 0.1452
14 5 -10 0.7288 5.2122
14 5 -9 0.3005 5.2286
14 5 -8 -1.2540 3.8749
14 5 -7 -1.7503 -0.8294
14 5 -6 -1.1786 -3.2042
14 5 -5 1.2956 -0.9110
14 5 -4 1.5962 4.1241
14 5 -3 -1.3644 4.5653
14 5 -2 1.8185 4.2856
14 5 -1 1.2302 1.1825
14 5 0 5.3090 -1.8705
14 5 1 0.0770 -0.2452
14 5 2 4.4837 -3.9737
14 5 3 -2.0960 -1.6270
14 5 4 0.4012 -2.0746
14 5 5 -2.7519 -3.9370
14 5 6 1.2445 -2.6633
14 5 7 1.8693 -2.3261
14 5 8 3.4059 -1.3194
14 5 9 1.8804 -3.6626
14 5 10 -1.7851 -1.7747
14 5 11 -4.7833 0.8437
14 5 12 -3.1145 3.3110
14 5 13 1.3790 -1.2070
14 5 14 4.2923 -0.3150
14 5 15 3.8701 1.2288
14 5 16 1.4795 1.3340
14 6 -16 1.8254 1.9981
14 6 -15 2.6480 2.1547
14 6 -14 0.8027 -1.2919
14 6 -13 -0.1875 -2.2214
14 6 -12 3.5560 -1.6012
14 6 -11 3.1816 0.9365
14 6 -10 -1.1097 0.2621
14 6 -9 -3.4933 -2.8586
14 6 -8 -2.2161 -7.0631
14 6 -7 0.2011 -4.3376
14 6 -6 -3.2029 -0.5261
14 6 -5 -3.5104 2.0239
14 6 -4 -2.6088 -1.6695
14 6 -3 0.1169 -2.4866
14 6 -2 -1.4607 1.0743
14 6 -1 -6.0360 -1.1369
14 6 0 -1.8647 -2.1258
14 6 1 -0.0927 1.9210
14 6 2 6.0546 2.9159
14 6 3 3.4787 4.6222
14 6 4 7.0176 2.3944
14 6 5 1.8006 -0.2820
14 6 6 -1.8400 1.4621
14 6 7 -1.7257 3.1068
14 6 8 0.0121 3.8380
14 6 9 0.4286 0.3767
14 6 10 -2.7436 1.1628
14 6 11 -2.0230 -0.4799
14 6 12 -1.8947 0.5064
14 6 13 -1.8767 0.0664
14 6 14 -2.6446 0.5190
14 6 15 -0.6956 1.3451
14 6 16 0.1682 -1.5533
14 7 -15 -0.6653 2.5864
14 7 -14 2.0186 -0.0077
14 7 -13 4.2095 -3.2215
14 7 -12 2.2792 -2.4560
14 7 -11 -0.5442 -0.7006
14 7 -10 -1.1753 1.8949
14 7 -9 0.0199 1.5417
14 7 -8 1.4858 1.1434
14 7 -7 0.6010 0.3677
14 7 -6 -0.2378 0.4347
14 7 -5 0.2012 1.2447
14 7 -4 1.6994 0.6804
14 7 -3 0.7414 0.2116
14 7 -2 -1.7213 5.8867
14 7 -1 -2.6902 4.1922
14 7 0 -1.2004 1.2774
14 7 1 -0.0004 3.2313
14 7 2 1.5692 2.4820
14 7 3 3.0280 1.8168
14 7 4 3.8835 -1.0104
14 7 5 4.0250 -2.8972
14 7 6 1.9127 -3.1907
14 7 7 0.2745 -0.2048
14 7 8 -1.8849 1.4969
14 7 9 -1.3413 2.6950
14 7 10 -1.7526 -1.9168
14 7 11 0.0139 -2.1736
14 7 12 -1.6924 0.4446
14 7 13 -1.7920 3.1370
14 7 14 -4.1774 1.5768
14 7 15 -1.3275 1.1854
14 8 -15 -0.3291 -0.1956
14 8 -14 -0.6456 0.7953
14 8 -13 -0.7474 1.6612
14 8 -12 -0.6073 0.5919
14 8 -11 -1.7260 -2.4157
14 8 -10 1.1221 -2.7945
14 8 -9 3.0096 2.2217
14 8 -8 2.2507 2.9163
14 8 -7 -0.6768 2.2019
14 8 -6 -1.9809 -4.1082
14 8 -5 -3.0658 -2.3507
14 8 -4 -3.1363 0.2380
14 8 -3 -0.8142 2.9017
14 8 -2 2.1457 5.6063
14 8 -1 2.4733 5.2770
14 8 0 1.5987 3.7214
14 8 1 0.2751 3.5561
14 8 2 -0.3940 -3.2778
14 8 3 -6.5280 -0.6836
14 8 4 -7.0224 2.1281
14 8 5 -3.8961 4.6669
14 8 6 3.9263 3.0462
14 8 7 2.5110 1.1037
14 8 8 -2.3050 -0.8123
14 8 9 -1.8079 -0.9652
14 8 10 0.3975 0.2076
14 8 11 -0.2497 -2.2587
14 8 12 -2.4888 -0.1159
14 8 13 -2.1272 1.2576
14 8 14 -1.1282 2.0178
14 8 15 -1.0599 0.4853
14 9 -14 -0.2787 0.4985
14 9 -13 -3.3115 1.5456
14 9 -12 -2.8473 -2.0734
14 9 -11 -3.8332 -2.2856
14 9 -10 -0.4087 -2.1277
14 9 -9 0.1702 -1.1178
14 9 -8 2.2439 -2.6011
14 9 -7 2.5537 -0.0515
14 9 -6 2.1121 -0.9565
14 9 -5 -0.1493 0.4872
14 9 -4 -0.3506 -0.6668
14 9 -3 5.4921 -1.6631
14 9 -2 7.1926 -3.6831
14 9 -1 6.2490 -6.3919
14 9 0 3.1256 -6.1974
14 9 1 3.5684 -2.1085
14 9 2 3.9734 0.2368
14 9 3 0.0514 1.1611
14 9 4 -2.2211 0.7142
14 9 5 -2.9077 -1.2792
14 9 6 -0.2479 -1.5651
14 9 7 0.8026 0.7387
14 9 8 1.1691 1.5681
14 9 9 2.1552 0.0926
14 9 10 1.6278 0.4535
14 9 11 3.5732 0.3463
14 9 12 2.9304 1.9139
14 9 13 2.7844 -1.3320
14 9 14 0.1421 -2.2426
14 10 -14 0.4479 -1.8471
14 10 -13 0.5422 -2.2744
14 10 -12 2.6199 -0.1244
14 10 -11 2.6663 1.5728
14 10 -10 -0.6133 1.5599
14 10 -9 -3.0273 -2.6270
14 10 -8 -3.3288 -1.5543
14 10 -7 -1.5297 2.3586
14 10 -6 0.8512 2.0510
14 10 -5 -0.4438 -0.3100
14 10 -4 0.7828 -1.8439
14 10 -3 1.3450 -2.5195
14 10 -2 3.6096 -0.0424
14 10 -1 2.5049 -2.2962
14 10 0 2.4743 -3.4733
14 10 1 1.9535 -0.3513
14 10 2 2.0656 1.9143
14 10 3 1.5757 1.5349
14 10 4 -0.2346 -3.4656
14 10 5 -3.4537 -3.0356
14 10 6 -4.0210 0.7662
14 10 7 -2.2631 2.8998
14 10 8 0.1428 -1.9538
14 10 9 -0.9589 -2.0925
14 10 10 -1.8391 1.0744
14 10 11 -0.2578 2.5933
14 10 12 0.7442 -0.3923
14 10 13 0.4217 -1.2239
14 10 14 -0.8654 -1.2631
14 11 -13 2.3461 0.0706
14 11 -12 3.2287 0.2625
14 11 -11 1.0881 0.1800
14 11 -10 -0.5699 0.1943
14 11 -9 -0.4910 -0.3810
14 11 -8 -0.9630 -1.2437
14 11 -7 -0.4838 0.7870
14 11 -6 0.8432 -0.6190
14 11 -5 -0.0959 2.3825
14 11 -4 -0.6842 1.5697
14 11 -3 -0.0026 1.0328
14 11 -2 -1.1614 1.5344
14 11 -1 -1.4566 2.8675
14 11 0 -2.1106 0.5914
14 11 1 0.3867 0.5389
14 11 2 1.6604 -0.5152
14 11 3 0.6724 2.6666
14 11 4 0.0764 0.9194
14 11 5 -0.8736 1.7368
14 11 6 2.0425 -2.2079
14 11 7 -0.2598 -1.5226
14 11 8 -2.3671 -2.2758
14 11 9 -1.9984 -0.4933
14 11 10 -0.4438 0.8207
14 11 11 1.1043 0.0193
14 11 12 -0.4589 1.8973
14 11 13 -0.6064 0.8504
14 12 -12 0.4658 0.3718
14 12 -11 -0.2931 -0.7993
14 12 -10 0.4724 0.3613
14 12 -9 2.7370 1.4786
14 12 -8 0.0210 2.4611
14 12 -7 -3.4430 0.9279
14 12 -6 -4.6869 -0.1226
14 12 -5 -4.0038 -0.3713
14 12 -4 -2.2616 1.5867
14 12 -3 0.7593 1.6399
14 12 -2 1.2511 0.0887
14 12 -1 1.9419 -0.8978
14 12 0 0.4844 0.3683
14 12 1 0.8691 3.0118
14 12 2 2.4579 3.1056
14 12 3 4.9753 3.9833
14 12 4 5.2712 4.9721
14 12 5 1.6403 3.9157
14 12 6 0.3937 1.2939
14 12 7 -0.5953 -1.4439
14 12 8 -1.2316 -1.7760
14 12 9 -1.6359 -1.7982
14 12 10 -0.4947 -0.5713
14 12 11 0.7156 -2.7514
14 12 12 0.1344 -0.5031
14 13 -12 -0.1052 -0.5904
14 13 -11 2.3052 -0.8753
14 13 -10 0.4981 2.1154
14 13 -9 0.6591 0.7226
14 13 -8 -0.1798 0.1943
14 13 -7 1.9925 0.7705
14 13 -6 1.1093 0.1195
14 13 -5 0.1380 0.3886
14 13 -4 1.9086 -0.2770
14 13 -3 2.6066 0.7341
14 13 -2 1.5955 1.5538
14 13 -1 -0.3613 1.0896
14 13 0 -0.4108 -0.0629
14 13 1 -0.0173 -1.6480
14 13 2 -1.7535 0.4245
14 13 3 -2.2939 2.5272
14 13 4 -1.2217 0.5569
14 13 5 0.7632 0.5831
14 13 6 0.1492 2.3274
14 13 7 -0.1591 5.0331
14 13 8 0.2973 2.3429
14 13 9 0.6710 -0.0275
14 13 10 -0.6185 -0.2652
14 13 11 -0.4411 0.8325
14 13 12 0.7738 1.1217
14 14 0 -2.2236 2.3776
14 14 1 -1.0929 0.1591
14 14 2 -3.4342 -2.6235
14 14 3 -3.3874 -1.0985
14 14 4 -2.4847 -1.0536
14 14 5 -1.1937 -0.6713
14 14 6 -0.6952 0.5399
14 14 7 -0.2496 3.6781
14 14 8 0.3385 1.0280
14 14 9 -0.2377 0.6417
14 14 10 -1.2498 2.4800
14 14 11 -0.6319 2.0975
15 0 -17 2.1939 -0.0117
15 0 -16 2.3303 -0.0008
15 0 -15 1.0582 0.0013
15 0 -14 0.0640 -0.0030
15 0 -13 -4.0480 -0.0312
15 0 -12 -5.4144 -0.0264
15 0 -11 -1.6865 0.0136
15 0 -10 0.8351 0.0493
15 0 -9 3.5852 0.0428
15 0 -8 1.7623 0.0182
15 0 -7 5.2899 0.0393
15 0 -6 5.6807 0.0434
15 0 -5 4.5517 -0.0080
15 0 -4 1.3472 -0.0612
15 0 -3 -1.6469 -0.0248
15 0 -2 0.1943 -0.0087
15 0 -1 7.6338 -0.0292
15 0 0 14.0102 -0.0626
15 0 1 6.5346 -0.0509
15 0 2 -3.0217 0.0203
15 0 3 -3.3909 0.0333
15 0 4 0.4413 0.0234
15 0 5 4.3620 0.0117
15 0 6 2.2101 -0.0448
15 0 7 2.0245 -0.0240
15 0 8 7.7267 0.0011
15 0 9 8.6860 0.0376
15 0 10 6.5605 0.0227
15 0 11 -1.6506 0.0021
15 0 12 0.1944 0.0031
15 0 13 -2.3787 0.0051
15 0 14 -1.4750 0.0144
15 0 15 -3.5358 0.0158
15 0 16 -0.0199 -0.0125
15 0 17 -1.1597 -0.0128
15 1 -17 -2.0673 1.3897
15 1 -16 -1.0903 -0.7254
15 1 -15 2.0229 -2.4279
15 1 -14 1.0566 -1.2339
15 1 -13 1.9636 1.9115
15 1 -12 1.1300 3.0040
15 1 -11 -0.5929 3.4272
15 1 -10 -0.0232 5.6095
15 1 -9 2.4436 2.5343
15 1 -8 1.3504 0.4345
15 1 -7 -1.8827 -0.3980
15 1 -6 -6.9569 1.0807
15 1 -5 -9.4560 2.2783
15 1 -4 -7.1865 1.9160
15 1 -3 0.3857 1.8569
15 1 -2 2.9461 -1.1740
15 1 -1 0.0569 -1.1778
15 1 0 -6.8996 0.6704
15 1 1 -11.0362 3.8169
15 1 2 -12.4823 2.6333
15 1 3 -6.2376 2.3952
15 1 4 -4.0562 0.6474
15 1 5 -0.2698 -1.4601
15 1 6 -2.2633 -0.1092
15 1 7 -6.4671 -2.6061
15 1 8 -2.5317 -1.7941
15 1 9 1.0866 -2.3407
15 1 10 1.3387 -0.5589
15 1 11 -3.5796 0.2734
15 1 12 -3.1851 -0.1831
15 1 13 -0.0842 -0.4604
15 1 14 -2.2222 -1.1792
15 1 15 -3.5181 -1.4119
15 1 16 -2.3988 0.2550
15 1 17 0.1834 1.2224
15 2 -16 -2.7853 2.4969
15 2 -15 -0.8738 2.5270
15 2 -14 -1.0196 2.9045
15 2 -13 1.1570 -0.3873
15 2 -12 1.2960 1.0563
15 2 -11 -2.3125 -3.3141
15 2 -10 -3.5348 -1.6481
15 2 -9 -3.0227 0.8982
15 2 -8 -0.9294 2.0906
15 2 -7 -1.5948 -0.0860
15 2 -6 -2.2580 1.3548
15 2 -5 -1.7360 2.7169
15 2 -4 1.9325 3.3035
15 2 -3 2.7133 -0.4292
15 2 -2 -0.6824 2.6416
15 2 -1 -5.1680 1.3604
15 2 0 -0.8183 3.5059
15 2 1 4.9077 3.5439
15 2 2 9.2201 5.2919
15 2 3 3.9223 5.1949
15 2 4 -0.3780 6.5775
15 2 5 0.2987 1.3904
15 2 6 2.3167 0.2537
15 2 7 0.6695 0.3600
15 2 8 -0.8500 1.9734
15 2 9 -0.0462 0.6468
15 2 10 -1.0276 -0.3066
15 2 11 -3.1723 2.5106
15 2 12 -2.6745 1.9054
15 2 13 -0.5050 1.0050
15 2 14 0.2461 0.7690
15 2 15 -0.5220 1.7722
15 2 16 -0.4418 -0.9340
15 3 -16 1.5495 2.4947
15 3 -15 2.3848 2.5011
15 3 -14 1.3776 1.6911
15 3 -13 -1.3645 -0.8245
15 3 -12 0.1819 0.8339
15 3 -11 0.2015 -1.3780
15 3 -10 2.3787 0.2591
15 3 -9 1.1912 -1.4636
15 3 -8 0.3959 -1.0447
15 3 -7 2.3108 -1.5383
15 3 -6 2.0424 0.2641
15 3 -5 3.2573 -0.1682
15 3 -4 1.4708 -1.3649
15 3 -3 -0.2429 -0.2359
15 3 -2 -2.4188 2.8409
15 3 -1 -0.8199 -0.7258
15 3 0 2.6917 -3.7501
15 3 1 -0.7682 -0.2396
15 3 2 1.8261 0.1860
15 3 3 -0.7898 1.1398
15 3 4 1.4156 -0.7233
15 3 5 -2.7227 0.0279
15 3 6 -0.6905 2.9778
15 3 7 -3.8951 1.3930
15 3 8 -4.1777 0.2532
15 3 9 -3.0421 -1.5943
15 3 10 1.9162 -2.1940
15 3 11 3.0031 -0.9435
15 3 12 7.0408 -0.3768
15 3 13 5.6683 0.3954
15 3 14 4.4360 0.1316
15 3 15 0.9218 0.7088
15 3 16 2.0608 -0.0824
15 4 -16 -0.9152 0.3515
15 4 -15 1.0673 -0.0358
15 4 -14 1.4994 0.0602
15 4 -13 2.1818 -0.0352
15 4 -12 1.8292 2.3247
15 4 -11 0.3519 -0.4054
15 4 -10 -0.3651 -0.9810
15 4 -9 -1.2141 -2.9306
15 4 -8 -2.6176 -0.2820
15 4 -7 -1.5099 -0.4487
15 4 -6 0.4880 1.2961
15 4 -5 4.4488 -0.3912
15 4 -4 4.2856 -3.5102
15 4 -3 5.2277 -5.1139
15 4 -2 3.7100 -1.2001
15 4 -1 0.1297 -0.7620
15 4 0 0.7762 -2.3572
15 4 1 -4.3917 1.6181
15 4 2 -5.5324 0.0408
15 4 3 -9.9920 0.8391
15 4 4 -2.7908 2.2977
15 4 5 -0.7294 1.6342
15 4 6 0.9366 2.8458
15 4 7 -1.7358 -0.9596
15 4 8 -0.9842 0.4400
15 4 9 -1.6374 1.6433
15 4 10 -0.1354 0.2120
15 4 11 -1.6774 -2.0462
15 4 12 -5.1322 -4.4629
15 4 13 -5.6571 -3.6218
15 4 14 -6.1724 -1.8139
15 4 15 -1.2643 -0.1795
15 4 16 -1.1404 0.4282
15 5 -15 -1.4128 -0.3512
15 5 -14 -2.2945 1.6386
15 5 -13 -0.6977 3.0843
15 5 -12 0.7825 5.9923
15 5 -11 -1.9623 1.1605
15 5 -10 -0.8701 0.5032
15 5 -9 0.7154 0.6023
15 5 -8 -0.3305 2.5869
15 5 -7 0.1805 1.4183
15 5 -6 -1.4997 1.1465
15 5 -5 -1.1328 4.0210
15 5 -4 -2.3117 2.9344
15 5 -3 1.3413 -1.3737
15 5 -2 0.8401 1.7998
15 5 -1 -3.4529 4.4336
15 5 0 -2.1923 4.9758
15 5 1 -2.7429 3.1412
15 5 2 3.5949 0.8942
15 5 3 1.9736 1.7387
15 5 4 6.1641 2.8741
15 5 5 4.4857 -2.0452
15 5 6 2.7690 -0.6730
15 5 7 1.0297 -0.8267
15 5 8 -1.3629 -2.5017
15 5 9 1.0214 -2.6950
15 5 10 -0.8768 -3.9823
15 5 11 -1.3090 -2.2206
15 5 12 -1.5237 0.3116
15 5 13 -0.2908 0.5755
15 5 14 -2.6005 -0.3382
15 5 15 -3.0546 -1.5487
15 6 -15 -0.5092 1.3175
15 6 -14 0.4854 3.7985
15 6 -13 0.1968 1.9446
15 6 -12 -0.1684 0.6420
15 6 -11 -2.4848 0.4662
15 6 -10 -0.4130 2.9487
15 6 -9 1.1501 3.6016
15 6 -8 -1.2727 1.3041
15 6 -7 -0.9784 0.4559
15 6 -6 -2.0653 -2.5468
15 6 -5 1.3761 -0.5907
15 6 -4 -2.8009 -1.0049
15 6 -3 0.0942 0.8157
15 6 -2 -0.1228 -0.2627
15 6 -1 2.2287 -3.0805
15 6 0 -0.7501 -3.7502
15 6 1 -1.8272 0.9619
15 6 2 -0.5237 -4.1984
15 6 3 -2.1122 -2.8475
15 6 4 -1.2915 -1.3805
15 6 5 1.8238 0.7959
15 6 6 7.1353 -0.8438
15 6 7 8.1419 1.1388
15 6 8 6.3468 -0.3374
15 6 9 3.3029 -0.7706
15 6 10 0.5429 -0.7337
15 6 11 -1.4576 0.9805
15 6 12 0.2113 2.0192
15 6 13 2.8773 0.2740
15 6 14 1.3630 1.1021
15 6 15 -0.2013 0.8515
15 7 -15 -1.3908 -1.2019
15 7 -14 -3.0713 -2.6642
15 7 -13 -3.7136 -0.0358
15 7 -12 -1.4225 2.0449
15 7 -11 0.9744 4.6244
15 7 -10 -0.2247 2.5103
15 7 -9 0.0407 2.4549
15 7 -8 0.9718 0.7191
15 7 -7 4.5050 1.0090
15 7 -6 2.8033 -2.0291
15 7 -5 1.9730 -0.4649
15 7 -4 -0.5673 2.5347
15 7 -3 1.6818 2.0987
15 7 -2 1.0104 2.3021
15 7 -1 -0.9272 0.0561
15 7 0 0.4044 -0.8331
15 7 1 0.0339 3.5894
15 7 2 4.0570 2.1253
15 7 3 0.6983 3.5196
15 7 4 -2.2366 2.8346
15 7 5 -6.0932 0.8631
15 7 6 -5.5192 0.7050
15 7 7 -1.6941 -0.3448
15 7 8 1.5601 -0.6191
15 7 9 2.6851 0.8938
15 7 10 3.5050 2.6659
15 7 11 1.2803 1.0942
15 7 12 -1.7990 0.2826
15 7 13 -1.2488 -2.2106
15 7 14 -0.6766 -0.3483
15 7 15 2.2194 0.2655
15 8 -14 2.5329 -1.0374
15 8 -13 4.4502 -1.3928
15 8 -12 4.7075 -1.5756
15 8 -11 0.9314 -0.8277
15 8 -10 -1.3095 -0.4731
15 8 -9 -1.1850 0.4664
15 8 -8 -0.8411 0.0718
15 8 -7 -0.7917 0.9247
15 8 -6 -1.5711 -0.8918
15 8 -5 -2.9198 1.6485
15 8 -4 -5.7159 -0.7159
15 8 -3 -4.7097 -0.9298
15 8 -2 -1.4759 1.3042
15 8 -1 -0.2455 1.6513
15 8 0 1.2019 -1.4020
15 8 1 -0.4972 2.0313
15 8 2 -1.5038 3.2348
15 8 3 -1.0726 3.1323
15 8 4 3.1792 1.5968
15 8 5 5.5510 0.8392
15 8 6 1.9061 -1.1120
15 8 7 -1.1286 -1.4832
15 8 8 -2.4286 -1.3675
15 8 9 -0.8267 2.0161
15 8 10 -2.1391 2.0436
15 8 11 0.0512 -1.2487
15 8 12 -0.5073 -0.1604
15 8 13 1.9127 -1.2741
15 8 14 0.1782 0.3824
15 9 -14 0.6698 0.6658
15 9 -13 2.7899 0.9653
15 9 -12 2.3931 -0.4442
15 9 -11 0.3100 -2.2375
15 9 -10 -0.6368 -4.2664
15 9 -9 0.4034 -3.1538
15 9 -8 0.0144 -1.4205
15 9 -7 0.5747 0.2666
15 9 -6 0.4609 -2.8063
15 9 -5 -1.5129 -2.7907
15 9 -4 -1.3655 -1.9977
15 9 -3 0.5651 -1.1619
15 9 -2 0.3428 0.8729
15 9 -1 0.2899 2.3936
15 9 0 -0.0871 2.0009
15 9 1 -0.2904 2.5801
15 9 2 -3.9700 0.8884
15 9 3 -2.3369 2.4861
15 9 4 -2.8449 0.7777
15 9 5 -1.1108 0.1083
15 9 6 -0.5046 -1.2311
15 9 7 -0.8406 -0.6473
15 9 8 -1.1356 -2.3165
15 9 9 -3.6161 -3.3561
15 9 10 -2.7421 -0.0874
15 9 11 -1.9212 -0.7688
15 9 12 -1.2088 1.9507
15 9 13 -0.3220 -0.8958
15 9 14 -1.1784 -0.3564
15 10 -13 -1.9273 0.4577
15 10 -12 -1.8395 -2.3461
15 10 -11 1.0963 -1.7591
15 10 -10 2.0913 -1.4207
15 10 -9 1.9142 0.3204
15 10 -8 0.5765 -0.1338
15 10 -7 0.0282 2.0619
15 10 -6 0.7767 -0.1682
15 10 -5 -1.0388 -3.6069
15 10 -4 -1.3058 -2.9105
15 10 -3 -1.3702 -1.3784
15 10 -2 0.5113 0.2414
15 10 -1 -0.2820 -2.8319
15 10 0 -1.6602 -1.4552
15 10 1 -3.8540 1.2798
15 10 2 -1.6342 -1.2079
15 10 3 -1.8201 -2.9783
15 10 4 -1.2778 -1.4864
15 10 5 -3.1258 1.6376
15 10 6 -0.0778 2.9677
15 10 7 -0.5208 1.8449
15 10 8 0.7054 1.3554
15 10 9 -0.3820 -1.4836
15 10 10 0.5482 0.5918
15 10 11 0.5943 -0.5386
15 10 12 -1.1022 1.9280
15 10 13 -1.6948 0.1129
15 11 -12 0.1848 1.5504
15 11 -11 0.6557 3.1712
15 11 -10 0.2078 3.3496
15 11 -9 -0.2490 -1.4553
15 11 -8 -0.4344 -1.3870
15 11 -7 -0.9862 -1.4017
15 11 -6 -0.4213 -1.0374
15 11 -5 0.1929 -0.6929
15 11 -4 2.1228 1.4641
15 11 -3 0.7381 0.0237
15 11 -2 -1.3846 -1.5174
15 11 -1 -2.8110 0.9161
15 11 0 -0.5691 1.2463
15 11 1 2.3537 -0.9246
15 11 2 1.9082 -1.6473
15 11 3 1.0315 0.1663
15 11 4 -0.4693 -0.5707
15 11 5 -1.3646 -1.9767
15 11 6 -1.0017 -0.0492
15 11 7 -1.4833 1.7860
15 11 8 1.5144 0.3531
15 11 9 1.6431 -2.0745
15 11 10 -1.7609 -0.8213
15 11 11 -2.6290 -1.3039
15 11 12 -1.8067 0.6903
15 12 -12 -1.3024 -0.6342
15 12 -11 -1.9279 -0.7147
15 12 -10 -2.3985 0.2159
15 12 -9 -0.2465 -1.1087
15 12 -8 0.6082 -1.3468
15 12 -7 2.3476 -1.4268
15 12 -6 2.2510 -0.6960
15 12 -5 1.0876 -0.5858
15 12 -4 1.2779 0.3136
15 12 -3 2.2974 -1.3943
15 12 -2 1.2020 1.1870
15 12 -1 1.3125 2.3255
15 12 0 0.4831 2.1518
15 12 1 3.7609 -1.9012
15 12 2 0.5694 -2.3489
15 12 3 -0.6744 -1.4396
15 12 4 -1.5345 -1.6605
15 12 5 -1.6394 -1.9366
15 12 6 -2.4601 -1.7569
15 12 7 -3.1219 -1.7444
15 12 8 -0.5242 -1.0059
15 12 9 1.1864 -1.3384
15 12 10 2.2563 1.7653
15 12 11 2.7507 0.1137
15 12 12 2.1114 1.0137
15 13 -11 -0.2896 -0.6449
15 13 -10 -0.8760 0.8833
15 13 -9 -0.4909 0.9390
15 13 -8 -0.9345 1.2586
15 13 -7 -1.3991 0.7852
15 13 -6 -0.2652 -0.5269
15 13 -5 1.6034 -0.5487
15 13 -4 2.4090 1.7298
15 13 -3 2.1406 2.5223
15 13 -2 0.8849 0.3552
15 13 -1 0.6765 -1.8734
15 13 0 -1.4378 1.0110
15 13 1 -1.1327 2.3173
15 13 2 -0.1631 1.7743
15 13 3 0.3563 -0.8922
15 13 4 1.6965 -0.0334
15 13 5 -1.5081 1.4201
15 13 6 -0.0919 1.1977
15 13 7 0.3678 -1.0177
15 13 8 2.8166 -1.8249
15 13 9 3.2386 -2.0044
15 13 10 2.5639 -0.9324
15 13 11 1.1048 -1.1097
15 14 -10 0.3124 -0.5123
15 14 -9 -0.0267 -1.2104
15 14 -8 0.3992 -0.2402
15 14 -7 1.5010 -0.3252
15 14 -6 1.1850 0.5086
15 14 -5 0.7334 -0.3918
15 14 -4 -1.2800 -1.1629
15 14 -3 -1.0141 -0.5136
15 14 -2 0.2310 1.4654
15 14 -1 0.7796 -0.1630
15 14 0 -0.9432 -1.2519
15 14 1 -0.5692 -1.1899
15 14 2 -0.1221 1.3709
15 14 3 -0.2875 1.1136
15 14 4 0.4834 0.7731
15 14 5 0.5549 -0.3551
15 14 6 0.4003 -2.0076
15 14 7 0.7480 -2.8841
15 14 8 -0.1091 -2.4286
15 14 9 -0.8893 -0.8319
15 14 10 -1.9757 0.1271
15 15 0 -0.4061 1.4595
15 15 1 -0.2397 -0.3672
15 15 2 -1.2179 0.5911
15 15 3 -0.5365 0.5808
15 15 4 0.4704 0.4641
15 15 5 -0.4000 -0.0073
15 15 6 -1.2066 -0.1285
15 15 7 0.1742 2.0248
15 15 8 -0.1775 1.7353
15 15 9 -0.3345 1.9740
16 0 -16 0.5087 0.0057
16 0 -15 0.4110 0.0016
16 0 -14 -2.7547 0.0021
16 0 -13 -4.7900 0.0168
16 0 -12 -1.0573 0.0095
16 0 -11 1.5438 0.0005
16 0 -10 -2.3383 0.0022
16 0 -9 -4.9238 0.0297
16 0 -8 -4.5798 0.0141
16 0 -7 0.4522 -0.0142
16 0 -6 0.0097 0.0277
16 0 -5 3.8456 0.0362
16 0 -4 6.3064 0.0425
16 0 -3 2.5824 -0.0179
16 0 -2 -2.9196 -0.0441
16 0 -1 1.4845 -0.0339
16 0 0 5.8084 -0.0502
16 0 1 5.2459 -0.0519
16 0 2 5.2262 -0.0508
16 0 3 7.4806 -0.0433
16 0 4 2.2350 -0.0080
16 0 5 -1.1729 -0.0139
16 0 6 -2.6408 -0.0374
16 0 7 -2.5853 -0.0116
16 0 8 -3.5103 0.0375
16 0 9 -1.6539 0.0641
16 0 10 -0.6279 0.0227
16 0 11 -2.5042 -0.0042
16 0 12 -4.4002 0.0161
16 0 13 -0.8022 0.0055
16 0 14 1.5506 0.0095
16 0 15 1.2037 0.0105
16 0 16 -1.7616 0.0079
16 1 -16 -0.7370 1.0815
16 1 -15 0.4470 0.4264
16 1 -14 -2.7280 -0.4939
16 1 -13 -2.6164 -1.2373
16 1 -12 -4.0388 -1.2006
16 1 -11 -2.7388 -2.1111
16 1 -10 -0.5764 -3.1810
16 1 -9 1.7069 -3.4364
16 1 -8 -0.2469 -1.7369
16 1 -7 -0.3089 -0.9074
16 1 -6 -0.6500 -0.9130
16 1 -5 -1.6404 -1.2013
16 1 -4 -4.7890 -0.5778
16 1 -3 -3.5618 -1.5126
16 1 -2 -3.2493 -0.4450
16 1 -1 -1.3222 2.9523
16 1 0 -0.1278 4.7576
16 1 1 0.1842 0.7973
16 1 2 -3.8838 -6.5770
16 1 3 -1.2054 -5.7926
16 1 4 -0.6438 -5.1753
16 1 5 2.2822 -3.3079
16 1 6 0.3837 -3.6225
16 1 7 -0.2446 -2.5105
16 1 8 1.6665 -0.7284
16 1 9 1.1416 1.8310
16 1 10 0.9346 1.8783
16 1 11 -0.5856 0.8168
16 1 12 0.9596 -1.4585
16 1 13 4.6225 0.8930
16 1 14 2.5491 -1.6142
16 1 15 1.2351 -2.0030
16 1 16 -1.0767 -2.8828
16 2 -16 -0.3242 -2.8885
16 2 -15 0.6826 -2.8528
16 2 -14 -1.1238 1.9414
16 2 -13 0.0124 2.1188
16 2 -12 -2.6481 2.5328
16 2 -11 -5.1468 -0.4841
16 2 -10 -3.2869 0.2486
16 2 -9 -0.6311 -1.4418
16 2 -8 -2.0618 -1.3983
16 2 -7 -2.6945 -0.6461
16 2 -6 0.8473 1.6722
16 2 -5 3.2932 0.1537
16 2 -4 2.1456 -0.5798
16 2 -3 1.2378 -0.9834
16 2 -2 -1.2782 1.9782
16 2 -1 -2.0275 -2.1188
16 2 0 1.8672 -3.1094
16 2 1 4.8080 -1.3193
16 2 2 3.5386 -0.2230
16 2 3 -2.0329 -3.3755
16 2 4 -1.6970 -0.2589
16 2 5 -1.1102 1.6775
16 2 6 2.1469 3.8691
16 2 7 -1.7156 -1.1135
16 2 8 -0.2356 -2.3315
16 2 9 0.2577 -1.3341
16 2 10 1.7532 -1.6014
16 2 11 -0.0131 -1.8947
16 2 12 -2.9481 -1.9683
16 2 13 -2.5340 -4.3957
16 2 14 -1.8597 -3.2286
16 2 15 0.6416 -1.7392
16 2 16 0.5518 1.7838
16 3 -16 -0.3073 0.2083
16 3 -15 0.1605 0.5452
16 3 -14 -2.5402 -1.1441
16 3 -13 -2.3702 -2.6892
16 3 -12 -0.4615 0.2755
16 3 -11 -0.2241 2.4943
16 3 -10 1.0837 3.7332
16 3 -9 0.1677 1.3271
16 3 -8 -1.5025 0.5889
16 3 -7 -1.3073 -1.7518
16 3 -6 -2.5924 -3.3701
16 3 -5 -3.5962 -3.2792
16 3 -4 -4.3804 -2.3837
16 3 -3 0.2493 -0.2637
16 3 -2 1.6623 -0.1300
16 3 -1 -0.9067 -2.1520
16 3 0 -0.9179 -1.1737
16 3 1 -0.6221 2.2255
16 3 2 2.7246 2.0127
16 3 3 -4.5262 3.7268
16 3 4 -5.3882 6.1527
16 3 5 -6.2649 4.5053
16 3 6 -0.1573 8.1440
16 3 7 -0.2490 7.3350
16 3 8 0.3945 5.4306
16 3 9 1.4166 -0.5097
16 3 10 -0.4487 -0.3842
16 3 11 0.3746 0.3792
16 3 12 1.1147 0.4250
16 3 13 0.9810 -1.2491
16 3 14 -3.0885 -1.4343
16 3 15 -2.5106 -2.8156
16 3 16 0.6301 -2.8662
16 4 -15 -2.4568 1.5661
16 4 -14 -1.3695 0.7208
16 4 -13 1.7449 -0.5382
16 4 -12 1.7072 -2.0183
16 4 -11 1.0463 -2.0465
16 4 -10 1.0362 0.9916
16 4 -9 0.7456 2.7039
16 4 -8 -0.5520 2.7584
16 4 -7 0.8923 -0.7667
16 4 -6 0.5072 -1.9503
16 4 -5 3.2424 -1.2397
16 4 -4 1.7453 0.0293
16 4 -3 2.1038 -2.9802
16 4 -2 0.0897 0.1271
16 4 -1 -1.3662 -1.1244
16 4 0 -3.7202 1.0895
16 4 1 -6.0629 0.6340
16 4 2 -0.8129 -1.2113
16 4 3 1.9506 -1.3742
16 4 4 1.7479 0.7330
16 4 5 1.5317 -1.2579
16 4 6 3.7930 -1.4968
16 4 7 3.6908 -2.7172
16 4 8 1.6057 -0.9919
16 4 9 -0.2380 1.1281
16 4 10 0.3107 1.8866
16 4 11 -0.6840 1.1634
16 4 12 -0.2415 1.5826
16 4 13 2.7884 1.2871
16 4 14 3.4795 1.2844
16 4 15 3.6126 0.5758
16 5 -15 1.2226 -1.4919
16 5 -14 -1.1076 -2.0875
16 5 -13 -2.5743 0.1032
16 5 -12 -1.7864 1.3333
16 5 -11 -1.6299 -0.9471
16 5 -10 -0.2469 -0.7476
16 5 -9 -0.7809 0.2481
16 5 -8 -0.8129 1.7456
16 5 -7 0.1492 0.5255
16 5 -6 -1.7580 -0.0626
16 5 -5 -4.9445 1.5813
16 5 -4 -7.2056 1.9568
16 5 -3 -0.2277 3.0864
16 5 -2 3.3780 6.4833
16 5 -1 3.4011 3.8744
16 5 0 1.0929 -0.8727
16 5 1 -1.6546 0.3262
16 5 2 -1.8744 -3.3043
16 5 3 -3.3366 -4.1270
16 5 4 1.5057 -3.4228
16 5 5 -1.3558 -4.2782
16 5 6 -0.2126 -1.3484
16 5 7 -1.0035 -0.4833
16 5 8 0.4884 2.4560
16 5 9 1.1741 5.2928
16 5 10 1.4810 4.0054
16 5 11 3.2046 0.1699
16 5 12 0.8248 -1.1582
16 5 13 0.5822 -0.8647
16 5 14 -1.0550 2.2230
16 5 15 -1.8604 0.5767
16 6 -14 0.0545 -0.3872
16 6 -13 0.6189 0.1779
16 6 -12 2.4586 -1.0910
16 6 -11 1.5011 -4.0572
16 6 -10 3.5743 -5.4224
16 6 -9 2.1275 -5.1215
16 6 -8 0.0899 -1.0860
16 6 -7 0.5059 0.9080
16 6 -6 2.0704 2.3248
16 6 -5 2.3660 0.9841
16 6 -4 -3.1009 -2.9625
16 6 -3 -2.0577 -4.4404
16 6 -2 -1.2718 -1.5312
16 6 -1 0.5174 -0.1317
16 6 0 -0.4012 -1.0814
16 6 1 -1.6379 3.0282
16 6 2 -1.0580 -0.5859
16 6 3 -3.0184 -1.5358
16 6 4 -3.1065 -0.0036
16 6 5 -3.0327 0.7238
16 6 6 -1.5793 -0.2385
16 6 7 1.4612 -2.7557
16 6 8 2.1317 -2.2116
16 6 9 1.8212 -2.4690
16 6 10 -0.3928 -2.4397
16 6 11 0.6326 -4.2898
16 6 12 2.3888 -1.6058
16 6 13 2.7508 -2.1280
16 6 14 1.4365 0.1569
16 7 -14 0.2303 2.4686
16 7 -13 -1.5706 3.9430
16 7 -12 -1.5137 4.7109
16 7 -11 -1.4496 3.1464
16 7 -10 1.7228 0.8642
16 7 -9 2.1786 -1.1964
16 7 -8 0.9773 0.6874
16 7 -7 1.7241 1.8702
16 7 -6 2.3760 0.3835
16 7 -5 2.9014 -0.2435
16 7 -4 0.1382 0.2465
16 7 -3 1.6978 -1.0362
16 7 -2 0.8627 -0.0284
16 7 -1 1.6228 -2.2672
16 7 0 1.5359 -2.3441
16 7 1 0.4790 -1.3361
16 7 2 -0.6146 -1.0829
16 7 3 -1.3883 1.5681
16 7 4 -2.3798 5.7676
16 7 5 -2.1322 4.3603
16 7 6 -3.5639 3.0833
16 7 7 -2.3910 0.4077
16 7 8 -0.8120 -3.5944
16 7 9 0.2236 -4.6073
16 7 10 -0.4842 -1.7490
16 7 11 -4.1177 0.2879
16 7 12 -3.6539 1.7640
16 7 13 -2.1806 -0.6902
16 7 14 -0.8453 0.7191
16 8 -13 -0.2552 -0.4885
16 8 -12 -1.5004 1.1681
16 8 -11 -2.0187 2.9259
16 8 -10 -0.7849 3.6895
16 8 -9 -0.2133 0.1101
16 8 -8 -1.4609 -0.2891
16 8 -7 -0.7816 1.0094
16 8 -6 0.7242 2.2263
16 8 -5 1.2003 3.6508
16 8 -4 0.9996 3.0209
16 8 -3 0.7383 0.9705
16 8 -2 -0.1480 -0.6916
16 8 -1 -1.2531 -0.2683
16 8 0 -1.9054 -2.0728
16 8 1 -0.3160 0.7337
16 8 2 2.5365 -2.7953
16 8 3 2.7775 -1.1459
16 8 4 0.7469 -0.3293
16 8 5 -1.7940 0.4671
16 8 6 -0.3188 0.4471
16 8 7 -1.1459 2.6591
16 8 8 1.0518 4.4249
16 8 9 1.0277 3.3899
16 8 10 1.8169 1.4759
16 8 11 1.7808 0.9226
16 8 12 0.9567 1.8878
16 8 13 0.8297 -0.8608
16 9 -13 0.0735 -1.5335
16 9 -12 1.2480 -1.0026
16 9 -11 1.2863 -1.1372
16 9 -10 -0.7366 -2.0010
16 9 -9 -3.1796 -2.4804
16 9 -8 -3.5676 -0.5151
16 9 -7 -2.3295 -0.9752
16 9 -6 -0.9317 -1.8801
16 9 -5 -1.2808 -0.9647
16 9 -4 -0.5235 2.2528
16 9 -3 0.7874 1.1758
16 9 -2 -0.2076 0.5416
16 9 -1 -2.0348 1.3636
16 9 0 -2.5332 0.9647
16 9 1 -2.4195 0.9007
16 9 2 -1.3812 -0.5921
16 9 3 -0.7418 -0.9286
16 9 4 -0.3453 -0.2104
16 9 5 -0.2279 1.0160
16 9 6 0.1212 1.8630
16 9 7 1.2239 0.7699
16 9 8 1.6122 -0.4447
16 9 9 0.3436 0.6146
16 9 10 0.8224 2.0549
16 9 11 -0.2593 -1.9278
16 9 12 0.4660 -0.8824
16 9 13 -0.3711 -1.1550
16 10 -12 1.7760 0.1486
16 10 -11 2.8701 0.0543
16 10 -10 2.1213 2.0446
16 10 -9 2.1851 1.1398
16 10 -8 1.4462 1.6008
16 10 -7 2.4079 2.2974
16 10 -6 2.7673 1.1309
16 10 -5 0.7898 0.0889
16 10 -4 -0.4998 -1.2564
16 10 -3 -0.0893 -1.8631
16 10 -2 -0.2913 -0.1937
16 10 -1 -2.4062 2.1348
16 10 0 -3.6339 3.1001
16 10 1 -2.1305 0.6523
16 10 2 -0.8740 0.0374
16 10 3 -1.6512 -0.7427
16 10 4 -0.0469 0.6820
16 10 5 1.8349 0.2028
16 10 6 3.3794 -1.5837
16 10 7 -0.9948 -2.1728
16 10 8 -0.0870 -0.7070
16 10 9 -1.0224 0.8379
16 10 10 0.9178 0.7697
16 10 11 -0.6974 -0.0687
16 10 12 0.2406 1.8742
16 11 -12 -1.4828 -0.4108
16 11 -11 -1.0864 0.5762
16 11 -10 -0.0974 1.3502
16 11 -9 2.7163 0.9844
16 11 -8 1.0730 0.3189
16 11 -7 0.8102 -0.0808
16 11 -6 1.5255 -1.7285
16 11 -5 3.7833 -2.0391
16 11 -4 3.2737 -0.5458
16 11 -3 1.7848 -0.6903
16 11 -2 0.4238 -1.2178
16 11 -1 0.4324 -1.7027
16 11 0 0.9761 -1.0078
16 11 1 -0.1132 -0.3877
16 11 2 -0.2914 -1.3336
16 11 3 -0.4266 -0.6195
16 11 4 0.5200 -2.4100
16 11 5 -2.6254 -1.8528
16 11 6 -0.6530 -4.2946
16 11 7 1.0938 -2.1942
16 11 8 3.6169 -0.7115
16 11 9 -0.6658 -0.3158
16 11 10 -2.8213 -0.9288
16 11 11 -3.1273 -2.2185
16 11 12 -1.3964 -0.3657
16 12 -11 -0.7768 -1.2446
16 12 -10 -1.8770 -1.4910
16 12 -9 -1.2168 -0.6069
16 12 -8 0.2146 -0.3463
16 12 -7 1.4442 0.7416
16 12 -6 1.0683 -0.0555
16 12 -5 0.1433 -0.8431
16 12 -4 0.9139 -0.0227
16 12 -3 0.8790 -0.1652
16 12 -2 1.1282 -0.7971
16 12 -1 1.3452 -4.1036
16 12 0 1.8685 -4.8131
16 12 1 2.5022 -2.7110
16 12 2 2.6537 0.4638
16 12 3 0.1083 0.1845
16 12 4 -1.2029 -2.4050
16 12 5 -1.3995 -1.0216
16 12 6 1.6975 -1.3852
16 12 7 2.2046 -0.5205
16 12 8 1.3890 -1.2974
16 12 9 -0.0496 -1.0236
16 12 10 0.5401 -1.4675
16 12 11 -0.2013 -2.5506
16 13 -10 -1.6126 -0.7055
16 13 -9 -1.5360 -2.2663
16 13 -8 -1.1538 -0.7191
16 13 -7 -0.9887 0.3842
16 13 -6 -2.1835 -0.9583
16 13 -5 -1.6482 -1.7629
16 13 -4 -0.0885 0.6496
16 13 -3 0.8931 1.6751
16 13 -2 0.9611 1.7159
16 13 -1 0.0529 2.4638
16 13 0 -1.6078 3.6941
16 13 1 -1.6019 -0.4543
16 13 2 -0.4451 -2.2136
16 13 3 1.3439 -0.6001
16 13 4 2.4273 0.4795
16 13 5 0.8041 1.4511
16 13 6 1.2768 1.3525
16 13 7 1.3790 1.9228
16 13 8 2.0222 1.2381
16 13 9 0.5072 1.7429
16 13 10 1.2501 3.0473
16 14 -9 -1.7049 -1.5295
16 14 -8 -1.9323 -3.0240
16 14 -7 -1.4717 -1.6319
16 14 -6 -1.5349 -0.8560
16 14 -5 -0.9852 -0.5902
16 14 -4 -0.6363 -1.1409
16 14 -3 0.5844 -2.2026
16 14 -2 1.2181 -0.0271
16 14 -1 0.2602 -0.3561
16 14 0 -1.6729 -0.4349
16 14 1 -1.8477 -0.9531
16 14 2 -0.2737 -0.0056
16 14 3 -0.7195 0.0973
16 14 4 0.9693 -2.6096
16 14 5 -1.3810 -1.1721
16 14 6 -1.9438 -1.3549
16 14 7 -0.0990 0.1297
16 14 8 3.0693 0.2706
16 14 9 2.6012 0.7644
16 15 -8 0.3772 -0.5545
16 15 -7 0.4106 0.0012
16 15 -6 -0.1665 1.8185
16 15 -5 0.0316 2.5069
16 15 -4 -0.2431 1.6469
16 15 -3 -2.6168 -0.4330
16 15 -2 -0.8398 1.1423
16 15 -1 -0.5905 1.6209
16 15 0 0.4897 1.7077
16 15 1 -0.8771 -0.4135
16 15 2 -0.8850 -0.9877
16 15 3 -0.7242 -0.3445
16 15 4 -0.3202 1.2666
16 15 5 -3.1964 2.0388
16 15 6 -5.3573 0.9973
16 15 7 -3.0226 0.0141
16 15 8 -0.9986 -0.5287
16 16 0 -0.4460 -1.8417
16 16 1 -0.4458 -2.4424
16 16 2 -0.5234 -1.3767
16 16 3 -0.8168 -1.2757
16 16 4 0.0814 0.5437
16 16 5 0.0388 0.2726
16 16 6 -0.5575 0.4720
17 0 -16 0.4264 0.0017
17 0 -15 1.8933 0.0028
17 0 -14 0.2446 0.0031
17 0 -13 1.0832 -0.0158
17 0 -12 0.7919 -0.0200
17 0 -11 -2.2961 -0.0064
17 0 -10 1.0752 0.0064
17 0 -9 4.2782 -0.0033
17 0 -8 1.4522 0.0004
17 0 -7 -4.4356 0.0193
17 0 -6 -4.0464 0.0166
17 0 -5 -2.0179 -0.0068
17 0 -4 2.0622 -0.0258
17 0 -3 4.5994 0.0001
17 0 -2 3.3177 0.0076
17 0 -1 -1.4617 0.0030
17 0 0 -7.4085 -0.0117
17 0 1 -7.9191 -0.0148
17 0 2 -1.3668 0.0688
17 0 3 3.4138 0.0760
17 0 4 1.4601 0.0551
17 0 5 -4.4807 -0.0199
17 0 6 -3.9128 -0.0547
17 0 7 -3.6439 -0.0255
17 0 8 -1.9379 0.0069
17 0 9 -1.9047 0.0260
17 0 10 -3.2988 0.0217
17 0 11 -4.9273 -0.0096
17 0 12 -1.6574 0.0018
17 0 13 0.8726 0.0003
17 0 14 0.2160 0.0169
17 0 15 -1.9077 0.0117
17 0 16 -0.5461 0.0003
17 1 -16 -1.8377 -0.4404
17 1 -15 -0.8263 0.6364
17 1 -14 -1.4609 0.2037
17 1 -13 4.0597 -1.5750
17 1 -12 3.9503 -1.4780
17 1 -11 3.3693 -1.2129
17 1 -10 2.2352 0.2758
17 1 -9 -1.0423 -0.0540
17 1 -8 -4.3755 1.7280
17 1 -7 -4.1726 -0.7177
17 1 -6 2.0304 -0.4142
17 1 -5 7.2922 0.1470
17 1 -4 5.9067 -0.6995
17 1 -3 5.9398 -3.9667
17 1 -2 2.6316 -1.8565
17 1 -1 2.4990 2.2760
17 1 0 1.1393 1.4059
17 1 1 2.8169 -4.7411
17 1 2 3.9661 -6.8998
17 1 3 3.6944 -2.7861
17 1 4 3.1933 0.3859
17 1 5 1.3475 -2.1836
17 1 6 0.7554 -1.3415
17 1 7 -0.8240 1.3620
17 1 8 2.9243 5.2343
17 1 9 1.9753 4.6687
17 1 10 1.2055 3.6087
17 1 11 -2.2826 -0.0672
17 1 12 -1.8631 -1.4018
17 1 13 -1.4872 -2.4063
17 1 14 1.9538 -1.0935
17 1 15 3.7644 -1.3551
17 1 16 2.4273 -1.5655
17 2 -15 0.9174 -3.5804
17 2 -14 -2.2087 -4.3380
17 2 -13 -0.1978 -3.1094
17 2 -12 -1.5215 2.4036
17 2 -11 -1.3731 1.2386
17 2 -10 -0.8579 2.2771
17 2 -9 -0.1703 -0.5845
17 2 -8 0.1626 0.6473
17 2 -7 2.9048 -0.0024
17 2 -6 3.2971 -1.6924
17 2 -5 0.5942 -3.4711
17 2 -4 -3.8419 -5.1782
17 2 -3 -1.3939 -3.7288
17 2 -2 0.3116 -1.4741
17 2 -1 0.7227 -2.2356
17 2 0 0.4395 -0.7972
17 2 1 -1.1932 0.0527
17 2 2 0.8512 0.8918
17 2 3 0.5739 -5.0004
17 2 4 2.9949 -1.2416
17 2 5 2.3185 -3.4040
17 2 6 2.3788 1.1056
17 2 7 -2.0556 -2.9905
17 2 8 -2.2670 -2.1938
17 2 9 -1.7541 0.7330
17 2 10 2.9629 1.1781
17 2 11 2.8843 -1.0735
17 2 12 3.3050 -0.3995
17 2 13 1.8215 0.4389
17 2 14 0.8207 2.3892
17 2 15 0.6579 -1.0175
17 3 -15 -0.6700 1.2002
17 3 -14 -4.6232 0.8215
17 3 -13 -2.5264 -2.2533
17 3 -12 1.7287 -3.6603
17 3 -11 3.4677 -6.2723
17 3 -10 3.8841 -4.4828
17 3 -9 2.3496 -2.4114
17 3 -8 1.8958 0.6573
17 3 -7 0.7358 1.5330
17 3 -6 -1.6285 -0.8918
17 3 -5 -4.7458 -1.8247
17 3 -4 -8.0848 -2.2411
17 3 -3 -2.6406 1.0026
17 3 -2 2.6385 3.1261
17 3 -1 4.3037 1.3051
17 3 0 1.0795 3.9475
17 3 1 -2.7154 5.6604
17 3 2 -2.6106 1.8110
17 3 3 -6.0246 -2.7272
17 3 4 -3.0328 -0.0452
17 3 5 -2.9760 0.7790
17 3 6 2.0956 1.0096
17 3 7 -0.1356 0.7578
17 3 8 -0.2686 0.6066
17 3 9 -1.6887 -0.5132
17 3 10 0.3197 0.2737
17 3 11 0.3266 -0.2562
17 3 12 -0.7856 0.3714
17 3 13 -2.4098 -0.8160
17 3 14 -2.2555 1.6321
17 3 15 -1.7386 2.8362
17 4 -15 2.0630 -0.2026
17 4 -14 -0.9277 -0.8274
17 4 -13 -1.1968 -2.2540
17 4 -12 -1.8439 -2.2816
17 4 -11 -1.6754 -2.7600
17 4 -10 0.8816 -2.1376
17 4 -9 0.4304 -1.5055
17 4 -8 -2.0579 -1.1406
17 4 -7 -1.5116 -0.1418
17 4 -6 1.9093 0.9787
17 4 -5 5.8330 4.6752
17 4 -4 1.6866 1.6364
17 4 -3 2.1675 -1.5814
17 4 -2 0.7359 -0.9634
17 4 -1 2.8534 -1.5283
17 4 0 3.8393 -2.5947
17 4 1 2.6684 -1.3350
17 4 2 5.1333 0.3517
17 4 3 1.3997 0.1928
17 4 4 -1.8173 0.0397
17 4 5 -5.3883 -2.8152
17 4 6 -3.7794 -0.6948
17 4 7 -2.5313 -0.0375
17 4 8 1.5117 -1.6153
17 4 9 0.1545 -2.7636
17 4 10 -0.7919 -1.4999
17 4 11 -4.3106 0.5935
17 4 12 0.7925 2.5684
17 4 13 2.2287 0.1564
17 4 14 1.9357 0.5771
17 4 15 0.3949 0.7258
17 5 -14 3.3765 0.7647
17 5 -13 2.1843 0.2396
17 5 -12 -3.1171 1.3034
17 5 -11 -5.0528 2.5554
17 5 -10 -0.1872 2.5741
17 5 -9 -0.1361 0.3114
17 5 -8 -2.1815 -0.0298
17 5 -7 -1.7691 0.7924
17 5 -6 0.9275 -1.1861
17 5 -5 1.8270 -0.9023
17 5 -4 -1.2375 -3.9619
17 5 -3 -2.3429 -2.4970
17 5 -2 -2.9204 -1.2441
17 5 -1 -2.7783 -1.3967
17 5 0 0.6593 -3.2150
17 5 1 0.4813 -0.2307
17 5 2 2.6850 -1.6812
17 5 3 -0.6998 -3.8220
17 5 4 -1.2686 -1.8976
17 5 5 -4.5269 -2.0251
17 5 6 -3.4041 1.0818
17 5 7 -2.7885 0.6841
17 5 8 1.4948 -0.4304
17 5 9 -0.5966 -0.8440
17 5 10 -0.6919 0.3305
17 5 11 -1.7794 1.3342
17 5 12 -0.6187 0.9557
17 5 13 -0.7700 -1.9031
17 5 14 -1.6425 -0.3451
17 6 -14 1.0131 -0.9228
17 6 -13 1.3546 0.0655
17 6 -12 2.2883 2.8951
17 6 -11 0.1279 4.8215
17 6 -10 2.3590 2.5664
17 6 -9 0.1083 0.1462
17 6 -8 1.0543 0.0656
17 6 -7 1.7704 1.8357
17 6 -6 2.0095 0.1074
17 6 -5 1.3895 0.3348
17 6 -4 0.9402 -0.4930
17 6 -3 3.6198 0.9457
17 6 -2 1.5850 4.1379
17 6 -1 -1.1615 3.9078
17 6 0 -2.2911 2.0786
17 6 1 1.0071 -0.0342
17 6 2 5.8785 -2.1467
17 6 3 5.2896 -0.9919
17 6 4 -0.1994 0.3702
17 6 5 -2.0462 0.2233
17 6 6 1.5748 -3.0252
17 6 7 1.4808 -0.9972
17 6 8 0.0948 0.5501
17 6 9 -1.3562 2.5711
17 6 10 1.4000 2.2540
17 6 11 1.8169 -1.3935
17 6 12 -0.2104 1.0081
17 6 13 0.3069 -0.4970
17 6 14 -0.6886 -0.4577
17 7 -13 0.9277 -0.1515
17 7 -12 2.7857 -1.1215
17 7 -11 2.8368 -0.0569
17 7 -10 4.0455 0.5068
17 7 -9 2.3245 0.4052
17 7 -8 2.3459 -0.9345
17 7 -7 0.7474 -1.2707
17 7 -6 0.6012 -1.0829
17 7 -5 -0.7531 1.0821
17 7 -4 -1.3725 0.9195
17 7 -3 -0.6677 -0.1159
17 7 -2 -0.4359 1.6067
17 7 -1 -2.0416 1.0277
17 7 0 -3.0491 -1.2587
17 7 1 -2.0458 -1.7998
17 7 2 1.7397 -4.0988
17 7 3 0.3737 -3.3191
17 7 4 -1.3283 -1.7350
17 7 5 -0.9229 -1.1216
17 7 6 1.0943 -1.3502
17 7 7 0.8116 -0.3945
17 7 8 2.2004 1.9861
17 7 9 0.4311 2.2504
17 7 10 0.0474 -0.4967
17 7 11 -0.8022 -2.1173
17 7 12 2.3734 -0.3306
17 7 13 3.2060 0.5156
17 8 -13 -1.9020 1.0498
17 8 -12 -2.2009 0.7975
17 8 -11 -2.1582 1.9769
17 8 -10 -0.0594 2.1316
17 8 -9 -1.5181 0.6474
17 8 -8 -2.4243 0.9944
17 8 -7 -1.8918 -0.4444
17 8 -6 -0.1676 0.0471
17 8 -5 0.2077 1.3073
17 8 -4 0.0223 3.5757
17 8 -3 0.4655 0.1314
17 8 -2 1.1938 -0.6524
17 8 -1 1.2398 -0.3390
17 8 0 1.1681 -0.4937
17 8 1 -2.8890 0.5707
17 8 2 -2.5307 0.4013
17 8 3 -0.7420 1.8892
17 8 4 0.4482 -0.4027
17 8 5 -1.7215 -1.0329
17 8 6 -0.7259 -0.6441
17 8 7 -1.1035 0.8641
17 8 8 0.5995 0.1098
17 8 9 -1.0714 -1.9897
17 8 10 -0.3345 -2.5519
17 8 11 -0.0308 -2.5609
17 8 12 -0.3226 -0.6552
17 8 13 0.6815 -1.4125
17 9 -12 -1.8917 -1.0767
17 9 -11 -1.8185 -0.5937
17 9 -10 0.8238 0.2909
17 9 -9 0.5826 -0.6685
17 9 -8 -0.2611 0.6400
17 9 -7 1.1485 1.9459
17 9 -6 2.0233 3.2551
17 9 -5 1.0181 1.5482
17 9 -4 -0.3283 2.4550
17 9 -3 1.3675 1.5349
17 9 -2 1.4056 1.5615
17 9 -1 -0.2556 -1.6536
17 9 0 -1.4558 -2.2424
17 9 1 -1.2461 -0.8667
17 9 2 0.4639 -1.5517
17 9 3 2.9187 -3.4555
17 9 4 3.5560 -2.9355
17 9 5 2.7200 0.3878
17 9 6 2.3329 -0.1922
17 9 7 1.6421 -0.1861
17 9 8 0.0312 1.8176
17 9 9 -1.0253 4.0231
17 9 10 0.6252 3.6186
17 9 11 2.0613 0.3814
17 9 12 -0.7065 1.0872
17 10 -11 0.2803 -0.2121
17 10 -10 -1.2190 -1.2014
17 10 -9 0.0589 -3.2822
17 10 -8 -2.3354 -1.2331
17 10 -7 -1.9951 -0.2374
17 10 -6 -2.4465 -0.1540
17 10 -5 -1.0326 -1.2232
17 10 -4 -0.6621 0.5750
17 10 -3 -1.4513 0.1018
17 10 -2 -2.0310 0.5777
17 10 -1 -1.9617 1.6279
17 10 0 -0.0823 1.4136
17 10 1 1.1754 0.9641
17 10 2 2.4631 -1.1386
17 10 3 1.7345 -1.1099
17 10 4 0.2845 -2.3882
17 10 5 -0.9756 -0.7285
17 10 6 -0.7226 0.4225
17 10 7 -1.2219 -0.6552
17 10 8 -0.9734 0.0703
17 10 9 0.1790 1.2147
17 10 10 0.9120 1.5067
17 10 11 -0.2648 -0.1803
17 11 -11 0.9156 -0.3483
17 11 -10 0.4461 -0.2085
17 11 -9 0.2207 -1.8843
17 11 -8 -0.2114 -1.6419
17 11 -7 -0.0831 -0.7630
17 11 -6 -2.4480 0.8317
17 11 -5 -3.0012 -0.7354
17 11 -4 -2.6874 -1.2855
17 11 -3 1.3249 -2.1586
17 11 -2 2.5102 0.8981
17 11 -1 1.9175 3.6911
17 11 0 -0.4812 3.0966
17 11 1 -1.2894 1.3391
17 11 2 -1.5165 1.5590
17 11 3 -2.1696 2.5784
17 11 4 -0.7351 0.4861
17 11 5 -0.2608 0.8065
17 11 6 1.3512 1.5054
17 11 7 1.4766 2.5565
17 11 8 0.6198 0.8763
17 11 9 -2.2881 0.7460
17 11 10 -2.0320 0.4022
17 11 11 -0.5365 -0.5084
17 12 -10 -0.6356 1.6102
17 12 -9 0.6563 0.8404
17 12 -8 -0.0188 -0.0470
17 12 -7 -0.1235 -1.0423
17 12 -6 -2.4893 -2.2200
17 12 -5 -0.2021 -1.7531
17 12 -4 1.2688 0.2518
17 12 -3 1.1841 -1.1830
17 12 -2 0.3759 -3.4050
17 12 -1 0.8853 -3.3937
17 12 0 1.8884 -2.2072
17 12 1 1.0488 -1.0537
17 12 2 -0.5478 0.5614
17 12 3 -1.1764 2.6557
17 12 4 -1.4398 1.6474
17 12 5 -2.6063 1.2785
17 12 6 -2.2339 0.5082
17 12 7 1.3167 1.3484
17 12 8 2.2980 0.8763
17 12 9 1.2452 0.1419
17 12 10 -0.3644 -0.6157
17 13 -9 1.2049 -0.1706
17 13 -8 0.8696 0.1153
17 13 -7 1.6352 -0.3111
17 13 -6 0.0084 -0.4601
17 13 -5 -0.6062 -0.0923
17 13 -4 -1.0421 -0.0234
17 13 -3 -0.9780 -0.6053
17 13 -2 -0.0289 -0.3783
17 13 -1 -0.2685 -0.5392
17 13 0 1.2064 -2.7404
17 13 1 3.4131 -3.3483
17 13 2 2.6664 -1.2402
17 13 3 0.2125 0.5254
17 13 4 -0.4582 -0.0242
17 13 5 -1.0095 0.0389
17 13 6 -2.0893 -0.9270
17 13 7 -0.4692 -1.2990
17 13 8 -0.2348 -1.7335
17 13 9 -0.8649 -0.5539
17 14 -8 1.6307 -0.6919
17 14 -7 1.3760 -0.0086
17 14 -6 2.5630 -0.6862
17 14 -5 1.6413 -0.9201
17 14 -4 0.3820 0.4199
17 14 -3 -1.1335 1.6072
17 14 -2 -0.0086 1.7508
17 14 -1 0.7448 -0.5686
17 14 0 -0.1313 -0.2549
17 14 1 0.0205 -0.8255
17 14 2 0.2285 -0.4541
17 14 3 0.2242 -2.2980
17 14 4 1.4775 -2.4192
17 14 5 0.6238 -1.8785
17 14 6 0.3748 -1.0406
17 14 7 -0.1805 1.1762
17 14 8 0.2161 0.9752
17 15 -6 -0.1363 3.2326
17 15 -5 1.8559 2.1426
17 15 -4 2.5052 -0.4995
17 15 -3 1.2693 -1.9412
17 15 -2 -0.0818 -0.7356
17 15 -1 -1.7132 -1.5037
17 15 0 -0.5702 0.7254
17 15 1 0.4488 1.6215
17 15 2 0.8671 2.9811
17 15 3 -0.6834 1.5243
17 15 4 0.5535 0.2437
17 15 5 1.1769 -0.9149
17 15 6 0.1433 -2.3744
17 16 -4 1.8600 1.8271
17 16 -3 0.9699 2.9945
17 16 -2 1.7752 5.0429
17 16 -1 1.8823 3.7315
17 16 0 1.6938 0.8584
17 16 1 0.8422 -1.3769
17 16 2 0.8477 0.1702
17 16 3 0.4689 0.6018
17 16 4 0.8756 0.2895
18 0 -15 2.9614 -0.0031
18 0 -14 0.7905 -0.0029
18 0 -13 3.5611 0.0108
18 0 -12 1.8978 0.0246
18 0 -11 -3.1437 0.0147
18 0 -10 -1.5021 -0.0025
18 0 -9 0.8745 0.0004
18 0 -8 4.1226 0.0021
18 0 -7 2.8561 -0.0401
18 0 -6 1.7207 -0.0651
18 0 -5 -0.4662 -0.0605
18 0 -4 -3.0791 0.0469
18 0 -3 -0.5459 0.0942
18 0 -2 0.0426 0.0611
18 0 -1 0.0190 -0.0156
18 0 0 -2.0817 -0.0287
18 0 1 -4.5035 0.0112
18 0 2 -3.5292 -0.0042
18 0 3 -7.0406 -0.0528
18 0 4 -3.2701 -0.0680
18 0 5 -4.9402 -0.0200
18 0 6 2.8673 -0.0356
18 0 7 0.4174 -0.0204
18 0 8 1.3678 -0.0183
18 0 9 -1.8645 0.0283
18 0 10 -2.8314 0.0277
18 0 11 -4.2785 0.0109
18 0 12 0.6771 0.0224
18 0 13 1.2570 0.0052
18 0 14 -0.0745 -0.0127
18 0 15 -3.1425 -0.0128
18 1 -15 -0.0776 1.6478
18 1 -14 -2.4586 2.7150
18 1 -13 0.0172 1.0799
18 1 -12 -0.3961 -0.9341
18 1 -11 -1.1624 -1.7058
18 1 -10 0.0185 -0.7566
18 1 -9 0.2242 0.4143
18 1 -8 0.9145 0.1975
18 1 -7 0.8985 0.4399
18 1 -6 -0.5163 1.6735
18 1 -5 -4.2552 3.6271
18 1 -4 -6.3241 2.7634
18 1 -3 -2.1238 2.0686
18 1 -2 -0.5504 5.3073
18 1 -1 -2.0030 3.6607
18 1 0 -3.3794 0.2669
18 1 1 -0.6105 -4.7390
18 1 2 7.4147 -3.3070
18 1 3 8.2728 -0.1173
18 1 4 4.5202 1.7592
18 1 5 -0.9055 -1.3473
18 1 6 0.0247 -2.7909
18 1 7 -1.2725 -2.0603
18 1 8 0.4799 0.2044
18 1 9 -0.8352 -1.2515
18 1 10 0.9608 -1.9589
18 1 11 0.1924 -1.9591
18 1 12 1.7694 -1.3588
18 1 13 0.9886 -1.3698
18 1 14 -2.2003 -0.8776
18 1 15 -2.2812 0.9086
18 2 -15 2.7214 -0.4321
18 2 -14 -0.4614 -1.0616
18 2 -13 -1.4275 -1.0286
18 2 -12 -2.9901 0.5419
18 2 -11 -1.4602 -0.3546
18 2 -10 2.3026 0.0151
18 2 -9 0.0080 0.2105
18 2 -8 -3.0662 0.6267
18 2 -7 -2.2052 -0.7101
18 2 -6 1.2013 -0.6966
18 2 -5 0.5123 1.7067
18 2 -4 -1.9795 2.1466
18 2 -3 2.5001 -0.1310
18 2 -2 3.5206 -0.8974
18 2 -1 3.0198 -2.7101
18 2 0 0.3157 -3.0996
18 2 1 -1.0770 -1.7655
18 2 2 -0.0451 -1.6498
18 2 3 -0.7504 -2.1705
18 2 4 1.5556 -0.7432
18 2 5 -1.8623 -2.7569
18 2 6 -3.1630 1.0889
18 2 7 -3.3502 2.8256
18 2 8 1.8309 3.4542
18 2 9 2.7753 3.3820
18 2 10 1.1559 0.2401
18 2 11 -0.6533 0.0361
18 2 12 1.4709 -2.8729
18 2 13 0.9558 0.0056
18 2 14 0.0087 2.3893
18 2 15 -0.2729 2.4834
18 3 -14 1.4685 1.1253
18 3 -13 3.7447 3.0118
18 3 -12 0.4876 6.3831
18 3 -11 -3.1883 4.4144
18 3 -10 1.4747 0.7386
18 3 -9 0.9371 -2.4932
18 3 -8 -3.4843 -1.1093
18 3 -7 -5.2582 0.8286
18 3 -6 0.5503 0.1431
18 3 -5 8.5385 0.0887
18 3 -4 5.0192 -3.5844
18 3 -3 1.2963 -3.2711
18 3 -2 -5.2167 -1.4935
18 3 -1 -4.3918 0.6805
18 3 0 -5.3333 2.0122
18 3 1 -4.8201 5.9988
18 3 2 -0.3221 4.3245
18 3 3 -0.7639 1.2127
18 3 4 1.9694 1.7039
18 3 5 -0.4338 0.9666
18 3 6 1.9949 0.1369
18 3 7 -2.9004 -1.5545
18 3 8 -1.4266 -1.4613
18 3 9 -0.7988 0.9654
18 3 10 1.6811 0.9338
18 3 11 0.0687 0.2338
18 3 12 -1.0301 0.3769
18 3 13 -1.8506 -1.0593
18 3 14 -0.7723 0.2265
18 4 -14 -0.5410 0.0928
18 4 -13 -1.0340 -0.0346
18 4 -12 -0.2207 2.7457
18 4 -11 -0.5851 5.1409
18 4 -10 2.9042 5.0043
18 4 -9 2.6013 3.6144
18 4 -8 1.7764 2.9568
18 4 -7 1.5336 2.1164
18 4 -6 -0.0878 -1.1297
18 4 -5 -0.2491 0.2956
18 4 -4 -2.4386 0.3778
18 4 -3 1.5721 3.8471
18 4 -2 1.1153 5.8434
18 4 -1 1.1893 3.1836
18 4 0 3.1301 -1.0349
18 4 1 2.8504 -1.4111
18 4 2 5.1626 0.0525
18 4 3 1.2512 -1.4919
18 4 4 1.2849 -0.9688
18 4 5 3.2482 -4.2395
18 4 6 3.2858 -2.7157
18 4 7 1.5177 -1.6084
18 4 8 -0.4653 -2.1257
18 4 9 -1.3630 -1.6863
18 4 10 -0.1962 -1.6573
18 4 11 -1.2950 0.2303
18 4 12 1.8197 2.0013
18 4 13 2.6209 -0.6894
18 4 14 0.7458 -0.0943
18 5 -14 0.3138 -0.7167
18 5 -13 2.5891 -2.5570
18 5 -12 2.9995 -3.1065
18 5 -11 1.6109 -1.4936
18 5 -10 1.1275 1.0939
18 5 -9 -0.4214 -0.6616
18 5 -8 -2.0456 -3.1804
18 5 -7 0.1981 -4.2795
18 5 -6 0.1815 -2.1659
18 5 -5 1.7748 2.6341
18 5 -4 -0.0586 2.1728
18 5 -3 2.2341 0.1474
18 5 -2 2.7458 0.1077
18 5 -1 1.6679 1.6773
18 5 0 -2.5653 -0.6748
18 5 1 -5.3819 -0.3347
18 5 2 -0.4728 -4.0990
18 5 3 1.8942 -4.0004
18 5 4 0.8379 -3.8069
18 5 5 0.7971 -2.3100
18 5 6 1.7210 -1.2853
18 5 7 0.0167 1.2842
18 5 8 -1.3047 -0.1806
18 5 9 -2.6695 -0.3106
18 5 10 -2.3440 -3.8000
18 5 11 -1.6269 -1.9878
18 5 12 0.4182 -0.4794
18 5 13 2.6516 -0.9646
18 5 14 1.7666 -0.9889
18 6 -13 0.2707 -2.2972
18 6 -12 -0.6358 -2.5348
18 6 -11 -1.1666 -1.7596
18 6 -10 -0.4188 -0.5923
18 6 -9 -2.2623 -1.1996
18 6 -8 -2.1003 0.4539
18 6 -7 -0.7461 0.8605
18 6 -6 0.1505 -1.2355
18 6 -5 0.0693 -0.6277
18 6 -4 -0.2976 -0.5376
18 6 -3 1.9968 -0.4297
18 6 -2 1.3340 -1.8571
18 6 -1 1.9782 -0.9172
18 6 0 2.5808 -2.9546
18 6 1 1.4963 -0.8764
18 6 2 1.7397 -0.6644
18 6 3 3.5014 0.9742
18 6 4 3.4475 0.6410
18 6 5 2.6337 0.4805
18 6 6 1.2751 -1.0601
18 6 7 0.0463 0.3257
18 6 8 0.7610 -1.7047
18 6 9 -0.6077 0.5192
18 6 10 1.6211 0.7563
18 6 11 -0.1227 -0.4593
18 6 12 -1.1450 0.7985
18 6 13 -1.2677 -2.0816
18 7 -13 0.3516 0.4888
18 7 -12 -1.0708 -0.3003
18 7 -11 -2.6660 0.9705
18 7 -10 0.6961 0.0943
18 7 -9 3.1113 -1.0807
18 7 -8 2.1883 0.6321
18 7 -7 1.0297 3.2333
18 7 -6 -0.0968 4.1261
18 7 -5 -0.8629 1.6328
18 7 -4 -1.5623 -0.7957
18 7 -3 -0.4084 -0.9914
18 7 -2 0.4333 1.3986
18 7 -1 -1.5031 2.0843
18 7 0 0.1343 2.7497
18 7 1 0.2731 6.3579
18 7 2 4.2987 7.0507
18 7 3 2.8101 3.1366
18 7 4 -0.0692 1.0234
18 7 5 0.1089 0.1080
18 7 6 1.2424 -0.5640
18 7 7 3.1874 -0.7881
18 7 8 3.1325 0.6735
18 7 9 0.9311 1.6098
18 7 10 1.5233 0.9377
18 7 11 0.9533 -1.5410
18 7 12 0.6846 0.5575
18 7 13 -0.9040 -1.2261
18 8 -12 -2.2097 -1.0066
18 8 -11 -2.4295 -2.3379
18 8 -10 -2.7296 -1.3182
18 8 -9 -2.1319 -0.3807
18 8 -8 -1.1495 1.5896
18 8 -7 1.5011 -0.9854
18 8 -6 0.3537 -2.2525
18 8 -5 -0.4734 -4.0250
18 8 -4 -0.1370 -3.5028
18 8 -3 -0.3450 -4.3167
18 8 -2 -1.6793 -1.7600
18 8 -1 -3.1729 0.2162
18 8 0 -0.7083 0.9846
18 8 1 0.7879 2.2946
18 8 2 1.6486 2.4174
18 8 3 1.7559 0.6910
18 8 4 -2.2238 -3.5833
18 8 5 -3.4023 -2.3233
18 8 6 -1.1962 -1.6969
18 8 7 0.7581 -0.5982
18 8 8 2.7043 -1.2124
18 8 9 -0.2718 0.8328
18 8 10 0.2841 1.7488
18 8 11 -0.2825 -0.0302
18 8 12 -0.3792 1.2598
18 9 -11 0.8729 0.0165
18 9 -10 0.6170 0.6652
18 9 -9 0.6532 -0.2860
18 9 -8 2.0545 -0.3383
18 9 -7 2.1039 0.4119
18 9 -6 0.3163 1.7880
18 9 -5 -2.5614 1.2891
18 9 -4 -1.2609 1.8970
18 9 -3 -0.2793 -0.7585
18 9 -2 1.7589 -1.3873
18 9 -1 1.7948 0.2829
18 9 0 0.9147 -0.6305
18 9 1 0.0929 -2.7081
18 9 2 0.8963 -2.3882
18 9 3 1.2206 1.6538
18 9 4 -0.2325 2.5703
18 9 5 -0.7298 2.7548
18 9 6 -0.3453 2.9031
18 9 7 -2.4876 3.1961
18 9 8 -2.0440 0.9744
18 9 9 -2.4213 -2.1195
18 9 10 0.2998 -2.2210
18 9 11 0.0912 -1.8357
18 10 -11 0.5214 3.5366
18 10 -10 1.0902 2.8330
18 10 -9 0.6895 -0.5991
18 10 -8 -1.0590 -1.7466
18 10 -7 -1.9747 -2.5420
18 10 -6 -2.4312 -1.9323
18 10 -5 -0.4496 -1.2991
18 10 -4 0.0353 2.1679
18 10 -3 -0.0183 1.4707
18 10 -2 -1.0920 0.4285
18 10 -1 -0.7204 0.4393
18 10 0 0.9742 -1.3988
18 10 1 -0.1247 -4.7177
18 10 2 -0.3896 -3.6420
18 10 3 1.0017 -0.1818
18 10 4 4.1228 0.8589
18 10 5 -0.0797 0.1061
18 10 6 -2.3342 0.2819
18 10 7 -1.9259 0.4319
18 10 8 0.6867 1.7129
18 10 9 -1.1437 1.0102
18 10 10 -1.2235 2.5492
18 10 11 -0.6186 0.8768
18 11 -10 1.3028 1.4713
18 11 -9 1.5302 0.6539
18 11 -8 0.9071 1.9427
18 11 -7 0.3886 2.0567
18 11 -6 0.3819 3.2658
18 11 -5 -0.0374 0.8656
18 11 -4 -0.3579 -1.1546
18 11 -3 0.3400 -2.4237
18 11 -2 0.5340 -1.7155
18 11 -1 -0.3597 -2.0293
18 11 0 0.3039 -0.6318
18 11 1 2.3930 2.5763
18 11 2 2.5713 3.1751
18 11 3 0.7080 -1.4065
18 11 4 1.7198 -4.7886
18 11 5 1.1472 -2.1071
18 11 6 0.7909 -0.4957
18 11 7 -1.7675 -0.8906
18 11 8 -1.1202 -0.6047
18 11 9 -2.0918 0.2346
18 11 10 -0.4321 0.7487
18 12 -9 -0.1740 1.0516
18 12 -8 1.1672 -0.4392
18 12 -7 2.1374 -1.1584
18 12 -6 1.5306 -1.1098
18 12 -5 0.5991 0.2304
18 12 -4 -0.7527 2.0102
18 12 -3 -1.3237 2.2328
18 12 -2 -1.4396 2.2883
18 12 -1 -1.5487 2.3932
18 12 0 -2.6182 3.3460
18 12 1 -4.2626 1.9138
18 12 2 -3.7284 -0.8789
18 12 3 -3.6119 -1.4485
18 12 4 0.2520 -1.5252
18 12 5 -0.0251 -0.4129
18 12 6 1.1584 -1.4319
18 12 7 0.3328 -1.0693
18 12 8 -1.1491 -0.7934
18 12 9 -1.6740 -0.5758
18 13 -7 0.5265 -0.1421
18 13 -6 -0.8664 -0.0115
18 13 -5 0.3642 -0.1979
18 13 -4 0.4804 2.0324
18 13 -3 0.4770 2.5539
18 13 -2 -0.0417 2.2142
18 13 -1 -0.1911 -0.4224
18 13 0 0.5101 -1.6347
18 13 1 0.3538 -0.9522
18 13 2 1.3336 1.2804
18 13 3 -1.5907 1.4749
18 13 4 -0.7037 1.0602
18 13 5 -2.1571 0.6953
18 13 6 -2.4316 0.0340
18 13 7 -1.6678 -0.8375
18 14 -6 -1.0102 0.1000
18 14 -5 0.0863 0.2612
18 14 -4 1.5781 0.3776
18 14 -3 0.1619 -0.5926
18 14 -2 -0.6274 0.8475
18 14 -1 -0.4224 1.0853
18 14 0 2.5967 2.3129
18 14 1 2.2668 2.5561
18 14 2 0.6103 4.0388
18 14 3 -1.0753 2.7987
18 14 4 1.4073 1.2631
18 14 5 2.0251 1.5912
18 14 6 0.8036 1.9070
18 15 -4 -0.0832 -2.2936
18 15 -3 -0.6246 -1.5193
18 15 -2 -0.4090 1.7243
18 15 -1 -0.7474 0.7221
18 15 0 -1.1211 -1.0840
18 15 1 -1.3145 -2.8292
18 15 2 -0.1436 -1.8987
18 15 3 -1.1233 -2.4991
18 15 4 0.0793 -2.2118
19 0 -15 2.2801 -0.0070
19 0 -14 -0.3704 -0.0105
19 0 -13 1.0793 -0.0152
19 0 -12 -1.6759 -0.0050
19 0 -11 1.1550 0.0147
19 0 -10 4.6061 0.0331
19 0 -9 1.7009 0.0023
19 0 -8 -4.0071 -0.0142
19 0 -7 -3.0810 -0.0166
19 0 -6 5.3660 0.0392
19 0 -5 7.6029 0.0093
19 0 -4 0.0988 -0.0152
19 0 -3 -4.4158 -0.0166
19 0 -2 -3.4336 0.0254
19 0 -1 0.9945 0.0600
19 0 0 -0.4116 0.0399
19 0 1 -1.4852 -0.0089
19 0 2 -1.8896 -0.0304
19 0 3 -0.6877 -0.0660
19 0 4 2.6220 -0.0483
19 0 5 1.7608 -0.0292
19 0 6 0.6961 -0.0264
19 0 7 -2.6416 -0.0003
19 0 8 2.1556 -0.0283
19 0 9 3.9463 -0.0016
19 0 10 0.9648 -0.0035
19 0 11 -0.6132 -0.0120
19 0 12 -0.7377 0.0017
19 0 13 0.0266 -0.0049
19 0 14 -2.1697 0.0038
19 0 15 -2.1071 0.0054
19 1 -15 1.8907 -1.0611
19 1 -14 0.3016 -0.5727
19 1 -13 2.0032 1.2873
19 1 -12 -3.2381 2.5623
19 1 -11 -5.0176 2.6920
19 1 -10 -1.4385 1.2126
19 1 -9 -0.6706 2.3532
19 1 -8 -3.6203 1.4846
19 1 -7 -3.7348 0.0249
19 1 -6 1.9129 -2.2888
19 1 -5 4.4616 -0.6663
19 1 -4 0.0523 -0.6616
19 1 -3 -2.7331 1.6808
19 1 -2 -6.9880 2.7547
19 1 -1 -3.3944 0.0051
19 1 0 -0.6593 -3.7187
19 1 1 1.2384 -3.7592
19 1 2 -0.1092 -0.7336
19 1 3 -2.8538 0.5235
19 1 4 -2.4598 -0.6244
19 1 5 1.6485 -0.4961
19 1 6 5.8420 -1.5138
19 1 7 1.6986 -0.9458
19 1 8 -0.4441 -1.7102
19 1 9 -2.1291 -2.2863
19 1 10 0.8932 -2.5482
19 1 11 -0.9206 -3.4684
19 1 12 2.2903 -0.5672
19 1 13 1.4597 -0.5859
19 1 14 0.2903 -0.3799
19 1 15 -1.6363 -1.5781
19 2 -14 -0.8702 2.5134
19 2 -13 0.5073 0.6824
19 2 -12 -1.0479 -2.8624
19 2 -11 -1.8090 -3.1836
19 2 -10 1.4157 -1.1254
19 2 -9 1.0265 -0.0591
19 2 -8 2.0037 -0.0139
19 2 -7 1.2984 0.4670
19 2 -6 -0.5252 0.7665
19 2 -5 -3.9823 3.0358
19 2 -4 -4.1393 2.2528
19 2 -3 0.3418 2.5206
19 2 -2 1.1401 1.7878
19 2 -1 0.8458 1.9948
19 2 0 1.1016 -0.1611
19 2 1 0.4205 -1.5431
19 2 2 3.0508 -1.1313
19 2 3 0.7031 2.3154
19 2 4 2.4417 6.2913
19 2 5 1.2856 -0.4189
19 2 6 4.7371 -1.4275
19 2 7 1.6488 -0.9950
19 2 8 2.0473 2.2938
19 2 9 -0.2249 0.5414
19 2 10 0.6619 -1.9875
19 2 11 -0.1470 -1.7052
19 2 12 0.8733 -0.6276
19 2 13 2.1351 -1.1278
19 2 14 2.4840 0.2810
19 3 -14 1.3007 -0.4591
19 3 -13 4.0939 -1.4231
19 3 -12 1.4765 0.0287
19 3 -11 -2.7035 0.6985
19 3 -10 -1.8069 1.6440
19 3 -9 -1.9954 -1.0405
19 3 -8 -0.7459 -0.1283
19 3 -7 -1.1277 1.7005
19 3 -6 0.6375 2.3950
19 3 -5 1.6093 4.7720
19 3 -4 2.2760 2.1027
19 3 -3 4.3753 0.2204
19 3 -2 3.0605 -1.7524
19 3 -1 0.8137 -2.3058
19 3 0 -4.0104 -0.1467
19 3 1 -2.6577 2.5545
19 3 2 2.6839 4.4048
19 3 3 4.8738 0.8958
19 3 4 1.0259 -0.3645
19 3 5 -0.6221 -2.2986
19 3 6 0.3980 -3.0141
19 3 7 -0.6267 -2.6806
19 3 8 1.2671 -1.3545
19 3 9 1.4099 1.1467
19 3 10 -0.2636 1.9902
19 3 11 -2.2066 -0.2609
19 3 12 -1.8533 1.5473
19 3 13 0.9604 -0.3869
19 3 14 0.7798 0.9764
19 4 -13 -1.1736 -0.3877
19 4 -12 -0.8446 -0.2433
19 4 -11 -1.8988 -2.2480
19 4 -10 2.1408 -3.1356
19 4 -9 0.4644 -1.4055
19 4 -8 -0.0478 1.9740
19 4 -7 -1.5584 2.0498
19 4 -6 -0.8570 -2.0673
19 4 -5 -0.8840 -1.8854
19 4 -4 -2.1326 -2.5549
19 4 -3 0.2550 0.1067
19 4 -2 -0.6959 2.1120
19 4 -1 0.3901 1.5187
19 4 0 -2.1091 0.0061
19 4 1 -3.3157 0.6370
19 4 2 -1.2223 -0.7431
19 4 3 -0.2084 -2.8653
19 4 4 -0.3769 -0.5097
19 4 5 -2.5921 3.0912
19 4 6 -3.3672 3.6800
19 4 7 -2.5008 2.2463
19 4 8 -0.2171 0.1447
19 4 9 -1.1675 0.9864
19 4 10 0.2967 2.4232
19 4 11 0.9209 2.1536
19 4 12 2.4081 2.7280
19 4 13 -0.7204 -0.0772
19 5 -13 -1.5013 0.9181
19 5 -12 -1.4157 0.9648
19 5 -11 -1.8164 -0.0613
19 5 -10 2.4709 -0.3189
19 5 -9 -0.0612 -1.8774
19 5 -8 -1.0005 -1.9611
19 5 -7 -0.6307 -3.9622
19 5 -6 0.5556 -3.3211
19 5 -5 0.9099 -1.1070
19 5 -4 1.1263 -1.0991
19 5 -3 3.9966 -1.8991
19 5 -2 3.0982 -0.6787
19 5 -1 1.8819 0.0454
19 5 0 -0.1277 -1.3443
19 5 1 -5.3588 0.7863
19 5 2 -4.3776 1.1318
19 5 3 -4.5082 3.0344
19 5 4 -1.9431 4.9647
19 5 5 -0.9017 4.8384
19 5 6 2.8644 4.0816
19 5 7 0.8241 1.6167
19 5 8 0.8211 1.2983
19 5 9 -0.0675 0.1949
19 5 10 1.8504 -1.0015
19 5 11 0.4866 -1.6329
19 5 12 -0.1781 -0.4200
19 5 13 0.4062 -0.8102
19 6 -12 -1.2941 0.0452
19 6 -11 -2.4139 -0.8052
19 6 -10 -0.4280 0.7865
19 6 -9 -1.7467 -2.5852
19 6 -8 -0.2037 -0.9378
19 6 -7 1.4608 -1.9306
19 6 -6 0.6863 0.4531
19 6 -5 -1.6904 0.3048
19 6 -4 -2.0577 0.8978
19 6 -3 -1.3040 -0.6829
19 6 -2 -1.1862 -1.4411
19 6 -1 -0.4977 -1.7938
19 6 0 2.7413 -1.6656
19 6 1 3.4568 -0.0257
19 6 2 3.3585 2.4905
19 6 3 2.9324 2.0595
19 6 4 1.6370 0.7584
19 6 5 3.5552 -0.5374
19 6 6 0.1702 -0.9000
19 6 7 -0.2105 0.4950
19 6 8 1.1685 -0.8848
19 6 9 1.1601 0.2152
19 6 10 -0.1851 -0.0689
19 6 11 -2.1957 0.3226
19 6 12 -0.7960 2.2229
19 7 -12 1.9345 0.6683
19 7 -11 1.7098 2.4309
19 7 -10 2.0313 3.1660
19 7 -9 1.4289 0.7097
19 7 -8 0.3628 1.7657
19 7 -7 -1.5297 2.0894
19 7 -6 -3.4788 0.9504
19 7 -5 -1.6117 1.5093
19 7 -4 -0.9808 3.1568
19 7 -3 -0.0473 2.0829
19 7 -2 -0.2910 0.3999
19 7 -1 1.9650 0.8933
19 7 0 1.3758 0.3209
19 7 1 0.3422 -0.1586
19 7 2 2.0956 -0.0554
19 7 3 3.2155 0.3472
19 7 4 1.3864 -0.7743
19 7 5 -0.3443 -0.6343
19 7 6 -0.1587 -0.4368
19 7 7 -0.8284 -1.3649
19 7 8 -0.5447 -3.2427
19 7 9 -0.8906 -2.6011
19 7 10 1.4337 -1.4312
19 7 11 0.7338 -0.0720
19 7 12 0.6547 0.6232
19 8 -11 -1.2481 0.2602
19 8 -10 -2.0402 1.1343
19 8 -9 -2.2454 1.3596
19 8 -8 -0.8752 2.8095
19 8 -7 0.8274 1.4248
19 8 -6 -0.6930 0.7577
19 8 -5 -2.3512 -0.9644
19 8 -4 -2.2308 -0.3984
19 8 -3 2.0132 -0.8180
19 8 -2 2.1023 0.2717
19 8 -1 -2.6523 0.6100
19 8 0 -4.9049 0.3435
19 8 1 -4.8063 1.2420
19 8 2 0.0435 1.6618
19 8 3 0.6955 0.5804
19 8 4 1.9196 -0.9443
19 8 5 0.8600 -0.9030
19 8 6 0.6322 -1.3581
19 8 7 -0.3905 -0.7691
19 8 8 1.0120 0.6014
19 8 9 -1.1198 1.2313
19 8 10 0.4213 -0.8986
19 8 11 -0.1917 -1.4231
19 9 -10 -0.4268 0.6074
19 9 -9 -0.2593 1.3907
19 9 -8 0.0423 2.0551
19 9 -7 2.2382 0.1101
19 9 -6 2.4681 -1.6938
19 9 -5 2.3880 -2.3330
19 9 -4 0.6121 -0.5832
19 9 -3 -2.0410 0.3871
19 9 -2 -2.6903 0.6711
19 9 -1 -2.6461 0.6885
19 9 0 0.0655 0.5559
19 9 1 -2.5762 1.9173
19 9 2 -2.4872 3.6736
19 9 3 -2.3857 2.6608
19 9 4 -1.0601 -0.2012
19 9 5 -0.4516 -0.0533
19 9 6 -1.1485 -0.2622
19 9 7 -0.4868 1.9551
19 9 8 0.3072 1.1415
19 9 9 0.0544 2.2089
19 9 10 0.3726 -0.2042
19 10 -9 0.0880 -0.4803
19 10 -8 1.1914 0.6750
19 10 -7 3.5696 2.5301
19 10 -6 2.3942 2.0111
19 10 -5 1.2782 0.8418
19 10 -4 -0.1041 0.0124
19 10 -3 -0.1892 1.5455
19 10 -2 -1.0730 2.1605
19 10 -1 -0.6548 2.0633
19 10 0 0.7699 -1.0233
19 10 1 1.7410 -2.0260
19 10 2 1.6209 -0.9822
19 10 3 0.9760 2.5324
19 10 4 0.9536 1.8849
19 10 5 -0.3923 2.2303
19 10 6 0.6708 -0.5856
19 10 7 1.4481 -1.7292
19 10 8 1.8127 -2.1534
19 10 9 -1.2588 -0.4205
19 11 -8 0.7080 -1.2027
19 11 -7 -0.8551 0.2017
19 11 -6 -1.5263 1.0855
19 11 -5 0.7963 0.1456
19 11 -4 2.8166 -0.2622
19 11 -3 1.4356 -1.3823
19 11 -2 -0.4744 -1.2696
19 11 -1 -1.1309 -0.0372
19 11 0 0.3953 0.7499
19 11 1 -0.7156 -0.3349
19 11 2 1.5157 -2.7706
19 11 3 0.8253 -1.5026
19 11 4 2.4545 0.2319
19 11 5 -0.2888 3.2544
19 11 6 -1.1467 1.2221
19 11 7 -1.9864 -0.2068
19 11 8 -0.6879 -1.0274
19 12 -7 -1.5870 1.2041
19 12 -6 -2.8679 2.2791
19 12 -5 -1.9527 2.1444
19 12 -4 0.3092 -0.4321
19 12 -3 1.6888 -3.0654
19 12 -2 1.9325 -1.9838
19 12 -1 -1.1015 0.5333
19 12 0 -0.6863 1.1207
19 12 1 -1.1691 1.3312
19 12 2 -0.9588 0.9511
19 12 3 -2.7235 0.0477
19 12 4 -0.0713 -2.3512
19 12 5 1.3497 0.5837
19 12 6 1.0334 1.8517
19 12 7 0.8002 1.8414
19 13 -6 0.4040 -0.3088
19 13 -5 0.0820 0.1204
19 13 -4 -0.8301 1.9977
19 13 -3 -1.0072 1.0055
19 13 -2 0.5682 0.4979
19 13 -1 0.8586 -1.4943
19 13 0 -0.7108 -1.6667
19 13 1 -1.7874 0.8504
19 13 2 -0.7928 1.2507
19 13 3 0.5879 -0.4477
19 13 4 1.1502 -3.6755
19 13 5 -0.3056 -2.2688
19 13 6 -1.2440 -1.1054
19 14 -4 -0.1342 0.6772
19 14 -3 -0.4712 0.2175
19 14 -2 -0.4333 0.8967
19 14 -1 -0.4686 -0.1155
19 14 0 0.8704 -1.2490
19 14 1 1.5725 -1.6087
19 14 2 2.7222 -1.7897
19 14 3 2.1340 -0.8537
19 14 4 2.5239 0.1308
20 0 -14 -2.9054 -0.0000
20 0 -13 0.3797 0.0018
20 0 -12 -0.9788 0.0056
20 0 -11 0.9823 0.0080
20 0 -10 5.8716 0.0178
20 0 -9 3.4742 0.0300
20 0 -8 -0.6707 0.0334
20 0 -7 -4.9307 0.0231
20 0 -6 -2.9246 0.0248
20 0 -5 -2.0558 0.0083
20 0 -4 -3.2754 -0.0203
20 0 -3 -0.4302 -0.0937
20 0 -2 -0.6983 -0.0801
20 0 -1 2.3756 -0.0243
20 0 0 -0.5870 0.0492
20 0 1 0.4075 -0.0094
20 0 2 3.3530 -0.0421
20 0 3 1.0237 -0.0239
20 0 4 1.7765 0.0326
20 0 5 0.1670 0.0276
20 0 6 3.2133 -0.0033
20 0 7 -1.9200 0.0104
20 0 8 0.1473 0.0083
20 0 9 1.2067 0.0057
20 0 10 3.3243 0.0035
20 0 11 2.2027 0.0105
20 0 12 0.9726 0.0262
20 0 13 -0.9351 0.0129
20 0 14 0.1635 0.0049
20 1 -14 -1.2047 2.0962
20 1 -13 0.2982 0.9599
20 1 -12 1.0580 1.2467
20 1 -11 -0.5189 -1.0787
20 1 -10 0.7987 -0.2157
20 1 -9 -1.1191 0.3332
20 1 -8 2.2631 0.9778
20 1 -7 3.7462 -0.4128
20 1 -6 4.2275 -2.5280
20 1 -5 1.1242 -0.6805
20 1 -4 -1.6817 -1.4325
20 1 -3 2.1223 -0.9673
20 1 -2 3.2399 -2.8371
20 1 -1 3.7129 -3.0283
20 1 0 0.7113 -0.3068
20 1 1 -3.0545 3.4738
20 1 2 -0.8874 5.3840
20 1 3 -2.8494 -1.8682
20 1 4 -3.1903 -2.9072
20 1 5 -4.4049 -0.3172
20 1 6 -3.1600 3.1874
20 1 7 -1.0681 3.2144
20 1 8 1.5622 0.9716
20 1 9 0.6662 1.7006
20 1 10 -0.3254 0.3477
20 1 11 -3.9894 -1.9003
20 1 12 -0.8101 -0.1150
20 1 13 -1.1624 -0.5865
20 1 14 1.3737 0.5394
20 2 -14 -0.4189 0.7358
20 2 -13 3.2052 -0.5383
20 2 -12 2.0877 -0.6912
20 2 -11 0.0942 -1.5196
20 2 -10 1.7143 -1.4386
20 2 -9 0.0178 -1.6256
20 2 -8 -1.3652 -1.7652
20 2 -7 -1.4337 -0.4553
20 2 -6 1.2279 -1.6844
20 2 -5 2.7325 -0.1742
20 2 -4 0.1681 -1.6960
20 2 -3 0.2353 0.5816
20 2 -2 -1.5049 3.2299
20 2 -1 -1.0298 2.8157
20 2 0 -3.4869 -0.8121
20 2 1 -3.6208 -3.2143
20 2 2 2.9276 -1.0122
20 2 3 3.5963 3.9952
20 2 4 -0.5287 7.1227
20 2 5 -1.2326 3.2659
20 2 6 1.9255 0.9586
20 2 7 0.4552 1.1259
20 2 8 -0.2931 1.6268
20 2 9 -2.3129 -0.0133
20 2 10 1.1861 -1.1103
20 2 11 -0.6117 1.4644
20 2 12 1.4362 3.5750
20 2 13 -0.1408 2.9597
20 2 14 0.6631 0.0236
20 3 -13 -0.8516 -2.4714
20 3 -12 -1.6822 -2.7011
20 3 -11 -0.2488 -2.5682
20 3 -10 4.5084 -1.4425
20 3 -9 1.6766 -0.1428
20 3 -8 1.4813 0.2823
20 3 -7 1.9634 1.2994
20 3 -6 2.5136 -0.5719
20 3 -5 -0.4891 1.4462
20 3 -4 -1.3748 -0.4714
20 3 -3 1.4214 1.0830
20 3 -2 1.9491 -0.0399
20 3 -1 4.1628 0.2285
20 3 0 6.8327 -3.1753
20 3 1 5.7094 -4.2938
20 3 2 3.5413 -2.7554
20 3 3 -1.5694 1.0038
20 3 4 -2.8109 1.5317
20 3 5 -2.1580 0.0879
20 3 6 0.2306 -2.7279
20 3 7 -1.1658 0.1509
20 3 8 2.0583 -1.4064
20 3 9 0.2623 0.4457
20 3 10 0.4593 0.5193
20 3 11 -0.9869 0.7761
20 3 12 0.5115 1.1773
20 3 13 1.0701 -0.6215
20 4 -13 0.0855 -0.7944
20 4 -12 -0.0532 0.4565
20 4 -11 -2.6877 0.1890
20 4 -10 1.4914 -0.2205
20 4 -9 -0.8892 -1.6235
20 4 -8 -0.6633 -1.2308
20 4 -7 -2.6205 0.4329
20 4 -6 -1.8649 -0.5554
20 4 -5 -3.1158 0.9474
20 4 -4 -5.4869 -1.8971
20 4 -3 -5.1727 -2.0918
20 4 -2 -1.2392 -3.8600
20 4 -1 1.2096 -1.2603
20 4 0 -0.5809 2.7060
20 4 1 -6.5406 6.5352
20 4 2 -2.0714 4.4158
20 4 3 -0.4703 -1.8357
20 4 4 -0.4881 -2.0102
20 4 5 0.2281 -0.0363
20 4 6 -0.0236 -0.1188
20 4 7 -0.4433 0.1124
20 4 8 0.5718 0.2447
20 4 9 -0.1232 3.0056
20 4 10 0.3204 0.4897
20 4 11 -2.3175 -1.8080
20 4 12 -0.9864 -1.8118
20 4 13 -2.2659 -2.0904
20 5 -12 -0.0105 -1.1249
20 5 -11 -0.2736 -0.3025
20 5 -10 -0.6177 -0.2402
20 5 -9 -3.4694 0.6613
20 5 -8 -2.5018 3.9450
20 5 -7 -0.4470 3.9017
20 5 -6 -0.8372 -0.3186
20 5 -5 -0.8070 -1.4891
20 5 -4 -1.6447 -0.4465
20 5 -3 -1.6622 0.3106
20 5 -2 -3.5957 -0.2585
20 5 -1 -3.8128 -3.5995
20 5 0 -3.4586 -5.0853
20 5 1 -1.6924 -4.4806
20 5 2 4.5148 -1.8919
20 5 3 8.6151 0.8584
20 5 4 4.4196 1.6913
20 5 5 1.2023 3.7130
20 5 6 0.1937 -1.1463
20 5 7 -0.9663 -3.1374
20 5 8 1.4313 -3.0375
20 5 9 -0.4093 0.8941
20 5 10 1.4910 2.5921
20 5 11 -0.8885 1.5862
20 5 12 -0.8753 1.8484
20 6 -11 -2.4100 0.1071
20 6 -10 -1.0120 -0.1863
20 6 -9 -2.7324 -0.1123
20 6 -8 -1.5767 -0.2864
20 6 -7 0.3213 -1.6931
20 6 -6 1.3213 -1.0863
20 6 -5 1.3688 1.5263
20 6 -4 1.1191 3.8422
20 6 -3 1.2519 3.0857
20 6 -2 0.6159 3.0103
20 6 -1 -1.2108 1.6104
20 6 0 -2.1235 -2.3827
20 6 1 -4.8122 -4.8002
20 6 2 -3.2846 -4.7340
20 6 3 -2.9941 -1.4835
20 6 4 -2.1450 -1.2996
20 6 5 -0.5405 0.5940
20 6 6 -0.0708 -0.0651
20 6 7 -3.0997 2.7287
20 6 8 -2.0864 0.2927
20 6 9 -1.6410 -0.9228
20 6 10 0.5058 -3.2855
20 6 11 0.7083 -1.6023
20 7 -11 -1.3228 -0.4561
20 7 -10 -0.0327 -0.9448
20 7 -9 -2.3811 -1.4183
20 7 -8 -3.1778 -0.2598
20 7 -7 -2.0967 -1.3908
20 7 -6 -0.6364 -0.7519
20 7 -5 0.9495 0.1272
20 7 -4 1.3643 1.9080
20 7 -3 0.0792 1.6138
20 7 -2 -1.7004 1.0170
20 7 -1 -0.5115 1.2060
20 7 0 3.0417 0.7210
20 7 1 -0.6866 2.2936
20 7 2 -4.7065 2.5005
20 7 3 -6.1478 1.9058
20 7 4 -4.1632 -0.4487
20 7 5 -1.1038 -0.3857
20 7 6 0.7190 -0.7920
20 7 7 2.0435 -1.2426
20 7 8 0.8443 0.3261
20 7 9 -1.1165 1.7833
20 7 10 -0.5965 0.6444
20 7 11 0.2176 -0.2700
20 8 -10 1.4106 -0.4309
20 8 -9 2.0186 -1.5351
20 8 -8 1.4175 0.8957
20 8 -7 1.0942 2.8748
20 8 -6 -0.4801 3.0991
20 8 -5 1.6817 -1.1423
20 8 -4 2.4489 -1.2464
20 8 -3 3.4656 -0.1573
20 8 -2 2.0400 0.9989
20 8 -1 1.5386 -0.3220
20 8 0 0.2955 0.5050
20 8 1 -0.3124 1.1442
20 8 2 0.5262 0.8773
20 8 3 0.4074 -0.0864
20 8 4 -2.3453 0.3178
20 8 5 -2.5361 3.2351
20 8 6 -0.4573 1.9634
20 8 7 0.5998 0.2638
20 8 8 1.5025 -0.6844
20 8 9 0.0937 0.1568
20 8 10 1.0641 0.2681
20 9 -9 -0.2729 -0.8662
20 9 -8 0.3012 -0.8904
20 9 -7 -0.1520 -0.3214
20 9 -6 -3.1084 -0.9909
20 9 -5 -3.2668 -2.1574
20 9 -4 -2.4438 -2.8255
20 9 -3 -0.4051 -2.3396
20 9 -2 -0.2005 -1.1970
20 9 -1 -2.0176 0.4634
20 9 0 -2.9476 -1.4642
20 9 1 -4.5429 -0.7325
20 9 2 -0.7027 -0.1424
20 9 3 1.2064 1.0552
20 9 4 2.8500 -1.4864
20 9 5 -0.4925 -0.4910
20 9 6 -1.3512 0.6091
20 9 7 -0.5010 0.1047
20 9 8 1.0183 -0.6323
20 9 9 1.4454 0.2424
20 10 -8 0.0234 1.1460
20 10 -7 0.5386 0.7489
20 10 -6 -1.0709 1.7689
20 10 -5 -1.8366 1.7806
20 10 -4 -1.7011 1.0555
20 10 -3 0.2479 -0.4729
20 10 -2 2.6178 -1.7891
20 10 -1 2.9073 -1.3176
20 10 0 4.6416 -3.2522
20 10 1 3.6649 -0.5980
20 10 2 2.6035 2.0126
20 10 3 -0.1426 2.5140
20 10 4 0.5924 -0.7274
20 10 5 1.4917 -0.7842
20 10 6 0.0888 0.9823
20 10 7 0.4844 0.4965
20 10 8 0.1845 0.0904
20 11 -7 -0.0530 -1.0264
20 11 -6 0.0861 -0.8976
20 11 -5 0.0597 0.3653
20 11 -4 -0.0673 1.1508
20 11 -3 -1.0618 0.9454
20 11 -2 -2.5639 0.6404
20 11 -1 -2.2744 0.9459
20 11 0 -1.0086 -0.3708
20 11 1 -0.9858 -2.1628
20 11 2 -1.2645 -0.4388
20 11 3 -0.3017 2.0132
20 11 4 1.1129 2.5541
20 11 5 -0.3521 -0.1878
20 11 6 -0.3445 -2.4163
20 11 7 1.3654 -2.1105
20 12 -6 -0.7525 0.0985
20 12 -5 0.5252 -0.2254
20 12 -4 1.4838 0.2488
20 12 -3 1.7432 2.7776
20 12 -2 0.6040 3.7513
20 12 -1 -0.5364 1.7474
20 12 0 0.0558 -0.7349
20 12 1 0.9324 -0.9717
20 12 2 3.3068 -0.4274
20 12 3 2.0596 1.6202
20 12 4 1.5143 2.9660
20 12 5 -1.0215 3.5017
20 12 6 -1.8974 1.6081
20 13 -3 0.5432 -3.1931
20 13 -2 0.3500 -2.6192
20 13 -1 -0.1742 -1.1316
20 13 0 0.9298 0.3331
20 13 1 0.2362 0.7991
20 13 2 -0.4411 0.5487
20 13 3 -1.5252 -0.3141
21 0 -14 -1.4855 -0.0089
21 0 -13 2.4942 -0.0199
21 0 -12 1.1751 -0.0202
21 0 -11 -3.9711 -0.0020
21 0 -10 -1.6528 -0.0049
21 0 -9 -1.3578 -0.0009
21 0 -8 -0.9565 0.0233
21 0 -7 -4.3035 0.0233
21 0 -6 -2.4699 0.0110
21 0 -5 -1.5718 0.0041
21 0 -4 -0.0568 0.0695
21 0 -3 1.3003 0.1223
21 0 -2 1.6966 0.0782
21 0 -1 2.6823 0.0330
21 0 0 -0.5931 0.0001
21 0 1 -1.8334 -0.0179
21 0 2 -0.3716 -0.0111
21 0 3 -2.1098 0.0083
21 0 4 -4.5926 0.0188
21 0 5 -2.9523 -0.0110
21 0 6 3.0208 -0.0456
21 0 7 -0.5943 -0.0100
21 0 8 -1.1615 -0.0197
21 0 9 -3.0815 -0.0169
21 0 10 -2.0939 -0.0308
21 0 11 -3.0852 -0.0299
21 0 12 -2.4607 -0.0101
21 0 13 -0.6459 -0.0076
21 0 14 0.1140 -0.0096
21 1 -13 0.0444 -1.2102
21 1 -12 0.0766 -1.8056
21 1 -11 1.4143 -2.8858
21 1 -10 7.1915 -0.8839
21 1 -9 2.8008 -0.3282
21 1 -8 0.1802 -0.4069
21 1 -7 -2.1576 -0.0986
21 1 -6 0.4186 0.9800
21 1 -5 -0.2164 2.0068
21 1 -4 -1.4487 0.0294
21 1 -3 -1.0478 -1.2998
21 1 -2 -1.7426 -1.4828
21 1 -1 0.8095 -0.6244
21 1 0 0.3280 0.6899
21 1 1 -0.9197 1.6460
21 1 2 1.6773 0.4879
21 1 3 2.0157 -1.3148
21 1 4 2.3234 -0.3898
21 1 5 2.1732 1.4813
21 1 6 0.0011 1.5553
21 1 7 -1.8384 1.2704
21 1 8 -0.1512 0.6887
21 1 9 1.3026 1.3897
21 1 10 0.8670 0.5521
21 1 11 -0.6227 0.9472
21 1 12 -0.8872 1.0978
21 1 13 -1.5131 0.3254
21 2 -13 -1.6041 -0.1077
21 2 -12 -0.5854 1.4691
21 2 -11 1.1700 3.6279
21 2 -10 5.3260 0.5735
21 2 -9 0.8704 -2.4668
21 2 -8 -0.1535 -2.4165
21 2 -7 0.6663 0.0964
21 2 -6 2.7550 -1.7471
21 2 -5 1.3734 -1.9654
21 2 -4 -1.8643 -3.4714
21 2 -3 -2.0083 -2.2846
21 2 -2 -3.6565 -2.5625
21 2 -1 -1.9843 -0.5910
21 2 0 -3.3148 1.7428
21 2 1 -2.7867 7.1658
21 2 2 3.3624 3.9998
21 2 3 3.2147 -0.7695
21 2 4 -0.4226 -3.4546
21 2 5 -1.7692 0.2197
21 2 6 -1.4377 2.1825
21 2 7 -1.3221 1.3230
21 2 8 -0.7013 1.1200
21 2 9 0.9450 1.8509
21 2 10 -0.3317 0.2399
21 2 11 -1.4079 -1.0488
21 2 12 -0.1716 -2.2983
21 2 13 0.0124 -0.9020
21 3 -12 0.4031 1.3693
21 3 -11 -0.0143 -0.5111
21 3 -10 1.4511 -0.5194
21 3 -9 -1.5001 -1.7601
21 3 -8 -0.8155 0.0033
21 3 -7 0.2198 -1.2816
21 3 -6 0.4471 -3.1262
21 3 -5 -0.9749 -1.5240
21 3 -4 -2.6497 -0.7456
21 3 -3 -2.1831 1.1897
21 3 -2 -0.4613 0.6372
21 3 -1 2.0363 -0.0468
21 3 0 1.2704 -4.3199
21 3 1 -1.5943 -4.7104
21 3 2 0.3987 -0.6065
21 3 3 1.3396 2.0218
21 3 4 -2.0779 1.9519
21 3 5 -0.9520 -0.6051
21 3 6 0.6190 -1.5065
21 3 7 0.6445 -0.0400
21 3 8 0.1452 -2.3339
21 3 9 -2.5608 0.1871
21 3 10 -0.8189 -0.2662
21 3 11 -0.1206 1.1733
21 3 12 0.9951 1.1691
21 4 -12 0.8693 -0.1592
21 4 -11 -0.4588 -0.0880
21 4 -10 0.8423 2.2631
21 4 -9 -0.9855 1.4969
21 4 -8 -2.1442 -0.3602
21 4 -7 -2.3389 -3.3208
21 4 -6 -0.9962 -3.6119
21 4 -5 1.8929 -0.1384
21 4 -4 1.4660 -0.2649
21 4 -3 1.8893 -0.4440
21 4 -2 0.5178 -0.7688
21 4 -1 2.0385 0.3386
21 4 0 -0.8066 -1.5631
21 4 1 -5.7803 -2.2374
21 4 2 -5.6189 -1.4814
21 4 3 -5.3365 0.3241
21 4 4 -5.5140 0.2972
21 4 5 -0.1632 0.0581
21 4 6 1.8848 -1.6462
21 4 7 0.8010 0.3488
21 4 8 -2.3420 0.1424
21 4 9 0.1340 0.9631
21 4 10 1.9514 -0.5308
21 4 11 1.2444 -0.0746
21 4 12 -0.9121 0.9544
21 5 -11 -1.6974 -0.9908
21 5 -10 -0.8552 -1.7199
21 5 -9 -1.8341 -0.8234
21 5 -8 -1.5113 2.1020
21 5 -7 0.6946 4.5956
21 5 -6 -0.2338 3.2026
21 5 -5 0.6011 0.6351
21 5 -4 -0.3922 -2.2901
21 5 -3 -0.1926 -2.0948
21 5 -2 -1.7718 -1.6771
21 5 -1 0.6421 -1.5411
21 5 0 3.3269 -2.6169
21 5 1 2.9702 -1.2257
21 5 2 2.8663 0.3656
21 5 3 2.2191 0.9534
21 5 4 -0.1408 -1.1224
21 5 5 0.8337 -0.1521
21 5 6 0.1933 -1.3093
21 5 7 0.8862 0.2550
21 5 8 2.0737 -0.6336
21 5 9 1.1906 0.1764
21 5 10 0.8339 -1.8133
21 5 11 0.1340 -1.6936
21 6 -11 2.2670 1.0401
21 6 -10 4.0459 0.5840
21 6 -9 3.0853 -2.1976
21 6 -8 2.2000 -0.6902
21 6 -7 1.8097 1.1614
21 6 -6 1.6537 1.0483
21 6 -5 2.8009 -1.4225
21 6 -4 1.7256 -1.6851
21 6 -3 -0.0237 -0.0266
21 6 -2 0.3832 2.0116
21 6 -1 1.8673 1.8612
21 6 0 1.3080 0.6136
21 6 1 -2.5360 -0.4437
21 6 2 0.9512 -0.1268
21 6 3 4.0125 -1.2391
21 6 4 -1.1497 0.2373
21 6 5 -3.9996 3.6953
21 6 6 -4.3191 3.2543
21 6 7 -2.1976 1.1525
21 6 8 -1.4035 -1.5534
21 6 9 -2.7145 1.5077
21 6 10 -0.3875 0.9895
21 6 11 -0.9499 0.2173
21 7 -10 -1.2986 -1.1045
21 7 -9 -2.6459 -1.0499
21 7 -8 -2.2029 -0.9161
21 7 -7 -0.0305 -0.7668
21 7 -6 -1.9178 0.4019
21 7 -5 -2.7806 1.1635
21 7 -4 -2.4399 -0.2058
21 7 -3 0.8493 -2.8591
21 7 -2 1.0665 -3.2360
21 7 -1 1.0068 -0.6804
21 7 0 1.6850 0.3235
21 7 1 2.0558 -0.6754
21 7 2 1.9600 -1.4227
21 7 3 1.5002 -0.3464
21 7 4 0.1290 -2.0150
21 7 5 0.2891 -1.4566
21 7 6 -0.0973 -3.2474
21 7 7 0.2924 -2.3124
21 7 8 0.5893 -1.0298
21 7 9 -0.9118 0.6391
21 7 10 -1.1846 0.5399
21 8 -9 0.5722 -0.4225
21 8 -8 0.9475 -1.6085
21 8 -7 -0.6805 -3.1014
21 8 -6 -1.6940 -2.5465
21 8 -5 -0.5394 1.6951
21 8 -4 0.4997 4.7544
21 8 -3 -1.4073 4.4289
21 8 -2 -2.8179 1.8998
21 8 -1 -0.3949 1.7364
21 8 0 3.9635 1.0030
21 8 1 2.7583 0.1087
21 8 2 -0.3444 0.0388
21 8 3 -2.2529 0.4636
21 8 4 -1.1226 -0.5088
21 8 5 0.5081 -0.1468
21 8 6 1.7608 0.7826
21 8 7 1.0268 1.4804
21 8 8 1.5147 1.1121
21 8 9 -0.1523 0.7952
21 9 -8 -1.1225 0.3311
21 9 -7 -1.9994 0.2755
21 9 -6 -1.3075 -0.6185
21 9 -5 -0.9925 -1.4217
21 9 -4 -0.1279 -0.8894
21 9 -3 0.1010 1.7597
21 9 -2 -1.0490 3.0412
21 9 -1 -2.2391 1.2789
21 9 0 -0.0141 -1.7520
21 9 1 0.5954 -2.2000
21 9 2 2.0526 0.0111
21 9 3 0.0022 0.7992
21 9 4 0.1608 -0.9280
21 9 5 -1.2045 -0.7883
21 9 6 0.8763 0.1684
21 9 7 2.3222 -0.2140
21 9 8 2.6883 -1.0756
21 10 -7 -0.8764 -1.3900
21 10 -6 -0.7661 -0.9411
21 10 -5 0.3561 -2.1128
21 10 -4 -0.1338 -2.7351
21 10 -3 0.4741 -1.5026
21 10 -2 0.7450 -0.7920
21 10 -1 0.7323 -1.7718
21 10 0 -0.7590 -1.2622
21 10 1 -4.0491 2.0240
21 10 2 -2.4521 2.6884
21 10 3 -0.6855 2.0923
21 10 4 1.8531 -0.1530
21 10 5 -0.4637 -0.0180
21 10 6 -1.4465 -1.1969
21 10 7 -1.8357 -0.8850
21 11 -5 -1.4354 0.3657
21 11 -4 -0.6543 -0.3674
21 11 -3 -0.1126 -0.3359
21 11 -2 0.0423 0.2442
21 11 -1 -0.3695 1.4512
21 11 0 1.8359 0.1013
21 11 1 0.8542 -0.8471
21 11 2 -1.0375 -1.3867
21 11 3 -4.1388 0.5044
21 11 4 -1.3397 0.6936
21 11 5 0.0084 0.4019
21 12 -3 0.7292 -0.7578
21 12 -2 -0.7544 -0.7953
21 12 -1 -1.9867 -0.8954
21 12 0 -1.7049 -0.1475
21 12 1 -1.3247 0.2315
21 12 2 0.4521 0.5250
21 12 3 -0.8587 0.0940
22 0 -13 1.3427 -0.0084
22 0 -12 -1.1123 -0.0043
22 0 -11 -1.2848 -0.0083
22 0 -10 -0.1246 -0.0290
22 0 -9 -2.2722 -0.0274
22 0 -8 0.5423 -0.0192
22 0 -7 2.8021 -0.0185
22 0 -6 5.1631 -0.0234
22 0 -5 1.7369 -0.0113
22 0 -4 0.0111 0.0093
22 0 -3 -0.9194 0.0199
22 0 -2 0.1793 0.0130
22 0 -1 3.5420 -0.0020
22 0 0 3.2692 -0.0112
22 0 1 0.9923 -0.0264
22 0 2 -0.6486 0.0451
22 0 3 0.2884 0.0719
22 0 4 -3.3326 0.0320
22 0 5 -3.1741 -0.0382
22 0 6 -3.0335 -0.0528
22 0 7 -2.2398 0.0043
22 0 8 2.1240 0.0039
22 0 9 0.6459 0.0064
22 0 10 -1.4854 -0.0017
22 0 11 -3.3943 -0.0047
22 0 12 -1.1779 0.0072
22 0 13 1.0531 0.0092
22 1 -12 -2.3401 -0.5998
22 1 -11 -5.5907 0.1406
22 1 -10 -0.3966 0.7130
22 1 -9 -0.4866 -0.0010
22 1 -8 1.3631 -0.9966
22 1 -7 -2.1813 -1.2809
22 1 -6 -0.4090 -0.6238
22 1 -5 -1.0688 1.3491
22 1 -4 -1.6592 -0.2165
22 1 -3 -0.9365 -0.1182
22 1 -2 1.9079 -1.1357
22 1 -1 5.7976 -0.5306
22 1 0 -0.2697 -1.6461
22 1 1 -7.0435 -3.6835
22 1 2 -2.9373 -2.9333
22 1 3 -0.4479 -0.3422
22 1 4 -1.6535 2.4810
22 1 5 -0.2502 1.3569
22 1 6 2.6405 -0.6848
22 1 7 1.3995 0.5503
22 1 8 0.1077 -0.3255
22 1 9 1.2368 -1.2124
22 1 10 2.4904 -1.2016
22 1 11 0.9357 -0.1429
22 1 12 1.5239 1.2825
22 2 -12 0.5009 -1.0744
22 2 -11 -1.0455 -1.7177
22 2 -10 1.7913 -0.8607
22 2 -9 -1.7973 0.7529
22 2 -8 0.9589 2.3421
22 2 -7 -0.6287 2.8911
22 2 -6 -0.4215 0.8197
22 2 -5 -0.6842 1.6982
22 2 -4 2.6863 0.9153
22 2 -3 3.2261 0.2301
22 2 -2 1.4577 -1.0701
22 2 -1 2.3909 -3.1941
22 2 0 3.1245 -2.8413
22 2 1 0.5117 -1.5400
22 2 2 0.8726 0.8026
22 2 3 -0.5497 -0.6154
22 2 4 -2.4306 -1.4092
22 2 5 -1.4021 0.5473
22 2 6 0.9621 -0.4484
22 2 7 0.1668 -3.4797
22 2 8 0.5428 -4.4364
22 2 9 -0.1678 -2.3411
22 2 10 -0.0361 1.0547
22 2 11 -0.3165 1.0265
22 2 12 -0.4216 1.7321
22 3 -11 -0.2887 0.5004
22 3 -10 0.5094 -0.4619
22 3 -9 -2.3324 -3.3000
22 3 -8 -2.5273 -1.6802
22 3 -7 -1.8078 -0.1463
22 3 -6 0.4190 1.1207
22 3 -5 2.3832 1.2484
22 3 -4 2.4121 0.2151
22 3 -3 0.8969 -0.2740
22 3 -2 -0.2920 1.2081
22 3 -1 0.9579 1.6988
22 3 0 1.5975 2.5015
22 3 1 0.2301 2.4358
22 3 2 2.0541 0.2571
22 3 3 2.8524 -2.8657
22 3 4 -0.1011 -4.6530
22 3 5 1.9021 -1.1968
22 3 6 0.4095 -0.0358
22 3 7 -1.8921 1.4045
22 3 8 -1.9036 0.9308
22 3 9 -1.2135 0.7091
22 3 10 0.3135 -1.0374
22 3 11 -0.0250 -2.3328
22 4 -11 0.2954 2.0815
22 4 -10 3.6221 1.4724
22 4 -9 0.5548 -0.7968
22 4 -8 0.9340 -1.3452
22 4 -7 1.1164 -0.3530
22 4 -6 0.7913 -0.2815
22 4 -5 -0.3210 0.2980
22 4 -4 -0.0944 0.1343
22 4 -3 0.8127 2.0674
22 4 -2 -1.9636 2.7733
22 4 -1 -2.1665 3.3279
22 4 0 -2.7258 1.5797
22 4 1 -2.3222 1.5681
22 4 2 1.0754 1.4118
22 4 3 1.4581 1.7123
22 4 4 -1.1696 -0.1369
22 4 5 -2.3126 0.3688
22 4 6 -0.4106 -0.1136
22 4 7 0.4515 -0.1343
22 4 8 -0.3091 -0.9923
22 4 9 -1.7404 -0.0186
22 4 10 -2.3837 -0.1666
22 4 11 -1.4261 -0.1906
22 5 -10 3.2867 1.1378
22 5 -9 2.3750 -0.1731
22 5 -8 2.6941 -1.1216
22 5 -7 1.2288 -2.7092
22 5 -6 -0.6827 -2.3990
22 5 -5 0.5786 -1.0048
22 5 -4 -0.6414 -0.9365
22 5 -3 -1.5985 -2.3937
22 5 -2 -2.1867 -1.6621
22 5 -1 1.5058 -0.5478
22 5 0 2.2733 0.5165
22 5 1 -1.6314 -1.2198
22 5 2 -2.7325 -0.4992
22 5 3 -2.3497 -0.4087
22 5 4 -3.0774 -1.7318
22 5 5 -0.7883 -1.7167
22 5 6 0.2365 0.3181
22 5 7 0.1856 2.5865
22 5 8 0.5096 1.9667
22 5 9 -0.9526 0.2796
22 5 10 -0.3330 -0.2628
22 6 -9 0.8809 1.0940
22 6 -8 1.3966 1.0907
22 6 -7 1.3732 -0.7661
22 6 -6 -1.0913 -2.1184
22 6 -5 0.8168 -1.7632
22 6 -4 0.6881 -2.0397
22 6 -3 0.3319 -2.3226
22 6 -2 -1.5984 -0.7098
22 6 -1 0.2795 0.6172
22 6 0 3.2827 -0.0867
22 6 1 2.1057 -0.2664
22 6 2 1.6187 1.5675
22 6 3 0.7480 2.8027
22 6 4 -0.8339 0.7875
22 6 5 -1.2710 1.0700
22 6 6 -2.1752 -0.4791
22 6 7 -0.7576 -1.2562
22 6 8 0.5016 -1.0734
22 6 9 0.6064 1.4925
22 7 -9 -1.2914 0.2632
22 7 -8 0.0380 -0.6829
22 7 -7 1.8546 0.0331
22 7 -6 1.7905 -1.0163
22 7 -5 1.2237 -1.7538
22 7 -4 0.9598 -4.2908
22 7 -3 2.8068 -3.4236
22 7 -2 1.7819 -2.5174
22 7 -1 -0.5894 -0.8691
22 7 0 -1.5651 -1.7545
22 7 1 -1.0944 -1.8648
22 7 2 1.1679 -2.5093
22 7 3 0.8542 -0.9368
22 7 4 -0.3144 -0.4449
22 7 5 -0.7299 1.3697
22 7 6 -0.3542 1.9414
22 7 7 -0.7062 1.4470
22 7 8 0.2725 -0.4675
22 7 9 0.6065 -0.2332
22 8 -8 0.3142 -2.1110
22 8 -7 0.8396 -2.1817
22 8 -6 -0.0167 -0.4535
22 8 -5 -1.1880 1.0670
22 8 -4 -1.1032 0.4999
22 8 -3 0.3301 0.1564
22 8 -2 0.4369 -0.5646
22 8 -1 -1.3600 -0.2650
22 8 0 -2.2150 0.9878
22 8 1 -4.4179 1.3313
22 8 2 -1.3237 0.9258
22 8 3 1.4210 -0.3136
22 8 4 2.6743 -1.2152
22 8 5 2.7229 -1.8193
22 8 6 2.5787 -1.8432
22 8 7 2.7542 -1.3512
22 8 8 1.2336 -0.7434
22 9 -6 -0.8613 0.5427
22 9 -5 0.1972 2.0985
22 9 -4 0.1186 2.7454
22 9 -3 -0.9125 3.5188
22 9 -2 -0.9794 1.6900
22 9 -1 1.3137 1.2670
22 9 0 5.0308 2.0135
22 9 1 3.7991 2.2538
22 9 2 1.6233 -0.3049
22 9 3 -1.3019 -1.6228
22 9 4 -0.2197 -2.0311
22 9 5 0.7080 0.2215
22 9 6 0.4898 0.2086
22 10 -5 0.6839 0.1553
22 10 -4 0.4233 -1.5784
22 10 -3 -0.9308 -2.4538
22 10 -2 -2.0747 -1.6226
22 10 -1 -2.1267 -0.3802
22 10 0 -0.3087 -1.2481
22 10 1 -0.9104 -0.8335
22 10 2 -1.1840 -0.6685
22 10 3 -1.9162 0.1404
22 10 4 -0.9874 -1.3735
22 10 5 -0.8533 -0.5555
22 11 -2 0.9362 1.7654
22 11 -1 0.4205 0.2312
22 11 0 0.5628 -1.6950
22 11 1 -0.0560 -0.4312
22 11 2 0.4875 0.7209
23 0 -12 1.2721 -0.0114
23 0 -11 -1.4780 -0.0108
23 0 -10 -0.3449 -0.0010
23 0 -9 -3.2924 0.0111
23 0 -8 -1.5368 0.0015
23 0 -7 -0.4774 -0.0076
23 0 -6 2.2684 -0.0038
23 0 -5 1.7494 -0.0009
23 0 -4 1.0898 0.0076
23 0 -3 0.4846 0.0090
23 0 -2 1.0585 0.0033
23 0 -1 1.1292 -0.0060
23 0 0 0.5193 0.0050
23 0 1 -3.8357 -0.0068
23 0 2 1.1877 0.0237
23 0 3 2.1081 0.0110
23 0 4 0.6382 0.0069
23 0 5 1.1859 -0.0406
23 0 6 1.5455 -0.0335
23 0 7 2.1221 -0.0100
23 0 8 2.2402 0.0063
23 0 9 0.3579 0.0048
23 0 10 0.4832 -0.0184
23 0 11 0.0906 -0.0310
23 0 12 1.9447 -0.0178
23 1 -12 -0.0281 1.5103
23 1 -11 -0.3116 0.8461
23 1 -10 1.5898 -0.0643
23 1 -9 -3.3190 -1.4371
23 1 -8 -1.6136 -0.9841
23 1 -7 -0.8692 -0.1753
23 1 -6 1.9276 -0.3524
23 1 -5 1.0216 0.1395
23 1 -4 2.1810 -1.4090
23 1 -3 0.1013 -1.0111
23 1 -2 -2.0237 -0.1059
23 1 -1 -1.4685 3.7583
23 1 0 1.4519 3.9674
23 1 1 2.4708 0.3758
23 1 2 6.3760 -3.5574
23 1 3 5.7394 -4.1507
23 1 4 1.7756 -0.8335
23 1 5 2.3271 1.1675
23 1 6 0.4600 1.3304
23 1 7 -0.0317 3.1768
23 1 8 0.4726 1.4513
23 1 9 1.8480 1.9030
23 1 10 -0.1876 -0.1130
23 1 11 -1.5448 -0.3741
23 1 12 0.0269 -1.3754
23 2 -11 0.6240 -1.8666
23 2 -10 2.6706 -1.5243
23 2 -9 1.0825 0.7077
23 2 -8 1.3280 0.4067
23 2 -7 -0.9199 1.1399
23 2 -6 -1.5796 -0.1102
23 2 -5 -0.8182 2.0906
23 2 -4 -0.3357 0.3975
23 2 -3 -2.2746 -0.4026
23 2 -2 -2.0583 -1.6524
23 2 -1 3.6894 -1.0243
23 2 0 5.1683 -1.1536
23 2 1 0.7483 -0.6731
23 2 2 -0.3690 0.2762
23 2 3 0.2174 1.8300
23 2 4 -2.9962 -1.4871
23 2 5 -1.8189 -1.0914
23 2 6 -1.4607 -1.0095
23 2 7 -1.4285 0.2013
23 2 8 -0.0927 -1.3068
23 2 9 -0.2468 -1.3879
23 2 10 0.8264 -0.3456
23 2 11 -0.3233 -0.0974
23 3 -10 2.5279 1.0002
23 3 -9 2.1989 0.8538
23 3 -8 2.7516 -0.2498
23 3 -7 0.6707 0.5092
23 3 -6 -0.8910 -1.2891
23 3 -5 0.6084 -0.0272
23 3 -4 1.1349 0.4913
23 3 -3 0.8026 1.7230
23 3 -2 0.7153 -0.1812
23 3 -1 1.2046 -0.6635
23 3 0 -0.2715 0.6585
23 3 1 -5.1421 2.3859
23 3 2 -0.8889 1.7208
23 3 3 1.0133 0.4058
23 3 4 -1.6721 0.1643
23 3 5 -2.2457 1.5963
23 3 6 -1.5847 -1.7790
23 3 7 -0.8881 -1.1491
23 3 8 0.1859 -0.9212
23 3 9 0.5180 1.4220
23 3 10 0.8786 -0.8067
23 4 -10 -0.7628 0.5198
23 4 -9 -1.0786 0.8774
23 4 -8 2.7110 1.1400
23 4 -7 3.8435 0.7988
23 4 -6 0.7671 0.0547
23 4 -5 -1.1201 1.8703
23 4 -4 1.1485 2.0821
23 4 -3 3.5488 2.2707
23 4 -2 1.4903 1.7894
23 4 -1 -1.2871 0.5253
23 4 0 -0.8670 -2.3554
23 4 1 1.0261 -3.9210
23 4 2 2.9070 -3.6198
23 4 3 4.2508 -1.7367
23 4 4 1.3284 -3.3558
23 4 5 2.9233 -3.0320
23 4 6 2.1041 -4.5336
23 4 7 1.2714 -2.6607
23 4 8 1.8063 -2.4884
23 4 9 1.0527 -0.8891
23 4 10 0.5420 -1.3488
23 5 -9 0.2607 0.2385
23 5 -8 0.6263 -1.2653
23 5 -7 1.9775 -0.8035
23 5 -6 0.7168 -0.7826
23 5 -5 0.7185 0.6421
23 5 -4 -0.5128 0.0276
23 5 -3 1.0968 1.0886
23 5 -2 -0.2507 1.4229
23 5 -1 -0.0215 0.7643
23 5 0 -2.9092 1.3457
23 5 1 -2.8726 2.3655
23 5 2 -0.7820 1.2596
23 5 3 2.2931 -0.4816
23 5 4 -0.2525 -2.7441
23 5 5 0.5738 1.5374
23 5 6 0.6565 2.9675
23 5 7 -1.3426 2.7789
23 5 8 -1.7109 -0.2266
23 5 9 -1.5798 -1.0015
23 6 -8 -1.2935 0.0856
23 6 -7 -1.1183 1.3836
23 6 -6 -1.1685 1.2407
23 6 -5 -0.1226 1.2318
23 6 -4 -0.8005 -0.2122
23 6 -3 -0.5124 -0.2659
23 6 -2 -0.9226 -0.7988
23 6 -1 1.4662 -1.2061
23 6 0 2.7461 -0.8070
23 6 1 -0.3582 0.1140
23 6 2 -0.7869 0.7110
23 6 3 -0.6455 1.4453
23 6 4 0.8965 1.1588
23 6 5 0.4957 1.6309
23 6 6 1.4325 1.1005
23 6 7 1.5242 0.2877
23 6 8 1.5984 -0.0830
23 7 -7 1.0856 -0.4296
23 7 -6 -0.0356 -0.7403
23 7 -5 1.2660 -1.1942
23 7 -4 1.3968 -1.5452
23 7 -3 -0.5710 -0.6808
23 7 -2 -1.4847 1.6190
23 7 -1 0.8300 2.6531
23 7 0 3.8121 1.6607
23 7 1 0.8702 -0.2688
23 7 2 -1.4469 -1.4124
23 7 3 -1.0285 -0.5061
23 7 4 -0.7683 -0.9109
23 7 5 -0.3021 -0.5996
23 7 6 -1.2026 -0.9709
23 7 7 -0.9099 -0.7013
23 8 -6 0.4978 0.6260
23 8 -5 -0.0795 0.2735
23 8 -4 0.5141 -2.3353
23 8 -3 2.6394 -2.6843
23 8 -2 1.1640 -1.3213
23 8 -1 -0.9702 0.3427
23 8 0 -0.8732 -0.9290
23 8 1 1.1035 -2.0731
23 8 2 1.3620 -1.6692
23 8 3 -0.8230 -0.9069
23 8 4 -2.1715 -1.6740
23 8 5 -1.6130 -1.1377
23 8 6 -0.2488 0.9929
23 9 -4 0.9628 -0.6297
23 9 -3 2.6616 -1.0117
23 9 -2 2.3091 -2.5403
23 9 -1 -0.3316 -3.4993
23 9 0 -2.1395 -1.9233
23 9 1 -2.7743 1.5502
23 9 2 1.1291 2.6177
23 9 3 1.9151 0.7060
23 9 4 2.1297 -0.0789
23 10 0 1.0571 0.7226
24 0 -11 -0.7194 0.0078
24 0 -10 2.9367 -0.0014
24 0 -9 1.9456 0.0088
24 0 -8 1.0581 -0.0096
24 0 -7 -0.8081 -0.0157
24 0 -6 0.4870 -0.0206
24 0 -5 1.4918 0.0055
24 0 -4 0.3989 -0.0136
24 0 -3 -2.1760 -0.0128
24 0 -2 -2.4544 -0.0433
24 0 -1 -0.1250 -0.0130
24 0 0 -2.5263 0.0059
24 0 1 -5.2925 0.0006
24 0 2 -2.6930 0.0135
24 0 3 0.2780 0.0267
24 0 4 -1.5328 0.0277
24 0 5 1.0527 0.0140
24 0 6 1.0821 -0.0059
24 0 7 -1.4777 0.0053
24 0 8 -1.1001 -0.0017
24 0 9 0.6216 0.0021
24 0 10 2.0221 0.0119
24 0 11 1.2549 0.0041
24 1 -11 -0.0864 -0.0431
24 1 -10 1.3274 0.0992
24 1 -9 -0.3883 -0.2182
24 1 -8 2.1017 1.1380
24 1 -7 0.9171 1.5626
24 1 -6 -0.9977 0.9737
24 1 -5 -3.3691 -0.2697
24 1 -4 -2.0098 -0.7256
24 1 -3 -0.3788 -0.2202
24 1 -2 -0.0782 -0.4095
24 1 -1 0.1575 -0.0001
24 1 0 -2.0091 -1.0625
24 1 1 -3.3260 0.7965
24 1 2 1.3915 0.2825
24 1 3 1.4526 1.0177
24 1 4 -4.0992 1.3761
24 1 5 -4.4884 1.2250
24 1 6 -0.0623 -0.8340
24 1 7 2.5110 -3.4992
24 1 8 1.0886 -2.7999
24 1 9 -0.1820 -0.5086
24 1 10 -1.8961 -0.7386
24 1 11 -0.3755 -0.2540
24 2 -10 -1.2468 1.3124
24 2 -9 -2.7376 1.7711
24 2 -8 -1.1971 1.3206
24 2 -7 0.3544 0.8309
24 2 -6 0.3893 -0.2801
24 2 -5 0.8013 0.5055
24 2 -4 -0.1299 -2.2259
24 2 -3 -0.3805 -2.2760
24 2 -2 0.1129 -0.3080
24 2 -1 1.8027 2.2261
24 2 0 0.2040 1.2272
24 2 1 -1.6773 -2.2880
24 2 2 2.7852 -2.8485
24 2 3 4.8592 -0.8965
24 2 4 1.4697 0.0719
24 2 5 2.4159 0.3606
24 2 6 0.9961 0.3354
24 2 7 -0.2842 2.7810
24 2 8 -1.3150 2.9794
24 2 9 1.5245 2.5309
24 2 10 1.1814 1.6371
24 3 -9 -0.4268 2.5433
24 3 -8 0.0583 2.7221
24 3 -7 1.1496 2.1353
24 3 -6 -0.9499 0.4354
24 3 -5 -0.1474 0.4547
24 3 -4 -0.2070 -0.8465
24 3 -3 0.5920 -1.0569
24 3 -2 -1.8920 -0.2829
24 3 -1 -0.1522 1.5166
24 3 0 -0.2078 3.2999
24 3 1 -1.1395 4.0582
24 3 2 -0.3002 4.5461
24 3 3 2.4071 3.1242
24 3 4 0.6577 0.5281
24 3 5 1.2627 0.3577
24 3 6 0.4494 0.6672
24 3 7 -0.1171 1.3338
24 3 8 0.0510 0.0555
24 3 9 -0.2501 0.8281
24 4 -9 -0.9888 -1.9024
24 4 -8 -0.8288 -1.9519
24 4 -7 0.0851 0.4122
24 4 -6 -0.2279 0.8600
24 4 -5 2.4869 1.8360
24 4 -4 1.5354 1.7414
24 4 -3 0.0447 2.0521
24 4 -2 -1.0678 0.4055
24 4 -1 2.9378 -1.0228
24 4 0 3.8524 -0.6742
24 4 1 -0.2157 1.1970
24 4 2 -0.6606 0.5609
24 4 3 1.7631 1.4135
24 4 4 1.7392 -0.0675
24 4 5 1.8201 1.7826
24 4 6 1.1708 1.5670
24 4 7 1.4269 1.9930
24 4 8 1.2074 1.4844
24 4 9 1.5918 0.9161
24 5 -8 0.7610 -0.1926
24 5 -7 0.6242 0.3234
24 5 -6 -0.8954 -1.2812
24 5 -5 -0.5958 -0.5656
24 5 -4 -0.0516 0.0147
24 5 -3 0.7738 3.2205
24 5 -2 0.5413 4.0063
24 5 -1 0.0599 3.2450
24 5 0 -0.3786 1.4967
24 5 1 -1.1725 0.3448
24 5 2 0.4619 0.1107
24 5 3 1.9658 -0.8072
24 5 4 -0.3179 -1.3849
24 5 5 0.5978 -1.1124
24 5 6 0.3530 -2.1024
24 5 7 0.7627 -2.5325
24 5 8 0.5625 -2.0471
24 6 -7 -0.3051 0.3167
24 6 -6 -1.7319 0.1379
24 6 -5 -2.4550 1.0450
24 6 -4 -1.5820 -0.2097
24 6 -3 0.0564 -1.5896
24 6 -2 -1.5158 -2.0092
24 6 -1 -2.5232 -2.3380
24 6 0 -2.5240 -0.9021
24 6 1 -1.0584 -0.7118
24 6 2 -0.5948 0.2746
24 6 3 -0.4447 0.2052
24 6 4 -2.2235 -1.1246
24 6 5 -1.3673 -1.6822
24 6 6 -0.5067 -0.4975
24 6 7 -1.0132 0.3465
24 7 -5 1.1086 1.6284
24 7 -4 1.5148 0.9801
24 7 -3 1.7881 1.2544
24 7 -2 0.3823 1.1768
24 7 -1 -0.1866 -1.4806
24 7 0 0.2705 -3.1441
24 7 1 -1.1990 -2.5647
24 7 2 0.4689 -0.9146
24 7 3 1.5646 0.6178
24 7 4 1.1863 -0.5246
24 7 5 -1.3766 -0.1186
24 8 -3 0.1340 1.6167
24 8 -2 0.5402 2.3255
24 8 -1 1.7992 1.7529
24 8 0 5.7453 0.5373
24 8 1 4.4986 -0.1962
24 8 2 2.2590 -1.1770
24 8 3 0.4654 -0.5795
25 0 -10 -0.6532 0.0016
25 0 -9 -2.2431 0.0049
25 0 -8 0.6941 0.0163
25 0 -7 0.6219 0.0282
25 0 -6 -0.8823 0.0157
25 0 -5 -2.2230 -0.0078
25 0 -4 -0.5943 -0.0138
25 0 -3 -1.1611 0.0167
25 0 -2 -1.7355 0.0133
25 0 -1 -2.3454 0.0087
25 0 0 -1.9248 -0.0107
25 0 1 -4.9833 -0.0050
25 0 2 -2.0640 0.0087
25 0 3 -0.0065 0.0332
25 0 4 -0.2458 0.0269
25 0 5 3.4560 0.0047
25 0 6 3.7797 -0.0144
25 0 7 0.9293 0.0006
25 0 8 -0.0560 -0.0103
25 0 9 0.8035 -0.0027
25 0 10 1.6352 -0.0014
25 1 -9 -1.9421 0.1752
25 1 -8 0.2723 -0.2155
25 1 -7 -0.0903 -0.6072
25 1 -6 0.7985 -0.4887
25 1 -5 3.1391 -1.0680
25 1 -4 4.6078 -0.5364
25 1 -3 0.3433 0.1811
25 1 -2 -1.8158 0.7841
25 1 -1 0.9695 -1.9442
25 1 0 2.4194 -2.3850
25 1 1 -2.1377 -0.3805
25 1 2 -2.9852 2.5772
25 1 3 -0.9373 2.7153
25 1 4 -0.2801 -0.2101
25 1 5 2.0230 -0.3645
25 1 6 1.6990 -1.0458
25 1 7 -0.9262 -1.3704
25 1 8 -1.8121 -1.7461
25 1 9 -1.1477 -1.0595
25 2 -9 -2.2061 -1.2937
25 2 -8 -1.8630 -0.8644
25 2 -7 -1.4041 1.7134
25 2 -6 -0.0933 1.1346
25 2 -5 1.8589 -0.1374
25 2 -4 2.7686 -2.2131
25 2 -3 3.0424 -1.0317
25 2 -2 1.7372 -0.2417
25 2 -1 0.8856 0.5557
25 2 0 -1.5175 1.3413
25 2 1 -1.7964 1.9043
25 2 2 1.7125 -0.0230
25 2 3 3.5910 -0.5536
25 2 4 -0.6136 -0.0323
25 2 5 -2.6681 2.5619
25 2 6 -1.7198 0.6645
25 2 7 -0.8317 -0.1618
25 2 8 1.5448 0.3786
25 2 9 1.4149 0.5200
25 3 -8 0.1044 0.7130
25 3 -7 -0.0264 0.2280
25 3 -6 -2.3074 -0.3566
25 3 -5 -2.6452 1.0520
25 3 -4 -2.1029 -0.4736
25 3 -3 -0.4929 -1.0835
25 3 -2 -1.2992 -0.4994
25 3 -1 -1.0639 0.3306
25 3 0 -0.9346 -2.3334
25 3 1 -1.7049 -2.9403
25 3 2 -0.5132 -1.1633
25 3 3 -0.7428 2.4992
25 3 4 -3.0904 0.1607
25 3 5 -1.7030 -0.9205
25 3 6 0.5848 0.0776
25 3 7 1.1561 0.7892
25 3 8 0.6826 0.6817
25 4 -7 -0.2386 0.4922
25 4 -6 -1.2054 -0.1843
25 4 -5 -0.3774 0.8306
25 4 -4 -0.4406 -0.2287
25 4 -3 -1.0167 -0.8015
25 4 -2 -2.0675 -1.0421
25 4 -1 -0.0110 -0.3809
25 4 0 1.0023 0.9279
25 4 1 0.3124 1.0867
25 4 2 0.2522 0.7730
25 4 3 0.5770 0.6896
25 4 4 -0.7965 -1.5318
25 4 5 0.0410 -1.7512
25 4 6 1.1156 -0.5600
25 4 7 -0.2180 1.5258
25 5 -6 0.4139 1.0012
25 5 -5 0.8525 1.9502
25 5 -4 0.0717 1.7449
25 5 -3 0.0418 2.5088
25 5 -2 -0.4421 1.5284
25 5 -1 1.6504 0.7695
25 5 0 2.6728 0.1694
25 5 1 1.2608 0.4471
25 5 2 -0.2514 0.1454
25 5 3 1.2797 2.3237
25 5 4 1.6486 3.1108
25 5 5 1.9423 2.8416
25 5 6 0.7944 1.5830
25 6 -4 -1.0412 -1.5045
25 6 -3 -0.3954 -0.0803
25 6 -2 -0.4595 0.3554
25 6 -1 0.0525 -0.3375
25 6 0 0.5163 -0.6043
25 6 1 -0.2846 0.5406
25 6 2 -0.1892 1.2639
25 6 3 0.3475 1.3531
25 6 4 0.6249 1.0401
25 7 -2 -1.2099 0.6490
25 7 -1 -2.6310 -0.3989
25 7 0 -1.8826 0.1954
25 7 1 -1.3039 -0.2255
25 7 2 -0.0896 0.5845
26 0 -9 -0.4342 -0.0084
26 0 -8 -0.4001 -0.0182
26 0 -7 -0.9107 -0.0189
26 0 -6 -2.7960 -0.0081
26 0 -5 -1.9713 -0.0008
26 0 -4 -0.2678 -0.0049
26 0 -3 0.0591 0.0018
26 0 -2 -2.0386 0.0137
26 0 -1 -1.0049 0.0111
26 0 0 1.7974 0.0054
26 0 1 0.8114 -0.0064
26 0 2 1.8431 0.0276
26 0 3 0.7058 0.0344
26 0 4 -3.0084 0.0208
26 0 5 -2.6063 0.0006
26 0 6 -1.6195 -0.0040
26 0 7 0.0401 -0.0005
26 0 8 0.6140 -0.0246
26 0 9 0.5087 -0.0124
26 1 -8 0.3719 -1.2385
26 1 -7 0.5573 -0.5667
26 1 -6 -1.2846 -1.6833
26 1 -5 -1.6807 -0.6599
26 1 -4 -2.4078 -0.0039
26 1 -3 -2.3644 1.9148
26 1 -2 -1.3102 1.1066
26 1 -1 0.8402 -0.2502
26 1 0 0.2926 -2.3129
26 1 1 -1.7112 -2.5382
26 1 2 -0.6070 -2.2368
26 1 3 1.6379 -0.8340
26 1 4 0.3735 -1.5041
26 1 5 1.2964 -0.7651
26 1 6 0.4581 0.4872
26 1 7 -2.0962 2.2175
26 1 8 -2.1930 0.9504
26 2 -7 1.3926 -0.4517
26 2 -6 -0.6051 -1.5818
26 2 -5 -0.8833 0.2385
26 2 -4 -0.7195 -0.2534
26 2 -3 -0.6954 0.6480
26 2 -2 -0.8340 -0.6900
26 2 -1 0.5432 0.5123
26 2 0 0.4112 0.1319
26 2 1 -0.9841 0.1533
26 2 2 -0.8440 -1.6227
26 2 3 0.4935 -1.2011
26 2 4 -1.2888 -1.3042
26 2 5 0.5728 -0.4882
26 2 6 1.9604 -0.7830
26 2 7 1.0147 -0.1263
26 3 -6 -1.0057 0.0842
26 3 -5 0.9752 1.2630
26 3 -4 1.6612 -0.8693
26 3 -3 1.8894 -1.5406
26 3 -2 -0.2128 -1.1023
26 3 -1 1.5751 -0.6338
26 3 0 1.5614 0.6763
26 3 1 0.6912 1.0572
26 3 2 -0.3476 0.6580
26 3 3 -0.3774 0.4795
26 3 4 -2.2667 0.3416
26 3 5 -1.8085 1.1147
26 3 6 -0.3024 -0.0465
26 4 -5 0.7340 -0.7162
26 4 -4 1.0872 -1.3923
26 4 -3 1.8890 0.3207
26 4 -2 0.0997 0.4917
26 4 -1 -0.5734 -1.6858
26 4 0 -0.7402 -2.2652
26 4 1 -0.2935 -0.3610
26 4 2 -0.3534 0.8432
26 4 3 -0.4167 1.3939
26 4 4 -2.0555 0.4380
26 4 5 -1.4496 1.5061
26 5 -3 0.3682 0.3762
26 5 -2 -1.0678 0.1729
26 5 -1 -0.7274 -0.1658
26 5 0 0.2993 0.0017
26 5 1 0.0806 0.2135
26 5 2 -0.7001 -0.1023
26 5 3 -0.2237 0.8156
27 0 -7 0.9931 -0.0033
27 0 -6 -0.8295 -0.0058
27 0 -5 -0.0867 0.0055
27 0 -4 -1.5996 0.0013
27 0 -3 -0.5738 0.0126
27 0 -2 0.3181 -0.0056
27 0 -1 4.8873 -0.0158
27 0 0 2.6574 -0.0225
27 0 1 -0.4939 -0.0064
27 0 2 -0.7986 -0.0056
27 0 3 0.1816 -0.0042
27 0 4 -1.1939 -0.0195
27 0 5 -0.4493 -0.0182
27 0 6 1.7751 -0.0063
27 0 7 -0.1103 0.0122
27 1 -6 -0.2047 0.1654
27 1 -5 0.8408 0.0295
27 1 -4 0.7441 -0.1737
27 1 -3 -0.2050 -0.4038
27 1 -2 -1.6053 -0.2070
27 1 -1 -1.1157 0.9448
27 1 0 0.4951 2.2253
27 1 1 0.4826 0.7378
27 1 2 1.9139 -2.2292
27 1 3 0.4986 -2.9933
27 1 4 -1.6259 -1.4471
27 1 5 -1.7047 -0.0575
27 1 6 -0.4709 0.3867
27 2 -5 0.1043 0.0716
27 2 -4 -0.1242 1.1710
27 2 -3 -2.1131 2.0329
27 2 -2 -3.9980 0.7761
27 2 -1 -2.0072 -1.7964
27 2 0 0.6647 -2.4854
27 2 1 0.2691 -0.1371
27 2 2 0.5560 1.7209
27 2 3 1.5951 3.0058
27 2 4 0.8718 1.4266
27 2 5 0.8204 1.0793
27 3 -4 1.4654 -0.6493
27 3 -3 2.3758 0.8694
27 3 -2 1.3507 1.3285
27 3 -1 1.6105 1.1391
27 3 0 -0.0603 0.1324
27 3 1 -0.4739 -0.2742
27 3 2 -0.6600 -1.9649
27 3 3 0.9768 -2.4721
27 3 4 -0.1045 -2.3136
27 4 -1 -0.2462 1.7749
27 4 0 -0.8835 1.9487
27 4 1 -1.8964 0.4142
28 0 -6 -0.4936 -0.0026
28 0 -5 -0.4542 -0.0016
28 0 -4 1.1091 -0.0134
28 0 -3 0.4351 -0.0054
28 0 -2 0.2618 -0.0120
28 0 -1 0.2411 -0.0131
28 0 0 -0.5808 -0.0139
28 0 1 -2.6939 0.0064
28 0 2 -1.6958 0.0194
28 0 3 1.5641 0.0181
28 0 4 1.1168 0.0108
28 0 5 -0.0150 0.0176
28 0 6 -0.4554 0.0111
28 1 -4 0.1158 0.2123
28 1 -3 0.5894 -0.1099
28 1 -2 0.3316 0.4433
28 1 -1 0.6659 0.9226
28 1 0 -0.6960 0.5275
28 1 1 -1.7917 -1.1237
28 1 2 -0.9475 -2.2282
28 1 3 0.5288 -1.4261
28 1 4 -0.3490 -0.5779
28 2 -2 -0.9146 0.3748
28 2 -1 -0.1330 1.2511
28 2 0 0.5800 -0.5618
28 2 1 0.9342 -0.1524
28 2 2 1.2120 -0.1020
29 0 -3 1.3609 -0.0029
29 0 -2 -0.4081 -0.0004
29 0 -1 -0.1995 -0.0435
29 0 0 0.1017 -0.0328
29 0 1 0.6701 -0.0083
29 0 2 -0.1413 0.0177
29 0 3 -0.8984 0.0082
0 0 0 0.0 0.0
;
_shelx_fab_checksum              51525
_olex2_submission_special_instructions 'No special instructions were received'
_oxdiff_exptl_absorpt_empirical_details 
;
Empirical correction (ABSPACK) includes:
- Absorption correction using spherical harmonics
- Frame scaling
;
_oxdiff_exptl_absorpt_empirical_full_max 1.500
_oxdiff_exptl_absorpt_empirical_full_min 0.623
loop_
_twin_individual_id
_twin_individual_mass_fraction_refined
1 0.8(5)
2 0.2(5)

# start Validation Reply Form
_vrf_PLAT084_sbbf-thf-1_auto     
;
PROBLEM: High wR2 Value (i.e. > 0.25) ...................       0.36 Report
RESPONSE: Due to poor crystal and weak diffraction
;
_vrf_PLAT340_sbbf-thf-1_auto     
;
PROBLEM: Low Bond Precision on  C-C Bonds ...............    0.01629 Ang.  
RESPONSE:  Due to poor crystal and weak diffraction
;
# end Validation Reply Form
####################################################################### 
# 
# This file contains crystal structure data downloaded from the 
# Cambridge Structural Database (CSD) hosted by the Cambridge 
# Crystallographic Data Centre (CCDC).
# 
# Full information about CCDC data access policies and citation 
# guidelines are available at http://www.ccdc.cam.ac.uk/access/V1 
# 
# Audit and citation data items may have been added by the CCDC. 
# Please retain this information to preserve the provenance of 
# this file and to allow appropriate attribution of the data. 
# 
#######################################################################

data_rbbf-thf_auto
_database_code_depnum_ccdc_archive 'CCDC 2544387'
loop_
_audit_author_name
_audit_author_address
'Jialin Cui'
;Qingdao University of Science and Technology
China
;
_audit_update_record             
;
2026-04-07 deposited with the CCDC.	2026-07-13 downloaded from the CCDC.
;
_audit_creation_date             2025-11-28
_audit_creation_method           
;
Olex2 1.5
(compiled 2023.08.24 svn.re1ec1418 for OlexSys, GUI svn.r6817)
;
_shelx_SHELXL_version_number     2025/1
_chemical_name_common            ?
_chemical_name_systematic        ?
_chemical_formula_moiety         
'C60 H40 N6 O12, C4 H8 O, C9 H6, 1[H2O], 3[C4H8O]'
_chemical_formula_sum            'C85 H80 N6 O17'
_chemical_formula_weight         1457.55
_chemical_absolute_configuration rm
_chemical_melting_point          ?
loop_
_atom_type_symbol
_atom_type_description
_atom_type_scat_dispersion_real
_atom_type_scat_dispersion_imag
_atom_type_scat_source
C C 0.0181 0.0091 'International Tables Vol C Tables 4.2.6.8 and 6.1.1.4'
H H 0.0000 0.0000 'International Tables Vol C Tables 4.2.6.8 and 6.1.1.4'
N N 0.0311 0.0180 'International Tables Vol C Tables 4.2.6.8 and 6.1.1.4'
O O 0.0492 0.0322 'International Tables Vol C Tables 4.2.6.8 and 6.1.1.4'

_shelx_space_group_comment       
;
The symmetry employed for this shelxl refinement is uniquely defined
by the following loop, which should always be used as a source of
symmetry information in preference to the above space-group names.
They are only intended as comments.
;
_space_group_crystal_system      trigonal
_space_group_IT_number           150
_space_group_name_H-M_alt        'P 3 2 1'
_space_group_name_Hall           'P 3 2"'
loop_
_space_group_symop_operation_xyz
'x, y, z'
'-y, x-y, z'
'-x+y, -x, z'
'y, x, -z'
'x-y, -y, -z'
'-x, -x+y, -z'

_cell_length_a                   27.5686(6)
_cell_length_b                   27.5686(6)
_cell_length_c                   16.3914(10)
_cell_angle_alpha                90
_cell_angle_beta                 90
_cell_angle_gamma                120
_cell_volume                     10788.9(8)
_cell_formula_units_Z            6
_cell_measurement_reflns_used    8021
_cell_measurement_temperature    100.00(10)
_cell_measurement_theta_max      74.1150
_cell_measurement_theta_min      3.1900
_shelx_estimated_absorpt_T_max   0.886
_shelx_estimated_absorpt_T_min   0.873
_exptl_absorpt_coefficient_mu    0.773
_exptl_absorpt_correction_T_max  1.00000
_exptl_absorpt_correction_T_min  0.72161
_exptl_absorpt_correction_type   multi-scan
_exptl_absorpt_process_details   
;
CrysAlisPro 1.171.43.143a (Rigaku Oxford Diffraction, 2024)
Empirical absorption correction using spherical harmonics,
implemented in SCALE3 ABSPACK scaling algorithm.
;
_exptl_absorpt_special_details   ?
_exptl_crystal_colour            'clear yellow'
_exptl_crystal_colour_lustre     clear
_exptl_crystal_colour_primary    yellow
_exptl_crystal_density_diffrn    1.346
_exptl_crystal_density_meas      ?
_exptl_crystal_density_method    ?
_exptl_crystal_description       block
_exptl_crystal_F_000             4608
_exptl_crystal_size_max          0.18
_exptl_crystal_size_mid          0.17
_exptl_crystal_size_min          0.16
_exptl_transmission_factor_max   ?
_exptl_transmission_factor_min   ?
_diffrn_reflns_av_R_equivalents  0.0630
_diffrn_reflns_av_unetI/netI     0.0561
_diffrn_reflns_Laue_measured_fraction_full 0.992
_diffrn_reflns_Laue_measured_fraction_max 0.992
_diffrn_reflns_limit_h_max       28
_diffrn_reflns_limit_h_min       -32
_diffrn_reflns_limit_k_max       32
_diffrn_reflns_limit_k_min       -11
_diffrn_reflns_limit_l_max       17
_diffrn_reflns_limit_l_min       -19
_diffrn_reflns_number            38192
_diffrn_reflns_point_group_measured_fraction_full 0.968
_diffrn_reflns_point_group_measured_fraction_max 0.968
_diffrn_reflns_theta_full        66.528
_diffrn_reflns_theta_max         66.528
_diffrn_reflns_theta_min         2.696
_diffrn_ambient_environment      N~2~
_diffrn_ambient_temperature      100.00(10)
_diffrn_detector                 'Hybrid Pixel Array Detector'
_diffrn_detector_area_resol_mean 10.0000
_diffrn_detector_type            HyPix
_diffrn_measured_fraction_theta_full 0.992
_diffrn_measured_fraction_theta_max 0.992
_diffrn_measurement_details      
;
List of Runs (angles in degrees, time in seconds):

  # Type    Start    End  Width  t~exp~   \w     \q     \k     \f   Frames
#--------------------------------------------------------------------------
  1  \w    -57.00 -32.00   0.50    2.03    -- -102.00  61.00-150.00   50
  2  \w    -71.00 -40.00   0.50    2.03    -- -102.00  62.00-165.00   62
  3  \w    -58.00 -28.00   0.50    2.03    -- -102.00  61.00 -60.00   60
  4  \w    -60.00 -30.00   0.50    2.03    -- -102.00  54.00 -27.00   60
  5  \w    -69.00 -44.00   0.50    2.03    -- -102.00  61.00   0.00   50
  6  \w    -49.00 -24.00   0.50    2.03    -- -102.00  45.00  30.00   50
  7  \w    -49.00 -24.00   0.50    2.03    -- -102.00  45.00   0.00   50
  8  \w    -49.00 -24.00   0.50    2.03    -- -102.00  45.00  90.00   50
  9  \w    -49.00 -24.00   0.50    2.03    -- -102.00  45.00 -30.00   50
 10  \w    -49.00 -22.00   0.50    2.03    -- -102.00  45.00 -60.00   54
 11  \w    -49.00 -24.00   0.50    2.03    -- -102.00  45.00-120.00   50
 12  \w     17.00  45.00   0.50    0.51    --  -36.54  19.00-120.00   56
 13  \w      0.00  46.00   0.50    0.51    --  -36.54  19.00  60.00   92
 14  \w    -81.00 -19.00   0.50    0.51    --  -36.54  97.00  69.00  124
 15  \w   -107.00 -26.00   0.50    2.03    -- -102.00  82.00 -25.00  162
 16  \w   -138.00-111.00   0.50    2.03    -- -102.00  82.00 -25.00   54
 17  \w     47.00  73.00   0.50    2.03    --  109.90 -61.00  30.00   52
 18  \w     38.00  72.00   0.50    2.03    --  109.90 -61.00  90.00   68
 19  \w     42.00  67.00   0.50    2.03    --  109.90 -61.00 -60.00   50
 20  \w     43.00 106.00   0.50    2.03    --  109.90-111.00-150.00  126
 21  \w     55.00 107.00   0.50    2.03    --  109.90 -77.00-180.00  104
;
_diffrn_measurement_device       'four-circle diffractometer'
_diffrn_measurement_device_type  'XtaLAB Synergy R, DW system, HyPix'
_diffrn_measurement_method       '\w scans'
_diffrn_orient_matrix_type       
'CrysAlisPro convention (1999,Acta A55,543-557)'
_diffrn_orient_matrix_UB_11      -0.0117499000
_diffrn_orient_matrix_UB_12      0.0153010000
_diffrn_orient_matrix_UB_13      0.0853365000
_diffrn_orient_matrix_UB_21      0.0620443000
_diffrn_orient_matrix_UB_22      0.0239828000
_diffrn_orient_matrix_UB_23      0.0230158000
_diffrn_orient_matrix_UB_31      0.0133519000
_diffrn_orient_matrix_UB_32      0.0578792000
_diffrn_orient_matrix_UB_33      -0.0320018000
_diffrn_radiation_monochromator  mirror
_diffrn_radiation_probe          x-ray
_diffrn_radiation_type           'Cu K\a'
_diffrn_radiation_wavelength     1.54184
_diffrn_source                   'Rotating-anode X-ray tube'
_diffrn_source_type              'Rigaku (Cu) X-ray Source'
_reflns_Friedel_coverage         0.826
_reflns_Friedel_fraction_full    0.940
_reflns_Friedel_fraction_max     0.940
_reflns_number_gt                7692
_reflns_number_total             12310
_reflns_special_details          
;
 Reflections were merged by SHELXL according to the crystal
 class for the calculation of statistics and refinement.
 
 Structure factors included contributions from the .fab file.
 
 _reflns_Friedel_fraction is defined as the number of unique
 Friedel pairs measured divided by the number that would be
 possible theoretically, ignoring centric projections and
 systematic absences. Completness statistics refer to single and
 composite reflections containing twin component 1 only.
;
_reflns_threshold_expression     'I > 2\s(I)'
_computing_cell_refinement       'CrysAlisPro 1.171.43.143a (Rigaku OD, 2024)'
_computing_data_collection       
'CrysAlisPro system (CCD 43.143a 64-bit (release 25-10-2024))'
_computing_data_reduction        'CrysAlisPro 1.171.43.143a (Rigaku OD, 2024)'
_computing_molecular_graphics    'Olex2 1.5 (Dolomanov et al., 2009)'
_computing_publication_material  'Olex2 1.5 (Dolomanov et al., 2009)'
_computing_structure_refinement  'SHELXL 2025/1 (Sheldrick, 2015)'
_computing_structure_solution    'SHELXT 2014/5 (Sheldrick, 2014)'
_refine_diff_density_max         0.788
_refine_diff_density_min         -0.450
_refine_diff_density_rms         0.083
_refine_ls_abs_structure_details 
;
 Refined as an inversion twin.
;
_refine_ls_abs_structure_Flack   0.4(5)
_refine_ls_extinction_coef       .
_refine_ls_extinction_method     none
_refine_ls_goodness_of_fit_ref   1.239
_refine_ls_hydrogen_treatment    constr
_refine_ls_matrix_type           full
_refine_ls_number_parameters     794
_refine_ls_number_reflns         12310
_refine_ls_number_restraints     1254
_refine_ls_R_factor_all          0.1508
_refine_ls_R_factor_gt           0.1158
_refine_ls_restrained_S_all      1.373
_refine_ls_shift/su_max          0.000
_refine_ls_shift/su_mean         0.000
_refine_ls_structure_factor_coef Fsqd
_refine_ls_weighting_details     
'w=1/[\s^2^(Fo^2^)+(0.2000P)^2^] where P=(Fo^2^+2Fc^2^)/3'
_refine_ls_weighting_scheme      calc
_refine_ls_wR_factor_gt          0.3128
_refine_ls_wR_factor_ref         0.3451
_refine_special_details          
;
 Refined as a 2-component inversion twin.
;
_olex2_refinement_description    
;
1. Twinned data refinement
 Scales: 0.6(5)
 0.4(5)
2. Fixed Uiso
 At 1.2 times of:
  All C(H) groups, All C(H,H) groups
3. Restrained distances
 O3-C15 = O3-C63
 1.44 with sigma of 0.02
 C67-C67_$1 = C69-C67 = C70-C69 = C70-C70_$1
 1.39 with sigma of 0.01
 C67-C65 = C33-C33_$1
 1.41 with sigma of 0.01
 C15-C61 = C31-C63
 1.53 with sigma of 0.02
 C9-C56 = C59-C21 = C39-C27 = C45-C17 = C12-C4 = C38-C28 = C6-C1 = C50-C20 =
 C40-C16 = C26-C8 = C53-C3 = C25-C49
 1.51 with sigma of 0.02
 C61-C31
 1.54 with sigma of 0.02
 C55-C47 = C55-C51 = C57-C51 = C29-C57 = C29-C7 = C7-C47 = C62-C36 = C46-C36 =
 C46-C34 = C34-C30 = C54-C30 = C62-C54 = C58-C42 = C35-C58 = C13-C35 = C13-C23 =
  C23-C68 = C68-C42
 1.51 with sigma of 0.02
 H73-H69
 2.01 with sigma of 0.01
 H2-H2_$1
 2.01 with sigma of 0.01
 H29B-H57A_$2
 2.01 with sigma of 0.01
 O3-C61 = O3-C31 = C15-C31 = C61-C63
 2.38 with sigma of 0.04
 N5-C17 \\sim N5-C27
 with sigma of 0.02
 C15-C61 \\sim C61-C31 \\sim C31-C63
 with sigma of 0.02
 O3-C15 \\sim O3-C63
 with sigma of 0.02
 C61-C63 \\sim C15-C31
 with sigma of 0.04
 O3-C61 \\sim O3-C31
 with sigma of 0.04
 N3-C56 \\sim N3-C59
 with sigma of 0.02
4. Restrained planarity
 C69, C69_$1, C67, C67_$1, C70, C70_$1
 with sigma of 0.05
5. Rigid bond restraints
 C27, C39
 with sigma for 1-2 distances of 0.01 and sigma for 1-3 distances of 0.01
6. Uiso/Uaniso restraints and constraints
C65 \\sim C69 \\sim C67 \\sim C70 \\sim C67 \\sim C70 \\sim C69 \\sim C65 \\sim
C33 \\sim C73 \\sim C33 \\sim C73 \\sim C2 \\sim C72 \\sim C2 \\sim C72 \\sim
C71 \\sim C71: within 2A with sigma of 0.02 and sigma for terminal atoms of
0.04 within 2A
C19 \\sim O1 \\sim C1 \\sim N6 \\sim C6 \\sim C20 \\sim C46 \\sim C14 \\sim C22
\\sim O10 \\sim C50 \\sim C34 \\sim C36 \\sim C10 \\sim C24 \\sim C44 \\sim C30
\\sim N1 \\sim C62 \\sim C12 \\sim C28 \\sim C18 \\sim C54 \\sim C8 \\sim C16
\\sim C4 \\sim C38 \\sim O6 \\sim C26 \\sim O8 \\sim C40 \\sim O4 \\sim N4
\\sim O7 \\sim C32 \\sim C52 \\sim C48 \\sim C58 \\sim C60 \\sim C64 \\sim C66
\\sim C35 \\sim C42 \\sim C3 \\sim C25 \\sim N3 \\sim C13 \\sim C68 \\sim C53
\\sim C49 \\sim C56 \\sim C59 \\sim C23 \\sim N2 \\sim O2 \\sim O5 \\sim C9
\\sim O14 \\sim C21 \\sim O12 \\sim C55 \\sim C37 \\sim C41 \\sim C43 \\sim C47
\\sim C51 \\sim C5 \\sim C11 \\sim C7 \\sim N5 \\sim C57 \\sim C39 \\sim C45
\\sim C29 \\sim C17 \\sim C27 \\sim O9 \\sim O11: within 2A with sigma of 0.02
and sigma for terminal atoms of 0.04 within 2A
C63 \\sim O3 \\sim C15 \\sim C61 \\sim C31: within 2A with sigma of 0.02 and
sigma for terminal atoms of 0.04 within 2A
Uanis(C65) \\sim Ueq, Uanis(C69) \\sim Ueq, Uanis(C67) \\sim Ueq, Uanis(C70)
\\sim Ueq, Uanis(C67) \\sim Ueq, Uanis(C70) \\sim Ueq, Uanis(C69) \\sim Ueq,
Uanis(C65) \\sim Ueq, Uanis(C33) \\sim Ueq, Uanis(C73) \\sim Ueq, Uanis(C33)
\\sim Ueq, Uanis(C73) \\sim Ueq, Uanis(C2) \\sim Ueq, Uanis(C72) \\sim Ueq,
Uanis(C2) \\sim Ueq, Uanis(C72) \\sim Ueq, Uanis(C71) \\sim Ueq, Uanis(C71)
\\sim Ueq: with sigma of 0.02 and sigma for terminal atoms of 0.04
Uanis(C19) \\sim Ueq, Uanis(O1) \\sim Ueq, Uanis(C1) \\sim Ueq, Uanis(N6) \\sim
Ueq, Uanis(C6) \\sim Ueq, Uanis(C20) \\sim Ueq, Uanis(C46) \\sim Ueq,
Uanis(C14) \\sim Ueq, Uanis(C22) \\sim Ueq, Uanis(O10) \\sim Ueq, Uanis(C50)
\\sim Ueq, Uanis(C34) \\sim Ueq, Uanis(C36) \\sim Ueq, Uanis(C10) \\sim Ueq,
Uanis(C24) \\sim Ueq, Uanis(C44) \\sim Ueq, Uanis(C30) \\sim Ueq, Uanis(N1)
\\sim Ueq, Uanis(C62) \\sim Ueq, Uanis(C12) \\sim Ueq, Uanis(C28) \\sim Ueq,
Uanis(C18) \\sim Ueq, Uanis(C54) \\sim Ueq, Uanis(C8) \\sim Ueq, Uanis(C16)
\\sim Ueq, Uanis(C4) \\sim Ueq, Uanis(C38) \\sim Ueq, Uanis(O6) \\sim Ueq,
Uanis(C26) \\sim Ueq, Uanis(O8) \\sim Ueq, Uanis(C40) \\sim Ueq, Uanis(O4)
\\sim Ueq, Uanis(N4) \\sim Ueq, Uanis(O7) \\sim Ueq, Uanis(C32) \\sim Ueq,
Uanis(C52) \\sim Ueq, Uanis(C48) \\sim Ueq, Uanis(C58) \\sim Ueq, Uanis(C60)
\\sim Ueq, Uanis(C64) \\sim Ueq, Uanis(C66) \\sim Ueq, Uanis(C35) \\sim Ueq,
Uanis(C42) \\sim Ueq, Uanis(C3) \\sim Ueq, Uanis(C25) \\sim Ueq, Uanis(N3)
\\sim Ueq, Uanis(C13) \\sim Ueq, Uanis(C68) \\sim Ueq, Uanis(C53) \\sim Ueq,
Uanis(C49) \\sim Ueq, Uanis(C56) \\sim Ueq, Uanis(C59) \\sim Ueq, Uanis(C23)
\\sim Ueq, Uanis(N2) \\sim Ueq, Uanis(O2) \\sim Ueq, Uanis(O5) \\sim Ueq,
Uanis(C9) \\sim Ueq, Uanis(O14) \\sim Ueq, Uanis(C21) \\sim Ueq, Uanis(O12)
\\sim Ueq, Uanis(C55) \\sim Ueq, Uanis(C37) \\sim Ueq, Uanis(C41) \\sim Ueq,
Uanis(C43) \\sim Ueq, Uanis(C47) \\sim Ueq, Uanis(C51) \\sim Ueq, Uanis(C5)
\\sim Ueq, Uanis(C11) \\sim Ueq, Uanis(C7) \\sim Ueq, Uanis(N5) \\sim Ueq,
Uanis(C57) \\sim Ueq, Uanis(C39) \\sim Ueq, Uanis(C45) \\sim Ueq, Uanis(C29)
\\sim Ueq, Uanis(C17) \\sim Ueq, Uanis(C27) \\sim Ueq, Uanis(O9) \\sim Ueq,
Uanis(O11) \\sim Ueq: with sigma of 0.02 and sigma for terminal atoms of 0.04
Uanis(C63) \\sim Ueq, Uanis(O3) \\sim Ueq, Uanis(C15) \\sim Ueq, Uanis(C61)
\\sim Ueq, Uanis(C31) \\sim Ueq: with sigma of 0.02 and sigma for terminal
atoms of 0.04
7.a Ternary CH refined with riding coordinates:
 C36(H36), C46(H46), C58(H58), C35(H35), C47(H47), C55(H55)
7.b Secondary CH2 refined with riding coordinates:
 C42(H42A,H42B), C54(H54A,H54B), C62(H62A,H62B), C68(H68A,H68B), C23(H23A,
 H23B), C51(H51A,H51B), C13(H13A,H13B), C7(H7A,H7B), C57(H57A,H57B), C29(H29A,
 H29B), C15(H15A,H15B), C61(H61A,H61B), C31(H31A,H31B), C63(H63A,H63B)
7.c Aromatic/amide H refined with riding coordinates:
 C18(H18), C22(H22), C24(H24), C30(H30), C34(H34), C44(H44), C48(H48),
 C52(H52), C64(H64), C66(H66), C37(H37), C19(H19), C43(H43), C11(H11), C69(H69),
  C70(H70), C2(H2), C71(H71), C72(H72), C73(H73)
7.d Fitted hexagon refined as free rotating group:
 C65(C33,C2,C71,C72,C73)
7.e Naphthalene refined as free rotating group:
 C9(C37,C19,C39,C5,C41,C21,C43,C11,C45)
;
_atom_sites_solution_hydrogens   geom
_atom_sites_solution_primary     dual
_atom_sites_solution_secondary   ?
loop_
_atom_site_label
_atom_site_type_symbol
_atom_site_fract_x
_atom_site_fract_y
_atom_site_fract_z
_atom_site_U_iso_or_equiv
_atom_site_adp_type
_atom_site_occupancy
_atom_site_site_symmetry_order
_atom_site_calc_flag
_atom_site_refinement_flags_posn
_atom_site_refinement_flags_adp
_atom_site_refinement_flags_occupancy
_atom_site_disorder_assembly
_atom_site_disorder_group
O1 O 0.4468(2) 0.9927(2) 0.3891(4) 0.0861(17) Uani 1 1 d . U . . .
O4 O 0.4969(3) 0.8101(2) 0.6281(5) 0.100(2) Uani 1 1 d . U . . .
O6 O 0.5430(2) 1.0656(2) 0.2424(6) 0.108(3) Uani 1 1 d . U . . .
O8 O 0.4864(3) 0.9366(2) 0.0410(5) 0.0917(18) Uani 1 1 d . U . . .
N1 N 0.5106(3) 0.9968(2) 0.1463(5) 0.0810(19) Uani 1 1 d . U . . .
O10 O 0.3948(4) 0.8731(3) 0.1766(5) 0.108(2) Uani 1 1 d . U . . .
N4 N 0.4619(3) 0.7451(3) 0.5246(6) 0.094(2) Uani 1 1 d . U . . .
C1 C 0.4416(3) 0.9485(3) 0.3599(6) 0.077(2) Uani 1 1 d D U . . .
C4 C 0.4759(3) 0.7956(3) 0.5595(8) 0.089(3) Uani 1 1 d D U . . .
N6 N 0.4305(3) 0.9369(3) 0.2789(5) 0.084(2) Uani 1 1 d . U . . .
O12 O 0.6246(3) 0.8165(4) 0.6436(9) 0.150(4) Uani 1 1 d . U . . .
O14 O 0.5309(3) 0.6794(2) 0.4571(7) 0.139(3) Uani 1 1 d . U . . .
C6 C 0.4483(3) 0.9082(3) 0.4119(6) 0.072(2) Uani 1 1 d D U . . .
C8 C 0.5518(3) 1.0361(2) 0.1988(7) 0.086(3) Uani 1 1 d D U . . .
C10 C 0.4473(3) 0.8200(3) 0.4288(6) 0.072(2) Uani 1 1 d . U . . .
C12 C 0.4661(3) 0.8355(3) 0.5070(6) 0.072(2) Uani 1 1 d D U . . .
C14 C 0.4404(3) 0.8589(3) 0.3792(6) 0.076(2) Uani 1 1 d . U . . .
C16 C 0.5225(4) 0.9643(3) 0.0912(7) 0.083(2) Uani 1 1 d D U . . .
C18 C 0.4187(4) 0.7556(3) 0.3165(7) 0.093(3) Uani 1 1 d . U . . .
H18 H 0.410722 0.720120 0.296014 0.111 Uiso 1 1 calc R U . . .
C20 C 0.4135(3) 0.8844(3) 0.2426(6) 0.076(2) Uani 1 1 d D U . . .
O7 O 0.4228(4) 0.6805(3) 0.4199(6) 0.124(3) Uani 1 1 d . U . . .
C22 C 0.4630(3) 0.9212(3) 0.4935(6) 0.073(2) Uani 1 1 d . U . . .
H22 H 0.466920 0.954658 0.516403 0.088 Uiso 1 1 calc R U . . .
C24 C 0.4722(3) 0.8837(3) 0.5422(6) 0.075(2) Uani 1 1 d . U . . .
H24 H 0.482346 0.891750 0.598049 0.090 Uiso 1 1 calc R U . . .
N3 N 0.5715(3) 0.7522(3) 0.5503(8) 0.124(3) Uani 1 1 d D U . . .
C26 C 0.6081(3) 1.0399(3) 0.2042(7) 0.094(3) Uani 1 1 d D U . . .
C28 C 0.4364(3) 0.7687(3) 0.3947(6) 0.076(2) Uani 1 1 d D U . . .
C30 C 0.3659(4) 1.0166(5) 0.1838(7) 0.104(3) Uani 1 1 d D U . . .
H30 H 0.350148 1.036634 0.208741 0.124 Uiso 1 1 calc R U . . .
C32 C 0.6171(4) 1.0031(3) 0.1495(7) 0.095(3) Uani 1 1 d . U . . .
C34 C 0.3665(3) 0.9675(4) 0.2210(7) 0.093(3) Uani 1 1 d D U . . .
H34 H 0.334422 0.933312 0.236576 0.112 Uiso 1 1 calc R U . . .
C36 C 0.4551(3) 0.9909(4) 0.1435(6) 0.087(2) Uani 1 1 d D U . . .
H36 H 0.430744 0.957230 0.109502 0.105 Uiso 1 1 calc R U . . .
C38 C 0.4398(4) 0.7266(4) 0.4471(7) 0.092(3) Uani 1 1 d D U . . .
C40 C 0.5773(3) 0.9662(3) 0.0946(7) 0.095(3) Uani 1 1 d D U . . .
C42 C 0.4247(4) 0.6830(4) 0.6456(7) 0.100(3) Uani 1 1 d D U . . .
H42A H 0.386774 0.668099 0.622228 0.120 Uiso 1 1 calc R U . . .
H42B H 0.432443 0.714909 0.681504 0.120 Uiso 1 1 calc R U . . .
C44 C 0.4111(3) 0.7935(3) 0.2620(7) 0.091(3) Uani 1 1 d . U . . .
H44 H 0.399194 0.783708 0.207118 0.109 Uiso 1 1 calc R U . . .
C46 C 0.4270(3) 0.9812(3) 0.2299(6) 0.084(2) Uani 1 1 d D U . . .
H46 H 0.447522 1.017186 0.260841 0.101 Uiso 1 1 calc R U . . .
C48 C 0.5871(4) 0.9322(3) 0.0467(7) 0.099(3) Uani 1 1 d . U . . .
H48 H 0.559101 0.906834 0.010247 0.119 Uiso 1 1 calc R U . . .
O2 O 0.7968(3) 1.0687(4) 0.2756(10) 0.183(5) Uani 1 1 d . U . . .
N2 N 0.7702(3) 1.0031(3) 0.1750(9) 0.141(4) Uani 1 1 d . U . . .
C50 C 0.4220(3) 0.8436(3) 0.2941(6) 0.086(2) Uani 1 1 d D U . . .
C52 C 0.6492(4) 1.0774(4) 0.2481(8) 0.104(3) Uani 1 1 d . U . . .
H52 H 0.644716 1.105711 0.273871 0.125 Uiso 1 1 calc R U . . .
C54 C 0.3942(5) 1.0303(6) 0.0999(7) 0.106(3) Uani 1 1 d D U . . .
H54A H 0.395174 1.064213 0.077774 0.127 Uiso 1 1 calc R U . . .
H54B H 0.372079 0.998919 0.061987 0.127 Uiso 1 1 calc R U . . .
C56 C 0.5679(5) 0.7270(5) 0.4742(10) 0.138(4) Uani 1 1 d D U . . .
C58 C 0.4669(3) 0.7026(3) 0.5783(8) 0.100(3) Uani 1 1 d D U . . .
H58 H 0.457514 0.669276 0.543374 0.120 Uiso 1 1 calc R U . . .
C60 C 0.6684(3) 1.0054(3) 0.1536(8) 0.103(3) Uani 1 1 d . U . . .
C62 C 0.4541(4) 1.0404(4) 0.1054(8) 0.098(3) Uani 1 1 d D U . . .
H62A H 0.470506 1.046986 0.050012 0.117 Uiso 1 1 calc R U . . .
H62B H 0.477278 1.074337 0.138484 0.117 Uiso 1 1 calc R U . . .
C64 C 0.7007(4) 1.0776(4) 0.2589(8) 0.105(3) Uani 1 1 d . U . . .
H64 H 0.728037 1.102575 0.296569 0.126 Uiso 1 1 calc R U . . .
O9 O 0.8287(3) 0.9752(3) 0.3550(11) 0.212(6) Uani 1 1 d . U . . .
C66 C 0.6367(4) 0.9346(4) 0.0512(9) 0.118(4) Uani 1 1 d . U . . .
H66 H 0.643737 0.911192 0.016378 0.142 Uiso 1 1 calc R U . . .
C68 C 0.4270(5) 0.6374(4) 0.6953(10) 0.122(4) Uani 1 1 d D U . . .
H68A H 0.413928 0.603537 0.661147 0.147 Uiso 1 1 calc R U . . .
H68B H 0.401311 0.627446 0.742528 0.147 Uiso 1 1 calc R U . . .
O5 O 0.7456(3) 0.9463(4) 0.0599(12) 0.230(8) Uani 1 1 d . U . . .
C17 C 0.7871(4) 0.9282(7) 0.3276(13) 0.155(5) Uani 1 1 d D U . . .
C35 C 0.5263(4) 0.7240(3) 0.6115(9) 0.119(3) Uani 1 1 d D U . . .
H35 H 0.532809 0.752503 0.654300 0.143 Uiso 1 1 calc R U . . .
N5 N 0.7766(4) 0.9128(4) 0.2462(11) 0.151(4) Uani 1 1 d D U . . .
O11 O 0.7281(5) 0.8434(4) 0.1587(10) 0.191(6) Uani 1 1 d . U . . .
C9 C 0.6104(2) 0.7641(2) 0.4074(5) 0.145(5) Uani 1 1 d DG U . . .
C37 C 0.6034(2) 0.7458(2) 0.3271(5) 0.163(6) Uani 1 1 d G U . . .
H37 H 0.571157 0.711554 0.311895 0.196 Uiso 1 1 calc R U . . .
C19 C 0.6435(3) 0.7775(3) 0.2688(4) 0.158(5) Uani 1 1 d G U . . .
H19 H 0.638738 0.764935 0.213893 0.189 Uiso 1 1 calc R U . . .
C39 C 0.6907(3) 0.8275(3) 0.2910(4) 0.150(5) Uani 1 1 d DG U . . .
C5 C 0.69764(17) 0.84589(18) 0.3714(4) 0.146(5) Uani 1 1 d G U . . .
C41 C 0.65750(16) 0.81419(17) 0.4296(4) 0.140(4) Uani 1 1 d G U . . .
C21 C 0.6645(2) 0.8325(2) 0.5100(4) 0.128(4) Uani 1 1 d DG U . . .
C43 C 0.7116(2) 0.8826(2) 0.5322(4) 0.138(4) Uani 1 1 d G U . . .
H43 H 0.716399 0.895140 0.587142 0.166 Uiso 1 1 calc R U . . .
C11 C 0.7518(2) 0.9143(2) 0.4740(5) 0.136(4) Uani 1 1 d G U . . .
H11 H 0.783981 0.948523 0.489142 0.163 Uiso 1 1 calc R U . . .
C45 C 0.74478(19) 0.8960(2) 0.3936(5) 0.143(4) Uani 1 1 d DG U . . .
C23 C 0.4877(6) 0.6569(4) 0.7267(10) 0.133(4) Uani 1 1 d D U . . .
H23A H 0.499540 0.688110 0.765975 0.159 Uiso 1 1 calc R U . . .
H23B H 0.488637 0.625562 0.754671 0.159 Uiso 1 1 calc R U . . .
C47 C 0.8153(5) 0.9459(5) 0.1899(13) 0.160(5) Uani 1 1 d D U . . .
H47 H 0.796445 0.927684 0.137483 0.192 Uiso 1 1 calc R U . . .
C3 C 0.7098(3) 1.0418(4) 0.2149(9) 0.119(4) Uani 1 1 d D U . . .
C49 C 0.7336(4) 0.9726(4) 0.0997(12) 0.148(5) Uani 1 1 d D U . . .
C25 C 0.6780(4) 0.9699(4) 0.1047(10) 0.128(4) Uani 1 1 d D U . . .
C51 C 0.8633(4) 1.0362(5) 0.1133(11) 0.148(5) Uani 1 1 d D U . . .
H51A H 0.869729 1.074830 0.114624 0.178 Uiso 1 1 calc R U . . .
H51B H 0.843984 1.019265 0.061306 0.178 Uiso 1 1 calc R U . . .
C13 C 0.5265(5) 0.6759(5) 0.6539(10) 0.127(4) Uani 1 1 d D U . . .
H13A H 0.565029 0.687407 0.672128 0.153 Uiso 1 1 calc R U . . .
H13B H 0.514485 0.644285 0.615244 0.153 Uiso 1 1 calc R U . . .
C53 C 0.7619(4) 1.0389(4) 0.2219(10) 0.131(4) Uani 1 1 d D U . . .
C27 C 0.7295(6) 0.8625(6) 0.2199(13) 0.161(5) Uani 1 1 d D U . . .
C55 C 0.8232(4) 1.0044(4) 0.1809(12) 0.152(4) Uani 1 1 d D U . . .
H55 H 0.841227 1.024852 0.232495 0.182 Uiso 1 1 calc R U . . .
C7 C 0.8707(5) 0.9497(5) 0.1812(12) 0.161(5) Uani 1 1 d D U . . .
H7A H 0.863749 0.910890 0.178367 0.193 Uiso 1 1 calc R U . . .
H7B H 0.891508 0.966122 0.232425 0.193 Uiso 1 1 calc R U . . .
C57 C 0.9200(6) 1.0406(7) 0.1093(12) 0.187(6) Uani 1 1 d D U . . .
H57A H 0.939600 1.059862 0.058564 0.224 Uiso 1 1 calc R U . . .
H57B H 0.943158 1.062202 0.156499 0.224 Uiso 1 1 calc R U . . .
C29 C 0.9102(6) 0.9820(6) 0.1110(12) 0.175(6) Uani 1 1 d D U . . .
H29A H 0.946310 0.982944 0.118259 0.210 Uiso 1 1 calc R U . . .
H29B H 0.893584 0.963114 0.058588 0.210 Uiso 1 1 calc DR U . . .
C59 C 0.6209(4) 0.8015(4) 0.5753(10) 0.117(4) Uani 1 1 d D U . . .
O3 O 0.5769(10) 0.8933(11) 0.3173(15) 0.290(9) Uani 1 1 d D U . . .
C15 C 0.5971(9) 0.9350(12) 0.3838(17) 0.230(8) Uani 1 1 d D U . . .
H15A H 0.573365 0.919731 0.433001 0.275 Uiso 1 1 calc R U . . .
H15B H 0.597513 0.969606 0.366683 0.275 Uiso 1 1 calc R U . . .
C61 C 0.6569(11) 0.9461(15) 0.3998(19) 0.270(11) Uani 1 1 d D U . . .
H61A H 0.657266 0.922058 0.444322 0.324 Uiso 1 1 calc R U . . .
H61B H 0.682453 0.985879 0.414152 0.324 Uiso 1 1 calc R U . . .
C31 C 0.6735(11) 0.9312(16) 0.318(2) 0.274(11) Uani 1 1 d D U . . .
H31A H 0.686704 0.962672 0.278516 0.328 Uiso 1 1 calc R U . . .
H31B H 0.703342 0.921572 0.325202 0.328 Uiso 1 1 calc R U . . .
C63 C 0.6190(13) 0.8803(15) 0.288(2) 0.278(11) Uani 1 1 d D U . . .
H63A H 0.618171 0.877093 0.227893 0.334 Uiso 1 1 calc R U . . .
H63B H 0.613758 0.845154 0.312490 0.334 Uiso 1 1 calc R U . . .
C69 C 0.6813(6) 0.7081(6) 0.5676(11) 0.175(6) Uani 1 1 d D U . . .
H69 H 0.671425 0.717020 0.618705 0.210 Uiso 1 1 calc DR U . . .
C67 C 0.7330(5) 0.7471(6) 0.5364(5) 0.171(6) Uani 1 1 d D U . . .
C70 C 0.6439(5) 0.6599(5) 0.5347(6) 0.171(7) Uani 1 1 d D U . . .
H70 H 0.607899 0.637394 0.558127 0.205 Uiso 1 1 calc R U . . .
C65 C 0.7737(6) 0.7969(6) 0.5773(7) 0.204(7) Uani 1 1 d DG U . . .
C33 C 0.8221(7) 0.8367(6) 0.5382(6) 0.220(9) Uani 1 1 d DG U . . .
C2 C 0.8576(7) 0.8873(6) 0.5765(7) 0.245(10) Uani 1 1 d G U . . .
H2 H 0.890718 0.914526 0.549738 0.294 Uiso 1 1 calc DR U . . .
C71 C 0.8447(6) 0.8982(5) 0.6539(6) 0.238(9) Uani 1 1 d G U . . .
H71 H 0.868928 0.932760 0.680014 0.285 Uiso 1 1 calc R U . . .
C72 C 0.7963(5) 0.8584(6) 0.6930(5) 0.225(8) Uani 1 1 d G U . . .
H72 H 0.787413 0.865790 0.745884 0.271 Uiso 1 1 calc R U . . .
C73 C 0.7608(6) 0.8078(6) 0.6547(7) 0.231(9) Uani 1 1 d G U . . .
H73 H 0.727688 0.780585 0.681478 0.277 Uiso 1 1 calc DR U . . .

loop_
_atom_site_aniso_label
_atom_site_aniso_U_11
_atom_site_aniso_U_22
_atom_site_aniso_U_33
_atom_site_aniso_U_23
_atom_site_aniso_U_13
_atom_site_aniso_U_12
O1 0.069(3) 0.057(3) 0.130(5) -0.026(3) -0.012(3) 0.029(2)
O4 0.081(4) 0.053(3) 0.177(7) -0.029(4) -0.033(4) 0.042(3)
O6 0.046(3) 0.049(3) 0.226(8) -0.027(4) 0.004(3) 0.021(2)
O8 0.104(4) 0.057(3) 0.121(5) -0.011(3) -0.005(4) 0.045(3)
N1 0.071(4) 0.044(3) 0.125(6) -0.009(3) 0.015(3) 0.026(3)
O10 0.125(5) 0.059(3) 0.091(5) -0.016(3) -0.008(4) 0.008(3)
N4 0.060(3) 0.049(3) 0.175(7) -0.019(4) -0.008(4) 0.029(3)
C1 0.047(3) 0.057(4) 0.113(7) -0.008(4) 0.006(4) 0.015(3)
C4 0.050(3) 0.062(4) 0.166(9) -0.019(5) -0.003(5) 0.036(3)
N6 0.051(3) 0.063(4) 0.112(6) -0.022(4) 0.009(3) 0.008(3)
O12 0.078(4) 0.079(5) 0.303(13) -0.053(7) -0.058(6) 0.045(4)
O14 0.059(3) 0.037(3) 0.281(10) -0.044(4) 0.011(5) -0.005(2)
C6 0.034(3) 0.055(4) 0.116(6) -0.010(4) 0.004(3) 0.013(3)
C8 0.064(4) 0.025(3) 0.151(7) -0.020(4) 0.018(4) 0.007(3)
C10 0.047(3) 0.052(3) 0.105(6) -0.021(4) -0.002(3) 0.017(3)
C12 0.046(3) 0.042(3) 0.128(7) -0.007(4) 0.000(4) 0.021(3)
C14 0.046(3) 0.048(3) 0.115(6) -0.013(4) 0.004(3) 0.009(3)
C16 0.074(5) 0.045(3) 0.129(7) 0.001(4) 0.024(5) 0.029(3)
C18 0.068(4) 0.053(4) 0.144(8) -0.017(5) 0.028(5) 0.021(3)
C20 0.055(4) 0.044(3) 0.099(7) -0.001(4) 0.016(4) 0.004(3)
O7 0.126(6) 0.055(3) 0.182(8) -0.043(4) -0.035(5) 0.039(4)
C22 0.048(3) 0.040(3) 0.127(7) -0.014(4) -0.004(4) 0.017(3)
C24 0.053(3) 0.040(3) 0.130(7) -0.008(4) 0.007(4) 0.021(3)
N3 0.063(4) 0.057(4) 0.248(10) -0.041(5) -0.007(5) 0.028(3)
C26 0.051(4) 0.040(3) 0.169(8) -0.021(4) 0.025(4) 0.007(3)
C28 0.045(3) 0.047(3) 0.128(7) -0.028(4) -0.005(4) 0.015(3)
C30 0.061(4) 0.119(7) 0.133(8) -0.021(6) 0.000(5) 0.046(5)
C32 0.062(4) 0.043(3) 0.165(8) -0.013(4) 0.026(5) 0.016(3)
C34 0.042(3) 0.083(5) 0.133(8) -0.021(5) 0.000(4) 0.016(3)
C36 0.057(4) 0.082(5) 0.115(7) -0.017(4) 0.012(4) 0.029(3)
C38 0.060(4) 0.061(5) 0.138(8) -0.022(5) -0.009(4) 0.017(4)
C40 0.059(4) 0.034(3) 0.162(8) -0.014(4) 0.034(5) 0.002(3)
C42 0.078(5) 0.071(5) 0.160(9) -0.019(5) -0.023(5) 0.043(4)
C44 0.059(4) 0.052(4) 0.141(8) -0.022(4) 0.007(4) 0.012(3)
C46 0.061(4) 0.063(4) 0.113(7) -0.023(4) 0.007(4) 0.020(3)
C48 0.073(5) 0.056(4) 0.147(8) -0.016(5) 0.023(5) 0.015(4)
O2 0.062(4) 0.089(5) 0.395(16) -0.079(8) -0.016(6) 0.035(4)
N2 0.053(4) 0.064(4) 0.291(11) -0.049(6) 0.027(5) 0.019(3)
C50 0.058(4) 0.054(4) 0.125(7) -0.006(4) 0.022(4) 0.012(3)
C52 0.062(4) 0.063(4) 0.192(9) -0.028(5) 0.007(5) 0.034(4)
C54 0.094(6) 0.126(7) 0.117(8) -0.002(6) -0.008(6) 0.070(6)
C56 0.075(6) 0.087(7) 0.246(12) -0.041(8) 0.001(7) 0.035(5)
C58 0.069(4) 0.046(3) 0.192(9) -0.013(4) -0.019(5) 0.033(3)
C60 0.050(4) 0.033(3) 0.212(9) -0.025(4) 0.028(5) 0.009(3)
C62 0.080(5) 0.090(6) 0.131(8) 0.002(5) 0.014(5) 0.049(5)
C64 0.057(4) 0.056(4) 0.187(9) -0.056(5) -0.006(5) 0.016(3)
O9 0.057(4) 0.045(3) 0.50(2) 0.014(7) 0.008(7) -0.001(3)
C66 0.071(5) 0.059(4) 0.197(10) -0.030(5) 0.049(6) 0.012(4)
C68 0.089(6) 0.073(5) 0.211(11) -0.014(6) -0.034(6) 0.045(5)
O5 0.063(4) 0.091(5) 0.49(2) -0.122(9) 0.072(7) 0.004(4)
C17 0.047(5) 0.105(8) 0.289(14) 0.014(9) 0.021(8) 0.020(5)
C35 0.082(5) 0.045(4) 0.230(10) -0.029(5) -0.010(6) 0.032(4)
N5 0.065(5) 0.088(5) 0.284(12) -0.018(7) 0.053(7) 0.026(4)
O11 0.141(9) 0.084(6) 0.265(14) -0.026(7) 0.076(9) -0.006(6)
C9 0.081(6) 0.070(5) 0.257(12) -0.046(7) 0.045(7) 0.017(5)
C37 0.101(8) 0.088(7) 0.243(13) -0.038(8) 0.056(9) 0.005(6)
C19 0.101(7) 0.064(5) 0.251(13) -0.029(7) 0.053(8) -0.001(5)
C39 0.084(6) 0.081(6) 0.261(12) -0.035(7) 0.048(7) 0.025(5)
C5 0.090(6) 0.077(6) 0.259(12) -0.049(7) 0.044(7) 0.034(5)
C41 0.077(6) 0.065(5) 0.276(12) -0.046(7) 0.017(7) 0.032(4)
C21 0.053(4) 0.064(5) 0.269(12) -0.030(6) -0.011(6) 0.031(4)
C43 0.073(5) 0.060(5) 0.283(13) -0.037(7) -0.039(7) 0.035(4)
C11 0.062(5) 0.063(5) 0.277(13) 0.008(7) -0.007(7) 0.028(4)
C45 0.054(4) 0.076(6) 0.281(13) -0.011(7) 0.032(7) 0.020(4)
C23 0.136(9) 0.061(5) 0.210(12) -0.025(6) -0.056(8) 0.056(5)
C47 0.076(6) 0.072(5) 0.313(13) -0.007(8) 0.061(8) 0.024(5)
C3 0.051(4) 0.072(5) 0.224(10) -0.044(6) 0.023(5) 0.023(4)
C49 0.046(4) 0.073(5) 0.294(12) -0.061(7) 0.042(6) 0.008(4)
C25 0.062(4) 0.049(4) 0.237(10) -0.044(6) 0.043(6) 0.002(4)
C51 0.056(5) 0.081(6) 0.303(14) -0.012(8) 0.025(7) 0.030(4)
C13 0.105(7) 0.077(5) 0.227(12) -0.027(7) -0.040(7) 0.066(5)
C53 0.048(4) 0.066(5) 0.270(12) -0.051(6) 0.017(6) 0.022(4)
C27 0.103(8) 0.076(6) 0.263(13) -0.043(8) 0.040(9) 0.013(6)
C55 0.057(5) 0.065(5) 0.315(13) -0.015(7) 0.036(7) 0.017(4)
C7 0.082(6) 0.068(5) 0.311(14) 0.026(8) 0.037(8) 0.021(5)
C57 0.086(7) 0.127(9) 0.346(15) 0.024(11) 0.029(9) 0.052(7)
C29 0.109(8) 0.117(8) 0.327(15) -0.008(10) 0.025(9) 0.077(7)
C59 0.069(5) 0.059(5) 0.238(12) -0.043(6) -0.041(6) 0.044(4)
O3 0.254(15) 0.288(15) 0.335(16) -0.062(13) 0.046(13) 0.141(13)
C15 0.187(13) 0.271(16) 0.311(17) -0.032(13) 0.028(12) 0.175(12)
C61 0.248(16) 0.288(18) 0.306(18) 0.006(15) -0.026(15) 0.158(14)
C31 0.233(17) 0.292(18) 0.312(19) 0.008(16) -0.002(15) 0.144(14)
C63 0.240(17) 0.289(18) 0.320(18) -0.018(15) 0.005(15) 0.143(14)
C69 0.110(9) 0.135(10) 0.245(14) -0.007(10) 0.025(10) 0.036(8)
C67 0.126(9) 0.169(12) 0.235(15) -0.004(10) -0.030(9) 0.087(9)
C70 0.100(8) 0.119(10) 0.234(17) 0.035(10) 0.004(9) 0.010(7)
C65 0.205(13) 0.174(12) 0.270(15) -0.009(11) -0.011(12) 0.122(10)
C33 0.201(15) 0.191(14) 0.287(18) -0.017(13) -0.010(13) 0.111(12)
C2 0.237(16) 0.225(16) 0.275(17) -0.028(14) -0.026(15) 0.117(13)
C71 0.271(17) 0.222(15) 0.283(17) -0.017(14) -0.043(14) 0.170(13)
C72 0.272(16) 0.222(15) 0.279(16) -0.009(12) -0.036(13) 0.196(13)
C73 0.247(16) 0.228(15) 0.278(17) -0.004(13) -0.024(14) 0.164(13)

_geom_special_details            
;
 All esds (except the esd in the dihedral angle between two l.s. planes)
 are estimated using the full covariance matrix.  The cell esds are taken
 into account individually in the estimation of esds in distances, angles
 and torsion angles; correlations between esds in cell parameters are only
 used when they are defined by crystal symmetry.  An approximate (isotropic)
 treatment of cell esds is used for estimating esds involving l.s. planes.
;
loop_
_geom_bond_atom_site_label_1
_geom_bond_atom_site_label_2
_geom_bond_distance
_geom_bond_site_symmetry_2
_geom_bond_publ_flag
O1 C1 1.251(10) . ?
O4 C4 1.235(12) . ?
O6 C8 1.194(10) . ?
O8 C16 1.221(12) . ?
N1 C8 1.406(12) . ?
N1 C16 1.423(11) . ?
N1 C36 1.456(12) . ?
O10 C20 1.171(11) . ?
N4 C4 1.369(12) . ?
N4 C38 1.392(14) . ?
N4 C58 1.528(13) . ?
C1 N6 1.364(12) . ?
C1 C6 1.483(12) . ?
C4 C12 1.523(12) . ?
N6 C20 1.411(11) . ?
N6 C46 1.504(13) . ?
O12 C59 1.180(17) . ?
O14 C56 1.226(13) . ?
C6 C14 1.375(11) . ?
C6 C22 1.392(12) . ?
C8 C26 1.506(11) . ?
C10 C12 1.368(12) . ?
C10 C14 1.432(13) . ?
C10 C28 1.406(11) . ?
C12 C24 1.380(11) . ?
C14 C50 1.472(14) . ?
C16 C40 1.486(12) . ?
C18 H18 0.9500 . ?
C18 C28 1.354(14) . ?
C18 C44 1.468(16) . ?
C20 C50 1.516(13) . ?
O7 C38 1.200(11) . ?
C22 H22 0.9500 . ?
C22 C24 1.427(12) . ?
C24 H24 0.9500 . ?
N3 C56 1.407(16) . ?
N3 C35 1.482(17) . ?
N3 C59 1.420(12) . ?
C26 C32 1.463(12) . ?
C26 C52 1.303(14) . ?
C28 C38 1.482(13) . ?
C30 H30 0.9500 . ?
C30 C34 1.492(14) . ?
C30 C54 1.532(14) . ?
C32 C40 1.389(15) . ?
C32 C60 1.386(13) . ?
C34 H34 0.9500 . ?
C34 C46 1.521(11) . ?
C36 H36 1.0000 . ?
C36 C46 1.571(12) . ?
C36 C62 1.514(13) . ?
C40 C48 1.351(13) . ?
C42 H42A 0.9900 . ?
C42 H42B 0.9900 . ?
C42 C58 1.493(14) . ?
C42 C68 1.524(14) . ?
C44 H44 0.9500 . ?
C44 C50 1.362(12) . ?
C46 H46 1.0000 . ?
C48 H48 0.9500 . ?
C48 C66 1.337(16) . ?
O2 C53 1.261(17) . ?
N2 C49 1.55(2) . ?
N2 C53 1.357(13) . ?
N2 C55 1.447(15) . ?
C52 H52 0.9500 . ?
C52 C64 1.428(13) . ?
C54 H54A 0.9900 . ?
C54 H54B 0.9900 . ?
C54 C62 1.533(13) . ?
C56 C9 1.554(15) . ?
C58 H58 1.0000 . ?
C58 C35 1.535(13) . ?
C60 C3 1.474(16) . ?
C60 C25 1.389(13) . ?
C62 H62A 0.9900 . ?
C62 H62B 0.9900 . ?
C64 H64 0.9500 . ?
C64 C3 1.344(13) . ?
O9 C17 1.308(19) . ?
C66 H66 0.9500 . ?
C66 C25 1.380(18) . ?
C68 H68A 0.9900 . ?
C68 H68B 0.9900 . ?
C68 C23 1.567(15) . ?
O5 C49 1.141(13) . ?
C17 N5 1.387(18) . ?
C17 C45 1.512(16) . ?
C35 H35 1.0000 . ?
C35 C13 1.502(14) . ?
N5 C47 1.36(2) . ?
N5 C27 1.413(16) . ?
O11 C27 1.124(18) . ?
C9 C37 1.3900 . ?
C9 C41 1.3900 . ?
C37 H37 0.9500 . ?
C37 C19 1.3900 . ?
C19 H19 0.9500 . ?
C19 C39 1.3900 . ?
C39 C5 1.3900 . ?
C39 C27 1.550(17) . ?
C5 C41 1.3900 . ?
C5 C45 1.3900 . ?
C41 C21 1.3900 . ?
C21 C43 1.3900 . ?
C21 C59 1.515(15) . ?
C43 H43 0.9500 . ?
C43 C11 1.3900 . ?
C11 H11 0.9500 . ?
C11 C45 1.3900 . ?
C23 H23A 0.9900 . ?
C23 H23B 0.9900 . ?
C23 C13 1.512(17) . ?
C47 H47 1.0000 . ?
C47 C55 1.524(15) . ?
C47 C7 1.484(16) . ?
C3 C53 1.482(12) . ?
C49 C25 1.499(13) . ?
C51 H51A 0.9900 . ?
C51 H51B 0.9900 . ?
C51 C55 1.500(17) . ?
C51 C57 1.504(15) . ?
C13 H13A 0.9900 . ?
C13 H13B 0.9900 . ?
C55 H55 1.0000 . ?
C7 H7A 0.9900 . ?
C7 H7B 0.9900 . ?
C7 C29 1.528(18) . ?
C57 H57A 0.9900 . ?
C57 H57B 0.9900 . ?
C57 C29 1.499(18) . ?
C29 H29A 0.9900 . ?
C29 H29B 0.9900 . ?
O3 C15 1.477(18) . ?
O3 C63 1.46(2) . ?
C15 H15A 0.9900 . ?
C15 H15B 0.9900 . ?
C15 C61 1.541(17) . ?
C61 H61A 0.9900 . ?
[truncated: 1,259,150 more chars]
